# Supplementary material for: A vegan diet signature from a multi-omics study on different European populations is related to favorable metabolic outcomes
Source: Gut Microbes. 2025 Dec 4;17(1):2593050. doi: 10.1080/19490976.2025.2593050 (PMC12688234; doi:10.1080/19490976.2025.2593050)
Supplement: Supplementary material [file KGMI_A_2593050_SM5036.xlsx]

## Sheet: 4A
Supplementary Table 4. A) PERMANOVA results of the beta diversity analysis computed using different distances.
Distance	Term	DF	SumOfSqs	R2	statistic	p.value
aitchison	Cohort	1	4.91308	0.0931463	16.9759	0.001
aitchison	Diet	1	0.658265	0.0124799	2.27447	0.002
aitchison	Residual	163	47.1745	0.894374	NA	NA
aitchison	Total	165	52.7459	1	NA	NA
altGower	Cohort	1	4.91308	0.0931463	16.9759	0.001
altGower	Diet	1	0.658265	0.0124799	2.27447	0.002
altGower	Residual	163	47.1745	0.894374	NA	NA
altGower	Total	165	52.7459	1	NA	NA
binomial	Cohort	1	4.91308	0.0931463	16.9759	0.001
binomial	Diet	1	0.658265	0.0124799	2.27447	0.003
binomial	Residual	163	47.1745	0.894374	NA	NA
binomial	Total	165	52.7459	1	NA	NA
bray	Cohort	1	4.91308	0.0931463	16.9759	0.001
bray	Diet	1	0.658265	0.0124799	2.27447	0.003
bray	Residual	163	47.1745	0.894374	NA	NA
bray	Total	165	52.7459	1	NA	NA
canberra	Cohort	1	4.91308	0.0931463	16.9759	0.001
canberra	Diet	1	0.658265	0.0124799	2.27447	0.004
canberra	Residual	163	47.1745	0.894374	NA	NA
canberra	Total	165	52.7459	1	NA	NA
cao	Cohort	1	4.91308	0.0931463	16.9759	0.001
cao	Diet	1	0.658265	0.0124799	2.27447	0.001
cao	Residual	163	47.1745	0.894374	NA	NA
cao	Total	165	52.7459	1	NA	NA
chao	Cohort	1	4.91308	0.0931463	16.9759	0.001
chao	Diet	1	0.658265	0.0124799	2.27447	0.002
chao	Residual	163	47.1745	0.894374	NA	NA
chao	Total	165	52.7459	1	NA	NA
chisq	Cohort	1	4.91308	0.0931463	16.9759	0.001
chisq	Diet	1	0.658265	0.0124799	2.27447	0.002
chisq	Residual	163	47.1745	0.894374	NA	NA
chisq	Total	165	52.7459	1	NA	NA
chord	Cohort	1	4.91308	0.0931463	16.9759	0.001
chord	Diet	1	0.658265	0.0124799	2.27447	0.002
chord	Residual	163	47.1745	0.894374	NA	NA
chord	Total	165	52.7459	1	NA	NA
clark	Cohort	1	4.91308	0.0931463	16.9759	0.001
clark	Diet	1	0.658265	0.0124799	2.27447	0.002
clark	Residual	163	47.1745	0.894374	NA	NA
clark	Total	165	52.7459	1	NA	NA
euclidean	Cohort	1	4.91308	0.0931463	16.9759	0.001
euclidean	Diet	1	0.658265	0.0124799	2.27447	0.003
euclidean	Residual	163	47.1745	0.894374	NA	NA
euclidean	Total	165	52.7459	1	NA	NA
gower	Cohort	1	4.91308	0.0931463	16.9759	0.001
gower	Diet	1	0.658265	0.0124799	2.27447	0.002
gower	Residual	163	47.1745	0.894374	NA	NA
gower	Total	165	52.7459	1	NA	NA
hellinger	Cohort	1	4.91308	0.0931463	16.9759	0.001
hellinger	Diet	1	0.658265	0.0124799	2.27447	0.003
hellinger	Residual	163	47.1745	0.894374	NA	NA
hellinger	Total	165	52.7459	1	NA	NA
horn	Cohort	1	4.91308	0.0931463	16.9759	0.001
horn	Diet	1	0.658265	0.0124799	2.27447	0.003
horn	Residual	163	47.1745	0.894374	NA	NA
horn	Total	165	52.7459	1	NA	NA
jaccard	Cohort	1	4.91308	0.0931463	16.9759	0.001
jaccard	Diet	1	0.658265	0.0124799	2.27447	0.002
jaccard	Residual	163	47.1745	0.894374	NA	NA
jaccard	Total	165	52.7459	1	NA	NA
kulczynski	Cohort	1	4.91308	0.0931463	16.9759	0.001
kulczynski	Diet	1	0.658265	0.0124799	2.27447	0.003
kulczynski	Residual	163	47.1745	0.894374	NA	NA
kulczynski	Total	165	52.7459	1	NA	NA
mahalanobis	Cohort	1	4.91308	0.0931463	16.9759	0.001
mahalanobis	Diet	1	0.658265	0.0124799	2.27447	0.004
mahalanobis	Residual	163	47.1745	0.894374	NA	NA
mahalanobis	Total	165	52.7459	1	NA	NA
manhattan	Cohort	1	4.91308	0.0931463	16.9759	0.001
manhattan	Diet	1	0.658265	0.0124799	2.27447	0.001
manhattan	Residual	163	47.1745	0.894374	NA	NA
manhattan	Total	165	52.7459	1	NA	NA
morisita	Cohort	1	4.91308	0.0931463	16.9759	0.001
morisita	Diet	1	0.658265	0.0124799	2.27447	0.003
morisita	Residual	163	47.1745	0.894374	NA	NA
morisita	Total	165	52.7459	1	NA	NA
mountford	Cohort	1	4.91308	0.0931463	16.9759	0.001
mountford	Diet	1	0.658265	0.0124799	2.27447	0.003
mountford	Residual	163	47.1745	0.894374	NA	NA
mountford	Total	165	52.7459	1	NA	NA
raup	Cohort	1	4.91308	0.0931463	16.9759	0.001
raup	Diet	1	0.658265	0.0124799	2.27447	0.002
raup	Residual	163	47.1745	0.894374	NA	NA
raup	Total	165	52.7459	1	NA	NA
robust.aitchison	Cohort	1	4.91308	0.0931463	16.9759	0.001
robust.aitchison	Diet	1	0.658265	0.0124799	2.27447	0.003
robust.aitchison	Residual	163	47.1745	0.894374	NA	NA
robust.aitchison	Total	165	52.7459	1	NA	NA

## Sheet: 4B
Supplementary Table 4. B) PERMANOVA results of the comparisons between the IT and CZ cohorts.
	Microbiome	Serum metabolome	Serum lipidome
VG_CZ vs OM_CZ	˂ 0.001	˂ 0.001	˂ 0.001
VG_CZ vs OM_IT	˂ 0.001	˂ 0.001	˂ 0.001
VG_CZ vs VG_IT	˂ 0.001	˂ 0.001	˂ 0.001
OM_CZ vs OM_IT	˂ 0.001	˂ 0.001	˂ 0.001
OM_CZ vs VG_IT	˂ 0.001	˂ 0.001	˂ 0.001
OM_IT vs VG_IT	0.015	˂ 0.001	˂ 0.001
