# Supplementary material for: A vegan diet signature from a multi-omics study on different European populations is related to favorable metabolic outcomes
Source: Gut Microbes. 2025 Dec 4;17(1):2593050. doi: 10.1080/19490976.2025.2593050 (PMC12688234; doi:10.1080/19490976.2025.2593050)
Supplement: Supplementary material [file KGMI_A_2593050_SM5039.xlsx]

## Sheet: Sheet1
Supplementary Table 6. Top three taxa contributing to individual pathways
pathway	prevails in	cohort	species	0.25	50% (median)	0.75
pentose phosphate pathway	VG	CZ_training	unclassified	0.1265	0.2137	0.2827
(non-oxidative branch) I			Eubacterium_rectale	0.0125	0.0417	0.1063
			Blautia_obeum	0.0131	0.0404	0.0732
		IT_training	unclassified	0.2064	0.393	0.5533
			Fusicatenibacter_saccharivorans	0.0024	0.0196	0.0485
			Parabacteroides_distasonis	0.0018	0.0169	0.0475
		CZ_validation	unclassified	0.104	0.1365	0.2026
			Blautia_obeum	0.0403	0.073	0.0974
			Fusicatenibacter_saccharivorans	0.033	0.0591	0.1089
L-tryptophan biosynthesis	VG	CZ_training	unclassified	0.097	0.1647	0.2772
			Bacteroides_vulgatus	0.0261	0.095	0.2094
			Eubacterium_eligens	0	0.0312	0.0656
		IT_training	unclassified	0.131	0.2364	0.3691
			Bacteroides_vulgatus	0.0213	0.092	0.2311
			Fusicatenibacter_saccharivorans	0	0.0142	0.0382
		CZ_validation	unclassified	0.0867	0.127	0.2093
			Fusicatenibacter_saccharivorans	0.0276	0.0511	0.0903
			Blautia_obeum	0.031	0.046	0.0701
pentose phosphate pathway	VG	CZ_training	unclassified	0.1435	0.2467	0.3486
(non-oxidative branch) II			Blautia_obeum	0.0119	0.0459	0.0664
			Eubacterium_rectale	0.011	0.0388	0.093
		IT_training	unclassified	0.2572	0.4697	0.6587
			Fusicatenibacter_saccharivorans	0.001	0.0133	0.0367
			Eubacterium_rectale	0.0014	0.0132	0.0455
		CZ_validation	unclassified	0.1185	0.1669	0.2232
			Blautia_obeum	0.0426	0.0673	0.0986
			Fusicatenibacter_saccharivorans	0.0291	0.0509	0.0966
homocysteine and cysteine	OM	CZ_training	unclassified	1	1	1
interconversion			Klebsiella_pneumoniae	0	0	0
			Klebsiella_variicola	0	0	0
		IT_training	unclassified	1	1	1
			Klebsiella_pneumoniae	0	0	0
			Escherichia_coli	0	0	0
		CZ_validation	Enterococcus_gallinarum	0	0	0
			Klebsiella_pneumoniae	0	0	0
			Enterococcus_saccharolyticus	0	0	0
superpathway of L-cysteine	OM	CZ_training	unclassified	1	1	1
biosynthesis (fungi)
		IT_training	unclassified	1	1	1
		CZ_validation	unclassified	1	1	1
superpathway of unsaturated	OM	CZ_training	Escherichia_coli	0	0.583	1
fatty acids biosynthesis (E. coli)			unclassified	0	0	1
			Enterococcus_faecalis	0	0	0
		IT_training	Escherichia_coli	0	1	1
			Citrobacter_braakii	0	0	0
			Klebsiella_oxytoca	0	0	0
		CZ_validation	Escherichia_coli	0	0.2299	1
			unclassified	0	0	0.05
			Streptococcus_oralis	0	0	0
petroselinate biosynthesis	OM	CZ_training	Ruminococcus_torques	0.1836	0.9822	1
			Escherichia_coli	0	0	0.06
			Citrobacter_freundii	0	0	0
		IT_training	Escherichia_coli	0	0.6316	1
			Ruminococcus_torques	0	0	0
			Escherichia_marmotae	0	0	0
		CZ_validation	Ruminococcus_torques	1	1	1
			unclassified	0	0	0
			Enterococcus_hirae	0	0	0
Values represent the distribution (0th, 25th, 50th, 75th, 100th percentiles) of each taxon’s proportional contribution to the total pathway abundance across samples.
The row ‘unclassified’ indicates the fraction of the pathway abundance that HUMAnN could not assign to specific taxa.
