# Supplementary material for: A vegan diet signature from a multi-omics study on different European populations is related to favorable metabolic outcomes
Source: Gut Microbes. 2025 Dec 4;17(1):2593050. doi: 10.1080/19490976.2025.2593050 (PMC12688234; doi:10.1080/19490976.2025.2593050)
Supplement: Supplementary material [file KGMI_A_2593050_SM5040.xlsx]

## Sheet: 7A
Supplementary Table 7. A) The effect of the duration of the vegan diet on metagenomic, lipidomic, metabolomic features, and microbial pathways: discovery cohort.
		Diet duration				Diet duration_inCZ				Diet duration_inIT				Age		ITcountry_avg		Diet_country_int
Feature type	Feature	est	p-value	CI_L	CI_U	est	p-value	CI_L	CI_U	est	p-value	CI_L	CI_U	est	p-value	est	p-value	est	p-value
Lipid metabolite	SM 43:2;O2 (2)	-0.460861	0.239568	0.494037	2.64e-05	-1.1026	0.0030194	-0.241035	0.514319	-1.96417	0.0010099	-1.72314	0.0089391	-1.82055	-0.384653	-0.972847	0.490777	-3.11089	-0.817455
Lipid metabolite	SM 43:1;O2	0.0769943	0.849903	0.443034	0.0002495	-0.997323	0.0096077	-0.694044	0.0739939	-1.3006	0.0333213	-0.606557	0.368742	-1.74572	-0.24893	-1.45689	0.0687981	-2.49594	-0.105261
Lipid metabolite	PC 33:1	0.443863	0.0268619	0.192966	0.0009375	-0.480516	0.0101934	-0.396956	0.0360819	-0.564075	0.0567672	-0.167119	0.609627	-0.844079	-0.116953	-0.767539	-0.0263738	-1.14476	0.0166113
Lipid metabolite	PC 37:6	0.940069	0.0059173	0.095993	0.315641	-0.749731	0.0173581	-0.501099	0.115301	-0.998362	0.046212	-0.497262	0.369349	-1.36405	-0.135407	-1.12728	0.125085	-1.97957	-0.0171583
Lipid metabolite	PC 14:0_17:0	0.155353	0.440541	0.168072	0.0042853	-0.413809	0.0287767	-0.431191	0.0254945	-0.396427	0.185723	0.0347641	0.916792	-0.783702	-0.0439161	-0.808226	-0.0541563	-0.987224	0.19437
Lipid metabolite	PC 15:0_20:3	0.533107	0.037176	0.20399	0.0057043	-0.513611	0.0306704	-0.497839	0.0395956	-0.529384	0.159734	-0.0315447	0.939836	-0.978222	-0.049001	-0.97142	-0.024258	-1.27146	0.212697
Lipid metabolite	SM 36:0;O2	0.028302	0.909594	0.215081	0.0032367	-0.476967	0.0416489	-0.36831	0.120856	-0.585624	0.115556	-0.217314	0.598572	-0.935473	-0.0184614	-0.835668	0.0990485	-1.31795	0.146706
Lipid metabolite	SM 33:1;O2	0.136935	0.280324	0.18092	2.7e-06	-0.236032	0.046728	-0.242732	0.0448505	-0.229333	0.222953	0.0133993	0.948925	-0.468569	-0.0034961	-0.479758	-0.0057059	-0.600742	0.142077
Lipid metabolite	TG 16:0_18:1_22:6	1.15258	0.0015586	0.0842375	0.40521	-0.658543	0.0473005	-0.498461	0.138706	-0.818625	0.120939	-0.320164	0.584623	-1.30906	-0.0080275	-1.16154	0.164614	-1.85763	0.220385
Lipid metabolite	PC 16:0_22:6	0.561655	0.0040176	0.0314766	0.56327	-0.313879	0.0784952	-0.265145	0.143658	-0.362612	0.201189	-0.0974663	0.757235	-0.664298	0.0365407	-0.622331	0.0920397	-0.922305	0.197081
Lipid metabolite	SM 36:2;O2	0.373881	0.0019832	0.092283	0.0071156	-0.190911	0.0826565	-0.10274	0.356443	-0.279081	0.111685	-0.176341	0.36558	-0.407049	0.0252276	-0.323051	0.117571	-0.6243	0.0661369
Lipid metabolite	CE 16:1	-0.000246	0.999426	0.240164	0.015602	-0.508563	0.111463	-0.487046	0.134462	-0.53008	0.296882	-0.0430339	0.939345	-1.13725	0.120124	-1.12787	0.15378	-1.53423	0.474067
Lipid metabolite	PC 18:0_22:6	0.876428	0.0015483	0.0276158	0.719086	-0.394984	0.11585	-0.350031	0.170842	-0.439938	0.271051	-0.0899077	0.839792	-0.889322	0.0993528	-0.853912	0.153851	-1.2295	0.349622
Lipid metabolite	PC 18:1_18:2	0.27961	0.0223469	0.0179774	0.601772	0.174771	0.120748	0.184997	0.107305	0.164545	0.35816	-0.0204519	0.918323	-0.0469354	0.396477	-0.0409901	0.410984	-0.189567	0.518656
Lipid metabolite	CE 22:6	1.54498	2.19e-05	0.0998379	0.312078	-0.468639	0.145473	-0.349735	0.285125	-0.587543	0.252048	-0.237808	0.676955	-1.10285	0.165575	-0.996195	0.296725	-1.60052	0.42543
Lipid metabolite	TG 18:2_18:2_18:3	0.147919	0.835158	0.270728	0.18461	-0.963205	0.146695	-0.944275	0.16257	-0.982134	0.352411	-0.0378591	0.974322	-2.27072	0.344315	-2.27704	0.38849	-3.07052	1.10625
Lipid metabolite	LPC 22:6/0:0	-0.257473	0.35825	0.0175812	0.82575	-0.377226	0.148421	-0.462906	0.0827372	-0.291545	0.482312	0.171362	0.711189	-0.891513	0.137061	-0.987123	0.0613102	-1.11297	0.529879
Lipid metabolite	PC 16:0_20:5	-0.147038	0.685848	0.268846	0.0110413	-0.463631	0.171469	-0.661161	0.0570087	-0.266101	0.621464	0.39506	0.511686	-1.13204	0.204772	-1.34247	0.020148	-1.33368	0.80148
Lipid metabolite	TG 18:1_18:2_18:3	0.738632	0.136408	0.14167	0.31552	-0.62615	0.173211	-0.663182	0.157194	-0.589117	0.420732	0.0740658	0.927623	-1.53256	0.280263	-1.5871	0.260732	-2.03685	0.858615
Lipid metabolite	TG 16:0_17:0_18:1	0.650584	0.103805	0.332739	0.0041719	-0.498893	0.177808	-0.658075	0.0822808	-0.339711	0.563929	0.318364	0.628052	-1.22891	0.231119	-1.40218	0.086032	-1.50569	0.826272
Lipid metabolite	SM 43:2;O2	1.2234	0.0111983	0.308546	0.0245158	-0.550684	0.211908	-0.779544	0.0842832	-0.321824	0.646533	0.45772	0.559258	-1.42118	0.31981	-1.66685	0.107757	-1.71219	1.06854
Lipid metabolite	PC 15:0_18:2	0.166535	0.398423	0.126815	0.0261981	-0.229025	0.211917	-0.202736	0.277782	-0.255314	0.382486	-0.0525771	0.871755	-0.591063	0.133013	-0.571765	0.166292	-0.833564	0.322937
Lipid metabolite	SM 41:1;O2	0.107648	0.373774	0.132607	0.0002231	0.139465	0.215339	0.170425	0.138216	0.108506	0.544764	-0.0619193	0.756722	-0.0826678	0.361599	-0.055997	0.396847	-0.246288	0.463299
Lipid metabolite	PC 18:1_18:1	0.652732	0.0002503	0.0292179	0.550649	0.186374	0.242737	0.255152	0.117829	0.117595	0.643328	-0.137557	0.627602	-0.128634	0.501381	-0.0659373	0.576242	-0.385538	0.620728
Lipid metabolite	PC 16:0_16:1	-0.134843	0.575707	0.116258	0.0935498	-0.250845	0.263211	-0.443885	0.0538352	-0.057806	0.871297	0.386079	0.333773	-0.693668	0.191977	-0.895257	0.0074878	-0.765086	0.649474
Lipid metabolite	TG 17:0_18:1_18:1	0.780667	0.0282107	0.210186	0.0382895	-0.360288	0.270002	-0.241464	0.467382	-0.479111	0.35789	-0.237647	0.682344	-1.00547	0.284898	-0.899108	0.416179	-1.50961	0.551386
Lipid metabolite	LPC 20:5/0:0	-0.0400682	0.842445	0.0076105	0.894832	0.206526	0.271235	-0.15557	0.415424	0.568623	0.0596397	0.724194	0.0322103	-0.164271	0.577324	-0.533528	0.222387	-0.023619	1.16087
Lipid metabolite	PC 12:0_16:0	-2.65376	5.1e-06	0.0135822	0.930643	0.55696	0.273672	-1.17913	0.0245986	2.29305	0.0056437	3.47217	0.0002268	-0.448136	1.56206	-2.20363	-0.154625	0.687697	3.8984
Lipid metabolite	TG 54:6	0.239818	0.276554	0.0423545	0.500135	-0.223638	0.274217	-0.290084	0.16502	-0.157193	0.629415	0.132891	0.714749	-0.627681	0.180404	-0.701928	0.12176	-0.802534	0.488148
Lipid metabolite	PC 16:0_18:1	0.323423	0.003216	0.0677137	0.0288789	-0.106719	0.283963	-0.0915317	0.366814	-0.121907	0.442743	-0.0303755	0.863767	-0.303504	0.0900648	-0.292115	0.109052	-0.436213	0.192399
Lipid metabolite	PC 42:5	0.0581528	0.784877	0.0859486	0.160138	-0.205537	0.299923	-0.301207	0.137456	-0.109867	0.727918	0.19134	0.587554	-0.597365	0.186292	-0.700601	0.0981871	-0.735699	0.515966
Lipid metabolite	PC 17:0_18:1	1.01628	5e-07	0.125793	0.0208808	-0.180106	0.30252	0.0144248	0.93523	-0.374637	0.180295	-0.389062	0.212351	-0.525316	0.165104	-0.337451	0.3663	-0.92601	0.176736
Lipid metabolite	TG 15:0_18:1_18:2	0.614063	0.0555012	0.206732	0.0245846	-0.297886	0.312997	-0.334946	0.266025	-0.260827	0.579391	0.0741184	0.887719	-0.881424	0.285652	-0.929751	0.25986	-1.19286	0.671206
Lipid metabolite	PC 16:0_20:3 (2)	5.68719	0	0.141245	0.111965	-0.289571	0.313726	-0.515182	0.0805004	-0.063959	0.888875	0.451223	0.378359	-0.857679	0.278537	-1.09426	0.0638947	-0.971347	0.843429
Lipid metabolite	LPC 18:2/0:0	-0.0591698	0.682145	-0.0015811	0.969422	0.129927	0.333606	-0.111304	0.416069	0.371157	0.085622	0.482461	0.0460228	-0.135732	0.395585	-0.382092	0.159484	-0.0531559	0.79547
Lipid metabolite	TG 12:0_14:0_18:2	-0.641934	0.344227	-0.178763	0.356363	0.589126	0.349548	-0.234695	0.714057	1.41295	0.161457	1.64764	0.143844	-0.656116	1.83437	-1.50398	1.03459	-0.575967	3.40186
Lipid metabolite	TG 16:0_18:0_18:1	0.997865	0.0401647	0.268373	0.0529938	-0.391792	0.380404	-0.725132	0.113083	-0.0584527	0.934552	0.666679	0.40251	-1.27526	0.491673	-1.62566	0.175392	-1.46953	1.35263
Lipid metabolite	PC 18:0_18:1	0.478573	0.0007623	0.0884934	0.0263158	-0.104593	0.413099	-0.0972271	0.455273	-0.111958	0.58293	-0.0147311	0.948359	-0.357432	0.148247	-0.354949	0.160494	-0.515796	0.29188
Lipid metabolite	TG 16:0_16:1_18:1	0.058134	0.868623	0.166187	0.100488	-0.253065	0.438565	-0.725197	0.0314116	0.219066	0.67423	0.944262	0.107132	-0.89957	0.393439	-1.38418	-0.0662093	-0.813538	1.25167
Lipid metabolite	PC 18:2_18:2	0.254165	0.138008	0.0283581	0.560149	0.118052	0.455653	-0.0067899	0.966368	0.242895	0.337063	0.249685	0.376582	-0.195136	0.431241	-0.326025	0.312445	-0.257333	0.743122
Lipid metabolite	LPC 20:1/0:0	-0.0055773	0.978096	0.0013664	0.981211	0.140513	0.456756	0.0542763	0.777625	0.226749	0.45213	0.172472	0.608177	-0.233178	0.514203	-0.326629	0.435182	-0.370114	0.823611
Lipid metabolite	TG 16:0_18:2_18:2	0.736447	0.044449	0.106937	0.302602	-0.244454	0.467561	-0.249967	0.46615	-0.238941	0.656318	0.011026	0.985318	-0.910509	0.4216	-0.928882	0.428947	-1.30277	0.824888
Lipid metabolite	TG 16:0_16:0_18:1	0.414973	0.299088	0.230859	0.0449659	-0.268307	0.468647	-0.680135	0.0737784	0.143521	0.807978	0.823657	0.2136	-1.00114	0.464529	-1.42712	0.0668508	-1.02697	1.31402
Lipid metabolite	TG 14:0_16:0_16:0	0.523875	0.161446	0.0777742	0.464842	0.249723	0.470083	-0.0292534	0.933739	0.528701	0.338884	0.557954	0.365872	-0.43457	0.934017	-0.72676	0.668253	-0.56426	1.62166
Lipid metabolite	PC 14:0_20:4	-0.217785	0.579084	0.0356707	0.750255	0.256782	0.481168	-0.573662	0.124683	1.08723	0.0641421	1.66089	0.0120325	-0.464808	0.978373	-1.30919	0.161861	-0.0653049	2.23976
Lipid metabolite	PC 38:5	0.652836	0.0152737	0.107083	0.158718	-0.169501	0.490366	-0.353726	0.159772	0.0147242	0.970034	0.36845	0.400815	-0.655999	0.316997	-0.849617	0.142166	-0.762316	0.791764
Lipid metabolite	SM 35:2;O2	0.125026	0.518385	0.213436	0.0002081	-0.115727	0.519442	-0.21131	0.249774	-0.0201433	0.943964	0.191167	0.550616	-0.471418	0.239965	-0.573869	0.151249	-0.588257	0.547971
Lipid metabolite	PC 18:2_18:3	0.0021394	0.995239	0.136397	0.18513	-0.208388	0.531548	-0.202713	0.550413	-0.214063	0.687205	-0.0113491	0.984738	-0.867926	0.45115	-0.874986	0.469559	-1.26748	0.839358
Lipid metabolite	PC 14:0_22:6	-0.103247	0.797642	-0.0262891	0.819191	-0.233757	0.531997	-0.765762	0.0468768	0.298247	0.617469	1.06401	0.112926	-0.974399	0.506885	-1.5207	-0.0108195	-0.884713	1.48121
Lipid metabolite	TG 18:1_18:2_18:2	1.1162	0.0005801	0.0199456	0.823543	-0.181501	0.532681	-0.164045	0.580011	-0.198956	0.668318	-0.0349107	0.946286	-0.757534	0.394533	-0.751201	0.423111	-1.119	0.721091
Lipid metabolite	CE 20:4	1.22658	3.8e-06	0.0983164	0.168953	0.139545	0.546076	0.0993302	0.673185	0.179759	0.62623	0.0804292	0.845166	-0.318236	0.597326	-0.36729	0.56595	-0.551413	0.910932
Lipid metabolite	Cer 18:1_24:0;O2	0.214288	0.236818	0.0823954	0.112448	0.0978326	0.559334	0.0382445	0.82268	0.157421	0.556423	0.119176	0.689872	-0.234028	0.429693	-0.300024	0.376513	-0.372631	0.687472
Lipid metabolite	CE 20:3	0.660403	0.0034152	0.145737	0.0223225	-0.116265	0.569187	-0.107022	0.607141	-0.125508	0.700284	-0.0184864	0.959482	-0.520774	0.288244	-0.519341	0.305297	-0.771594	0.520577
Lipid metabolite	PC 15:0_20:4	0.982655	0.0005497	0.152998	0.0535355	-0.144871	0.569797	-0.169898	0.5133	-0.119843	0.768321	0.0500547	0.912236	-0.649703	0.359962	-0.684478	0.344682	-0.926167	0.68648
Lipid metabolite	PC 18:0_22:5	0.470797	0.0383287	0.13043	0.0443669	-0.11331	0.586702	-0.230289	0.279643	0.0036699	0.991197	0.233959	0.529191	-0.526157	0.299537	-0.651108	0.190529	-0.655734	0.663073
Lipid metabolite	TG 16:0_16:0_16:0	0.445985	0.351652	0.172299	0.208693	0.231549	0.60166	-0.200074	0.658046	0.663172	0.350098	0.863246	0.276429	-0.647085	1.11018	-1.09567	0.695524	-0.740191	2.06653
Lipid metabolite	SM 31:1;O2	-0.664851	0.0051518	0.103526	0.121147	-0.111517	0.605055	-0.64019	0.0044356	0.417156	0.227464	1.05735	0.0070817	-0.538671	0.315636	-1.07559	-0.20479	-0.265098	1.09941
Lipid metabolite	LPC 20:2/0:0	-0.135978	0.412968	0.0073958	0.875877	0.0751949	0.625204	-0.149941	0.340228	0.300331	0.223588	0.450271	0.103401	-0.229753	0.380143	-0.460776	0.160895	-0.186735	0.787396
Lipid metabolite	PC 14:0_16:0	-1.40682	1e-07	0.0807327	0.249786	0.109527	0.629726	-0.461602	0.0486243	0.680655	0.0631692	1.14226	0.0058117	-0.340534	0.559587	-0.920353	-0.0028514	-0.0381864	1.3995
Lipid metabolite	SM 32:2;O2	-0.805743	0.00094	0.0200382	0.766071	0.102623	0.639218	-0.549759	0.0154041	0.755006	0.0330236	1.30476	0.0011904	-0.331068	0.536315	-0.991824	-0.107694	0.0623096	1.4477
Lipid metabolite	PC 18:1_20:4	0.649541	4.15e-05	0.0842431	0.0528614	0.0639707	0.647477	0.0279516	0.84452	0.0999899	0.654511	0.0720384	0.772686	-0.213194	0.341135	-0.254565	0.310468	-0.3427	0.54268
Lipid metabolite	Cer 18:1_22:0;O2	0.188083	0.349579	0.0651438	0.257232	0.0719262	0.699268	0.0377213	0.8424	0.106131	0.721161	0.0684099	0.836712	-0.297017	0.440869	-0.338345	0.413788	-0.483148	0.695411
Lipid metabolite	SM 38:1;O2	-0.0786798	0.589721	0.0693294	0.0986088	0.0521519	0.699991	-0.0709266	0.607287	0.175231	0.418286	0.246157	0.309048	-0.216037	0.320341	-0.344294	0.202441	-0.253124	0.603585
Lipid metabolite	PC 37:4	0.127532	0.523356	0.0246541	0.665577	-0.0673621	0.716198	0.0031324	0.986763	-0.137857	0.641437	-0.140989	0.669658	-0.434549	0.299824	-0.371144	0.377408	-0.724331	0.448617
Lipid metabolite	TG 16:0_18:1_18:1	0.752967	0.0064631	0.108066	0.164225	-0.0902938	0.719117	-0.126113	0.622275	-0.0544741	0.89191	0.0716393	0.872837	-0.587828	0.40724	-0.633254	0.381027	-0.849141	0.740193
Lipid metabolite	TG 16:0_18:1_20:4	2.31659	6e-07	0.126447	0.30486	0.141066	0.723873	-0.0459679	0.910047	0.3281	0.60708	0.374068	0.599515	-0.650215	0.932347	-0.852527	0.760592	-0.935743	1.59194
Lipid metabolite	ACar 16:0	-0.0643705	0.763636	0.0481601	0.431588	-0.068502	0.730231	-0.189376	0.350753	0.0523725	0.868865	0.241749	0.495437	-0.462194	0.32519	-0.59067	0.211917	-0.576437	0.681182
Lipid metabolite	TG 16:0_16:0_18:0	0.210796	0.764996	0.134653	0.504235	0.223879	0.732282	0.11411	0.864142	0.333647	0.749568	0.219538	0.850754	-1.07306	1.52081	-1.20787	1.43609	-1.73783	2.40512
Lipid metabolite	Cer 18:1_24:1;O2	0.220898	0.291228	0.0781665	0.191785	-0.0629767	0.745014	-0.0034686	0.985975	-0.122485	0.692133	-0.119016	0.730365	-0.44674	0.320786	-0.394641	0.387704	-0.735436	0.490466
Lipid metabolite	PC 16:0_22:4	1.15255	3.3e-06	0.113089	0.0909356	-0.0684101	0.750995	-0.21085	0.33846	0.0740301	0.829742	0.284881	0.459278	-0.495659	0.358839	-0.646349	0.224648	-0.608377	0.756437
Lipid metabolite	PC 16:0_18:0	0.193081	0.149649	0.0726627	0.0587633	-0.0387811	0.753766	-0.131982	0.296376	0.0544201	0.78285	0.186402	0.398712	-0.283804	0.206242	-0.381736	0.117772	-0.336934	0.445774
Lipid metabolite	TG 18:1_18:1_18:2	0.96012	3.14e-05	0.0063353	0.919292	-0.0550777	0.786331	-0.0157584	0.939335	-0.0943971	0.77115	-0.0786386	0.828167	-0.45778	0.347625	-0.426236	0.394719	-0.737598	0.548803
Lipid metabolite	TG 12:0_14:0_18:1	2.50497	1.27e-05	-0.224019	0.150247	-0.124949	0.803787	-0.115362	0.821942	-0.134537	0.866973	-0.0191745	0.982939	-1.12176	0.871865	-1.13142	0.900699	-1.72666	1.45759
Lipid metabolite	Cer 18:1_23:0;O2	0.347161	0.0564424	0.147246	0.005149	0.0379504	0.820329	0.129631	0.447299	-0.0537304	0.840438	-0.183362	0.53871	-0.293249	0.36915	-0.207963	0.467225	-0.582725	0.475264
Lipid metabolite	PC 16:0_16:0	0.119846	0.199089	0.0308512	0.246683	-0.0193891	0.822026	-0.111521	0.206411	0.0727429	0.59749	0.184264	0.232525	-0.190242	0.151464	-0.285673	0.0626307	-0.200145	0.345631
Lipid metabolite	SM 39:1;O2	-0.00648	0.968691	0.142697	0.0031903	0.0300196	0.844669	-0.0669873	0.668119	0.127026	0.603967	0.194014	0.478273	-0.273694	0.333733	-0.376565	0.24259	-0.358068	0.612121
Lipid metabolite	PC 18:1_20:3	0.874483	5.15e-05	0.0817744	0.16617	0.0328986	0.863115	-0.0256134	0.895226	0.0914106	0.76427	0.117024	0.730985	-0.345345	0.411142	-0.41116	0.359933	-0.512724	0.695545
Lipid metabolite	SM 32:0;O2	-1.08176	3.76e-05	0.0897944	0.209535	0.0392223	0.865422	-0.53502	0.0254313	0.613465	0.0996682	1.14849	0.0064832	-0.419536	0.497981	-1.00264	-0.0674042	-0.119269	1.3462
Lipid metabolite	TG 18:1_18:1_18:1	1.15421	8.5e-06	0.0277016	0.691403	0.0382461	0.865996	0.13051	0.572459	-0.0540181	0.881379	-0.184528	0.64817	-0.411031	0.487524	-0.327442	0.588462	-0.771609	0.663573
Lipid metabolite	TG 12:0_16:0_18:1	0.29213	0.645997	0.0121761	0.946525	0.0945491	0.872652	-1.13967	0.0606609	1.32876	0.160826	2.46843	0.0208925	-1.07472	1.26382	-2.33151	0.0521766	-0.5388	3.19633
Lipid metabolite	ACar 18:1	0.391025	0.0559603	-0.0124452	0.829551	0.0290142	0.877228	-0.0103851	0.956735	0.0684134	0.819613	0.0787985	0.814015	-0.343286	0.401314	-0.389874	0.369103	-0.526228	0.663055
Lipid metabolite	TG 14:0_16:0_18:2	-0.0946287	0.84504	0.0713175	0.606281	0.0522341	0.907439	-0.909883	0.0494805	1.01435	0.159889	1.92423	0.0181553	-0.838338	0.942807	-1.81765	-0.0021148	-0.408081	2.43678
Lipid metabolite	TG 18:1_18:2_20:4	2.07641	6e-07	0.0991247	0.368889	0.022912	0.948909	-0.131129	0.719112	0.176953	0.756746	0.308082	0.629218	-0.68593	0.731754	-0.853657	0.591399	-0.955217	1.30912
Lipid metabolite	ACar 18:2	-0.348303	0.0967455	-0.0411671	0.48897	-0.0102587	0.957615	-0.192235	0.329908	0.171717	0.577891	0.363952	0.291951	-0.392918	0.372401	-0.582283	0.197813	-0.43947	0.782905
Lipid metabolite	TG 15:0_16:0_18:2	0.294749	0.4177	0.201012	0.0551384	-0.0093209	0.977925	-0.129472	0.706232	0.11083	0.836814	0.240302	0.68927	-0.6771	0.658458	-0.810144	0.551201	-0.955754	1.17741
Lipid metabolite	DG 16:0_18:1	0.202907	0.52864	0.108715	0.238595	-0.0056384	0.984929	-0.259892	0.394007	0.248615	0.602321	0.508508	0.340712	-0.597367	0.58609	-0.863046	0.343261	-0.696499	1.19373
Lipid metabolite	PC 16:1_18:2	0.500474	0.0142263	0.0204284	0.721444	-0.0021787	0.990659	0.0914981	0.629778	-0.0958555	0.74715	-0.187354	0.572732	-0.371092	0.366734	-0.284538	0.467534	-0.685087	0.493376
Lipid metabolite	TG 14:0_16:0_18:1	-0.417648	0.363269	0.144689	0.270682	-7.18e-05	0.999865	-0.86518	0.0484902	0.865036	0.204965	1.73022	0.0246035	-0.843106	0.842962	-1.72449	-0.0058687	-0.481466	2.21154
Non-lipid metabolite	citrate	0.402262	0.0110006	0.0943973	0.710127	0.248272	0.113009	-0.059881	0.556425	0.556253	0.0282494	0.0606037	1.0519	0.0201706	0.66395	0.114316	0.493099	0.30798	0.268722
Non-lipid metabolite	phenylalanine	-0.0801155	0.209972	-0.206143	0.0459122	-0.00862521	0.892289	-0.134771	0.11752	-0.151606	0.141246	-0.354505	0.0512931	0.0211661	0.266753	0.165775	0.0166864	-0.142981	0.210154
Non-lipid metabolite	lysine	-0.0999406	0.287743	-0.285556	0.0856753	-0.0981387	0.296919	-0.283928	0.0876508	-0.101742	0.500657	-0.400576	0.197091	0.0375219	0.18196	-0.220305	0.030323	-0.0036037	0.982818
Non-lipid metabolite	histidine	-0.0439469	0.49518	-0.171387	0.0834936	-0.0612703	0.342641	-0.18883	0.0662894	-0.0266234	0.797224	-0.231797	0.17855	0.00191236	0.920696	0.0900923	0.193404	0.0346469	0.763035
Non-lipid metabolite	leucine	-0.056963	0.534918	-0.23858	0.124654	-0.0366777	0.689589	-0.218465	0.145109	-0.0772482	0.601087	-0.369643	0.215147	-0.00458696	0.866934	0.0392781	0.689503	-0.0405705	0.804327
Non-lipid metabolite	isoleucine	-0.0517482	0.540374	-0.218972	0.115475	0.0399003	0.637053	-0.12748	0.20728	-0.143397	0.29293	-0.412619	0.125826	-0.0444736	0.080128	0.226294	0.0138836	-0.183297	0.225869
Non-lipid metabolite	2-oxoisocaproate	-0.0890765	0.544443	-0.379848	0.201694	0.125425	0.39432	-0.165618	0.416468	-0.303578	0.201018	-0.771706	0.16455	-0.0744807	0.0917125	0.346173	0.0298305	-0.429002	0.104175
Non-lipid metabolite	tyrosine	-0.0493386	0.613917	-0.242893	0.144216	-0.12882	0.189939	-0.322556	0.0649162	0.0301426	0.848093	-0.281472	0.341757	0.00100743	0.972453	0.0284829	0.785686	0.158962	0.363361
Non-lipid metabolite	2-hydroxybutyrate	0.0390258	0.761845	-0.215942	0.293993	0.0333535	0.795801	-0.221853	0.28856	0.0446981	0.829278	-0.365788	0.455184	0.00262937	0.945451	-0.211733	0.127223	0.0113446	0.960636
Non-lipid metabolite	glycine	-0.0259395	0.836504	-0.274847	0.222968	-0.158386	0.209949	-0.407526	0.0907543	0.106507	0.598901	-0.294222	0.507236	-0.0401911	0.285517	-0.161363	0.232658	0.264893	0.239558
Non-lipid metabolite	formate	0.0126308	0.863055	-0.132383	0.157645	-0.0167243	0.819522	-0.161874	0.128425	0.0419858	0.72181	-0.19148	0.275452	0.0286313	0.192256	1.22917	6.62162e-28	0.0587101	0.653541
Non-lipid metabolite	asparagine	0.0168787	0.892739	-0.231018	0.264775	-0.159807	0.204094	-0.407936	0.0883212	0.193565	0.337988	-0.205537	0.592667	0.00933099	0.802826	0.00801216	0.952368	0.353372	0.116251
Non-lipid metabolite	glutamine	-0.0072353	0.907465	-0.130507	0.116037	-0.0909137	0.146793	-0.214301	0.0324737	0.0764431	0.446277	-0.122019	0.274906	-0.00682649	0.713412	-0.247656	0.000337156	0.167357	0.134432
Non-lipid metabolite	glycerol	-0.0186424	0.922713	-0.399193	0.361908	-0.0353652	0.854124	-0.416272	0.345542	-0.00191964	0.995049	-0.614589	0.61075	-0.0450362	0.433112	-0.236316	0.252776	0.0334456	0.922339
Non-lipid metabolite	valine	0.00773841	0.92483	-0.15469	0.170167	-0.0103518	0.899656	-0.172932	0.152229	0.0258287	0.84493	-0.235674	0.287331	-0.00347519	0.887125	-0.0412983	0.638622	0.0361805	0.804874
Non-lipid metabolite	2-oxoisovalerate	0.0114058	0.926866	-0.234686	0.257497	0.13598	0.275802	-0.110342	0.382302	-0.113168	0.571932	-0.509364	0.283028	-0.0684959	0.067251	0.0607476	0.648416	-0.249148	0.263037
Non-lipid metabolite	3-hydroxyisobutyrate	-0.00947199	0.961012	-0.39322	0.374276	0.320511	0.100887	-0.0635966	0.704618	-0.339455	0.278055	-0.957272	0.278362	-0.049594	0.39214	0.565217	0.00758702	-0.659965	0.0588473
Microbial taxa (SGB)	Escherichia_coli|SGB10068	0.645171	0.58303	-1.68098	2.97132	-0.803713	0.495952	-3.13904	1.53161	2.09406	0.268159	-1.63944	5.82755	-0.0785194	0.823202	-0.974333	0.440877	2.89777	0.167837
Microbial taxa (SGB)	Bacteroides_clarus|SGB1832	2.3757	0.0412789	0.0960579	4.65535	-0.763439	0.509254	-3.05207	1.5252	5.51484	0.0035456	1.85599	9.17369	0.0739828	0.82991	-1.54441	0.213756	6.27828	0.0027909
Microbial taxa (SGB)	Hydrogenoanaerobacterium_saccharovorans|SGB15350	-0.762475	0.516488	-3.08789	1.56294	-0.388915	0.741475	-2.7235	1.94567	-1.13604	0.546942	-4.86835	2.59628	-0.261693	0.456964	1.93063	0.128409	-0.74712	0.720753
Microbial taxa (SGB)	GGB6649_SGB9391|SGB9391	0.625776	0.484613	-1.1455	2.39705	1.00003	0.266907	-0.778231	2.77828	0.251526	0.860885	-2.59138	3.09443	0.667433	0.0141599	-0.548702	0.568391	-0.7485	0.638335
Microbial taxa (SGB)	Ruthenibacterium_lactatiformans|SGB15271	0.490412	0.542547	-1.10323	2.08406	0.57626	0.476163	-1.02367	2.17619	0.404565	0.754103	-2.15325	2.96238	-0.324545	0.179766	1.91576	0.028786	-0.171696	0.90456
Microbial taxa (SGB)	Lawsonibacter_asaccharolyticus|SGB15154	0.089593	0.932262	-1.99836	2.17755	0.677931	0.522218	-1.41826	2.77412	-0.498745	0.76819	-3.84993	2.85244	-0.346549	0.27346	4.04898	0.000546522	-1.17668	0.530962
Microbial taxa (SGB)	Clostridium_fessum|SGB4705	0.822198	0.416173	-1.17729	2.82169	0.855678	0.399369	-1.1517	2.86305	0.788717	0.626592	-2.42048	3.99792	0.113687	0.706727	-1.44816	0.184062	-0.0669611	0.970268
Microbial taxa (SGB)	GGB9707_SGB15229|SGB15229	-0.0287736	0.971276	-1.61171	1.55416	-0.312787	0.696737	-1.90197	1.27639	0.25524	0.842271	-2.28539	2.79587	0.120566	0.614352	0.3591	0.676016	0.568027	0.689742
Microbial taxa (SGB)	Lachnospiraceae_bacterium_AM48_27BH|SGB4706	-0.310899	0.733107	-2.11641	1.49461	0.03758	0.967241	-1.77505	1.85021	-0.659379	0.652359	-3.55724	2.23848	0.153924	0.572836	-1.34559	0.171786	-0.696959	0.667628
Microbial taxa (SGB)	GGB9509_SGB14906|SGB14906	-0.594236	0.464269	-2.20033	1.01186	-1.38366	0.0916902	-2.99609	0.228771	0.19519	0.880776	-2.38261	2.77299	-0.0536453	0.825026	0.127442	0.883736	1.57885	0.275494
Microbial taxa (SGB)	GGB45432_SGB63101|SGB63101	0.334362	0.60024	-0.928569	1.59729	0.322867	0.614206	-0.945045	1.59078	0.345857	0.735448	-1.68116	2.37287	0.235712	0.218548	0.689483	0.31567	0.02299	0.983836
Microbial taxa (SGB)	GGB2653_SGB3574|SGB3574	-0.0614921	0.949197	-1.97327	1.85029	0.434372	0.654105	-1.48495	2.35369	-0.557356	0.719077	-3.62578	2.51107	-0.459259	0.114252	1.21356	0.2438	-0.991727	0.564064
Microbial taxa (SGB)	Phocea_massiliensis|SGB14837	0.880524	0.189017	-0.44111	2.20216	0.165128	0.805304	-1.16172	1.49197	1.59592	0.138515	-0.525314	3.71715	-0.157064	0.432224	-0.108294	0.879969	1.43079	0.230099
Microbial taxa (SGB)	Lachnospiraceae_bacterium|SGB4953	-0.688178	0.560432	-3.0275	1.65115	-0.979891	0.409397	-3.32844	1.36866	-0.396465	0.834333	-4.1511	3.35817	-0.0204087	0.953945	-1.53849	0.227342	0.583425	0.781386
Microbial taxa (SGB)	Holdemania_filiformis|SGB4046	0.803583	0.392557	-1.05448	2.66165	-0.148302	0.87487	-2.0137	1.71709	1.75547	0.245348	-1.22675	4.73768	0.247923	0.378089	-1.043	0.302294	1.90377	0.255839
Microbial taxa (SGB)	Anaeromassilibacillus_senegalensis|SGB14894	-0.285419	0.738482	-1.97839	1.40755	0.0306524	0.971502	-1.66899	1.7303	-0.60149	0.661191	-3.31872	2.11574	-0.250592	0.328415	1.68775	0.0686701	-0.632142	0.677867
Microbial taxa (SGB)	Ruminococcus_sp_AF41_9|SGB25497	-0.0865262	0.94026	-2.37359	2.20054	-0.467303	0.686963	-2.76339	1.82878	0.29425	0.873841	-3.37651	3.96501	0.086037	0.803364	-2.34659	0.061105	0.761553	0.711042
Microbial taxa (SGB)	Eubacterium_ramulus|SGB4959	2.20371	0.0132447	0.471183	3.93623	1.3853	0.11711	-0.354056	3.12466	3.02211	0.0334956	0.241396	5.80283	-0.0606638	0.816721	-2.51751	0.00860783	1.63681	0.294504
Microbial taxa (SGB)	Youxingia_wuxianensis|SGB82503	-1.71655	0.0378508	-3.33468	-0.0984266	-0.983726	0.232151	-2.60823	0.64078	-2.44938	0.0642244	-5.04648	0.147728	0.744244	0.0029686	1.00225	0.255336	-1.46565	0.314761
Microbial taxa (SGB)	Blautia_massiliensis|SGB4826	0.119729	0.932037	-2.66127	2.90073	-0.974491	0.489879	-3.76646	1.81748	1.21395	0.590353	-3.24958	5.67748	-0.50288	0.233109	-4.7209	0.00229783	2.18844	0.382131
Microbial taxa (SGB)	GGB9765_SGB15382|SGB15382	-0.430222	0.539705	-1.81847	0.958024	-0.594536	0.399022	-1.98826	0.799185	-0.265908	0.813147	-2.49406	1.96224	0.0255118	0.903175	0.385003	0.609516	0.328629	0.792232
Microbial taxa (SGB)	GGB9770_SGB15390|SGB15390	0.489493	0.538233	-1.08428	2.06327	0.00967812	0.990319	-1.5703	1.58966	0.969309	0.447875	-1.55661	3.49523	-0.240589	0.312885	0.860146	0.315132	0.959631	0.497907
Microbial taxa (SGB)	Ruminococcus_torques|SGB4608	0.337557	0.769165	-1.94044	2.61555	-0.0817489	0.943551	-2.36873	2.20523	0.756862	0.681896	-2.89934	4.41307	-0.0285497	0.933879	-1.82376	0.142434	0.838611	0.682149
Microbial taxa (SGB)	Agathobaculum_butyriciproducens|SGB14991	1.46173	0.272852	-1.17021	4.09367	-0.105613	0.936893	-2.74793	2.53671	3.02906	0.157765	-1.19522	7.25335	-0.517947	0.194723	-1.43475	0.316383	3.13468	0.187103
Microbial taxa (SGB)	Clostridium_SGB48024|SGB48024	0.690525	0.606465	-1.96296	3.34401	0.529655	0.693813	-2.1343	3.19361	0.851396	0.692224	-3.40747	5.11026	-0.266151	0.507202	0.217119	0.880137	0.321741	0.892657
Microbial taxa (SGB)	GGB9531_SGB14932|SGB14932	1.20891	0.112782	-0.290741	2.70857	0.182533	0.810232	-1.32304	1.6881	2.23529	0.0683331	-0.171665	4.64225	-0.182713	0.420751	-0.34399	0.672625	2.05276	0.13007
Microbial taxa (SGB)	Oscillibacter_valericigenes|SGB15076	-0.623381	0.455587	-2.27587	1.02911	-0.461366	0.582024	-2.12037	1.19764	-0.785396	0.557846	-3.43766	1.86686	-0.198783	0.42664	1.36963	0.129047	-0.32403	0.827266
Microbial taxa (SGB)	GGB9616_SGB15052|SGB15052	-0.57107	0.59228	-2.68177	1.53963	0.0193215	0.985589	-2.0997	2.13834	-1.16146	0.497585	-4.54915	2.22623	-0.454837	0.156003	1.24291	0.279341	-1.18078	0.533968
Microbial taxa (SGB)	GGB58158_SGB79798|SGB79798	-0.699234	0.313751	-2.07037	0.671899	-0.511254	0.462564	-1.8878	0.865287	-0.887214	0.425324	-3.0879	1.31347	-0.246779	0.235284	0.579571	0.436719	-0.375959	0.760296
Microbial taxa (SGB)	Enterocloster_hominis|SGB4721	-0.023382	0.976881	-1.62168	1.57492	-0.107577	0.894351	-1.71218	1.49703	0.0608135	0.962545	-2.50448	2.6261	0.0331574	0.890771	-0.132059	0.878973	0.168391	0.906659
Microbial taxa (SGB)	Streptococcus_thermophilus|SGB8002	0.745112	0.350087	-0.830686	2.32091	0.699671	0.381982	-0.882342	2.28168	0.790553	0.536224	-1.73862	3.31972	-0.0954289	0.688622	-0.273092	0.749486	0.0908827	0.94882
Microbial taxa (SGB)	Blautia_obeum|SGB4810	1.38365	0.164011	-0.575291	3.34259	1.72095	0.0855576	-0.245712	3.68762	1.04634	0.510247	-2.09777	4.19046	-0.789495	0.00885186	-1.11688	0.294814	-0.674611	0.701629
Microbial taxa (SGB)	GGB51884_SGB49168|SGB49168	0.502636	0.564039	-1.22184	2.22712	-0.640075	0.464601	-2.37136	1.09121	1.64535	0.240751	-1.12246	4.41315	0.393873	0.13294	-1.39752	0.137668	2.28542	0.14258
Microbial taxa (SGB)	Roseburia_lenta|SGB4957	1.1766	0.187533	-0.583452	2.93665	1.79166	0.0469512	0.0246664	3.55865	0.561541	0.693872	-2.26336	3.38644	-0.237929	0.371885	-1.58669	0.0991356	-1.23012	0.437413
Microbial taxa (SGB)	GGB3288_SGB4342|SGB4342	0.859359	0.389771	-1.11598	2.8347	0.432794	0.665675	-1.55033	2.41592	1.28592	0.422533	-1.88451	4.45636	0.832514	0.00628101	-1.76373	0.102363	0.853129	0.630962
Microbial taxa (SGB)	GGB9574_SGB14987|SGB14987	-0.715172	0.461943	-2.63808	1.20773	0.969141	0.321313	-0.961348	2.89963	-2.39948	0.125975	-5.48576	0.686795	-0.330348	0.257101	2.93254	0.00591967	-3.36862	0.0536394
Microbial taxa (SGB)	Clostridiaceae_unclassified_SGB4771|SGB4771	0.357409	0.76999	-2.06346	2.77828	-1.31525	0.28524	-3.74567	1.11517	2.03007	0.302104	-1.85546	5.91559	0.481914	0.189664	-1.92607	0.144909	3.34531	0.126496
Microbial taxa (SGB)	Lachnospiraceae_bacterium_OM04_12BH|SGB4893	0.920726	0.390582	-1.19931	3.04076	0.185924	0.86263	-1.94247	2.31432	1.65553	0.336382	-1.74714	5.0582	0.25851	0.420369	-1.9393	0.0943426	1.4696	0.441155
Microbial taxa (SGB)	GGB9616_SGB15051|SGB15051	-0.957336	0.412311	-3.26622	1.35155	-1.84256	0.117814	-4.16055	0.475427	-0.0721113	0.969251	-3.77789	3.63366	0.717233	0.0420483	-1.26888	0.312486	1.77045	0.394373
Microbial pathway	PWY0_42	-0.277397	0	-0.100408	0.33866	0.843735	0.0175709	0.103631	0.767983	1.58384	0.0057482	1.48021	0.0192055	0.150784	1.53669	-0.592052	0.799315	0.471646	2.69603
Microbial pathway	PWY_5104	-1.10081	0	-0.125557	0.374806	0.881915	0.0640597	-0.311584	0.511119	2.07541	0.0072186	2.387	0.0053976	-0.0526011	1.81643	-1.24979	0.626618	0.575507	3.57532
Microbial pathway	PWY0_1586	-0.15323	0	-0.124498	0.0668966	0.277844	0.218725	0.0725126	0.748228	0.483175	0.182974	0.410662	0.306462	-0.167787	0.723474	-0.374875	0.519901	-0.232066	1.19842
Microbial pathway	PWY_5747	-0.54261	0	0.157751	0.37247	0.695719	0.23997	-0.185838	0.753706	1.57728	0.0982099	1.76311	0.095587	-0.472661	1.8641	-1.35883	0.98715	-0.297984	3.45254
Microbial pathway	PWY_5367	0.0661884	0	-0.0863856	0.489561	0.489624	0.242371	0.133763	0.74954	0.845486	0.208734	0.711723	0.339081	-0.336883	1.31613	-0.696004	0.963529	-0.481065	2.17204
Microbial pathway	TRPSYN_PWY	-0.438071	0	-0.0620052	0.349353	0.217055	0.327058	0.0714053	0.747522	0.362704	0.307661	0.291299	0.459405	-0.220502	0.654611	-0.367877	0.510687	-0.339578	1.06499
Microbial pathway	PWY_7237	-0.472687	0	-0.127791	0.144641	0.275323	0.345347	0.0708106	0.808547	0.479836	0.30573	0.409026	0.430559	-0.301219	0.851866	-0.508006	0.649627	-0.445519	1.40519
Microbial pathway	PWY_6284	0.197829	0	-0.063064	0.600177	0.360971	0.370024	0.108859	0.787298	0.613082	0.342949	0.504223	0.481355	-0.434933	1.15687	-0.690184	0.907902	-0.66435	1.89051
Microbial pathway	PWY_6629	-0.267747	0	-0.0508378	0.389527	0.161187	0.414191	0.0707759	0.720598	0.251598	0.427088	0.180822	0.606398	-0.229133	0.551507	-0.321083	0.462635	-0.374869	0.878065
Microbial pathway	PWY_1269	0.0542379	0	-0.0743909	0.473945	0.277169	0.424829	-0.0012748	0.997077	0.555612	0.319354	0.556887	0.36787	-0.409595	0.963932	-0.690747	0.688197	-0.546649	1.65787
Microbial pathway	GALACTITOLCAT_PWY	-0.758726	0	-0.131709	0.444435	0.440727	0.443847	-0.0974639	0.865854	0.978918	0.290012	1.07638	0.294086	-0.697606	1.57906	-1.24029	1.04536	-0.848117	2.80595
Microbial pathway	HEXITOLDEGSUPER_PWY	-0.66445	0	-0.0964017	0.539716	0.367401	0.484467	-0.0815175	0.877049	0.816319	0.333719	0.897837	0.337673	-0.672187	1.40699	-1.12521	0.96217	-0.852228	2.48487
Microbial pathway	NONOXIPENT_PWY	-0.114573	0	-0.0847598	0.214274	0.143128	0.529013	0.0976397	0.668644	0.188616	0.605118	0.0909765	0.821957	-0.306769	0.593025	-0.354031	0.549311	-0.533472	0.910705
Microbial pathway	PROPFERM_PWY	-0.63547	0	0.0042961	0.974676	0.276524	0.541346	0.174399	0.701028	0.378649	0.602205	0.20425	0.799738	-0.619399	1.17245	-0.725057	1.07385	-1.05931	1.81661
Microbial pathway	PWY_8188	-0.63547	0	0.0042961	0.974676	0.276524	0.541346	0.174399	0.701028	0.378649	0.602205	0.20425	0.799738	-0.619399	1.17245	-0.725057	1.07385	-1.05931	1.81661
Microbial pathway	PWY_8189	-0.63547	0	0.0042961	0.974676	0.276524	0.541346	0.174399	0.701028	0.378649	0.602205	0.20425	0.799738	-0.619399	1.17245	-0.725057	1.07385	-1.05931	1.81661
Microbial pathway	PWY_6293	-0.601603	0	0.1983	0.122928	-0.143094	0.737486	-0.618961	0.15089	0.332773	0.627324	0.951734	0.212195	-0.98851	0.702322	-1.46771	0.22979	-1.02413	1.68967
Microbial pathway	PWY_8178	-0.0496325	0	-0.0790724	0.248642	0.0534566	0.814828	0.0533209	0.816001	0.0535923	0.883682	0.0002714	0.999467	-0.39862	0.505533	-0.400539	0.507181	-0.671995	0.779179
Microbial pathway	PWY_801	-0.671556	0	0.203623	0.123619	-0.0705987	0.872263	-0.620349	0.161584	0.479151	0.497085	1.0995	0.161697	-0.940335	0.799138	-1.49352	0.252818	-0.916783	1.87509
Microbial pathway	CALVIN_PWY	-0.0743894	0	-0.0533955	0.39906	0.0301266	0.886568	0.0180314	0.932225	0.0422218	0.900872	0.0241904	0.948686	-0.388213	0.448466	-0.401958	0.438021	-0.629217	0.71366
Microbial pathway	HSERMETANA_PWY	0.0093006	0	0.0204975	0.726014	-0.0029857	0.987809	0.0471015	0.810286	-0.053073	0.865633	-0.100174	0.773379	-0.390074	0.384103	-0.341513	0.435716	-0.674353	0.568207
Microbial pathway	PWY_5971	0.784561	0	-0.0940461	0.546951	0.0002204	0.999663	-0.0740198	0.887527	0.0744606	0.929083	0.14848	0.87286	-1.03237	1.03281	-1.11068	0.962641	-1.58285	1.73177
Results of linear models, modelling the feature levels as the outcome, with vegan status duration (Diet_duration), Country, their interaction (Diet_duration × Country), and Age as fixed-effect predictors, using training data only (Czech and Italian vegan cohorts). Only metabolites with CLR-transformed relative abundances differing by diet (FDR < 0.05, average effect across both countries) were in…

## Sheet: 7B
Supplementary Table 7. B) The effect of the duration of the vegan diet on metagenomic, lipidomic, metabolomic features, and microbial pathways: validation cohort.
		Diet duration				Age
Feature type	Feature	est	p-value	CI_L	CI_U	est	p-value
Lipid metabolite	ACar 16:0	0.200233	0.251685	-0.144954	0.54542	-0.0108579	0.935838
Lipid metabolite	ACar 18:1	0.149771	0.37258	-0.182709	0.482252	0.104264	0.423173
Lipid metabolite	ACar 18:2	0.406017	0.0651662	-0.026124	0.838158	0.265902	0.118193
Lipid metabolite	CE 16:1	-0.239347	0.545574	-1.02428	0.545589	-0.0097207	0.974716
Lipid metabolite	CE 20:3	-0.0575209	0.871313	-0.762123	0.647081	-0.0384021	0.889072
Lipid metabolite	CE 20:4	-0.473999	0.642907	-2.50142	1.55342	-0.265701	0.737409
Lipid metabolite	CE 22:6	-0.56846	0.104579	-1.25761	0.120695	0.124695	0.643538
Lipid metabolite	Cer 18:1_22:0;O2	-0.0201622	0.881042	-0.28747	0.247146	0.0486967	0.635238
Lipid metabolite	Cer 18:1_23:0;O2	-0.112345	0.440858	-0.401014	0.176323	0.117056	0.292376
Lipid metabolite	Cer 18:1_24:0;O2	-0.0737621	0.623843	-0.371968	0.224444	0.152014	0.186516
Lipid metabolite	Cer 18:1_24:1;O2	-0.0853714	0.620596	-0.427304	0.256561	0.0299679	0.819381
Lipid metabolite	DG 16:0_18:1	-0.599612	0.0952333	-1.30643	0.107202	0.456313	0.101421
Lipid metabolite	LPC 18:2/0:0	0.026163	0.89613	-0.371511	0.423837	0.254032	0.105007
Lipid metabolite	LPC 20:1/0:0	0.0553695	0.777766	-0.333854	0.444593	0.327433	0.0338501
Lipid metabolite	LPC 20:2/0:0	0.241138	0.164878	-0.101275	0.583551	0.34466	0.0116218
Lipid metabolite	LPC 20:5/0:0	0.0053583	0.985048	-0.562044	0.572761	0.26903	0.227133
Lipid metabolite	LPC 22:6/0:0	0.113112	0.577038	-0.288962	0.515186	0.0335758	0.830791
Lipid metabolite	PC 12:0_16:0	0.0135789	0.782219	-0.0838795	0.111037	0.0153501	0.687028
Lipid metabolite	PC 14:0_16:0	0.146692	0.633621	-0.463615	0.756999	-0.0020921	0.993
Lipid metabolite	PC 14:0_17:0	-0.219065	0.207757	-0.562391	0.124262	0.0077429	0.953973
Lipid metabolite	PC 14:0_20:4	-0.173	0.510271	-0.693698	0.347698	0.182998	0.36965
Lipid metabolite	PC 14:0_22:6	-0.147466	0.608943	-0.719016	0.424085	0.167681	0.453562
Lipid metabolite	PC 15:0_18:2	-0.0524513	0.734124	-0.3588	0.253897	-0.0286941	0.810584
Lipid metabolite	PC 15:0_20:3	-0.245367	0.372408	-0.789866	0.299132	-0.0176458	0.9339
Lipid metabolite	PC 15:0_20:4	-0.374081	0.0592587	-0.763135	0.014973	0.177057	0.246177
Lipid metabolite	PC 16:0_16:0	-0.29201	0.0719636	-0.610709	0.0266899	0.0945786	0.448389
Lipid metabolite	PC 16:0_16:1	-0.023104	0.935583	-0.590377	0.544169	0.0069193	0.975097
Lipid metabolite	PC 16:0_18:0	-0.145217	0.262988	-0.401629	0.111195	0.131946	0.190292
Lipid metabolite	PC 16:0_18:1	-0.13837	0.40296	-0.465953	0.189214	0.0336193	0.79286
Lipid metabolite	PC 16:0_20:3 (2)	-0.170231	0.483744	-0.651867	0.311405	0.119513	0.525924
Lipid metabolite	PC 16:0_20:5	-0.363639	0.15497	-0.867744	0.140466	0.298478	0.1325
Lipid metabolite	PC 16:0_22:4	-0.0448397	0.817282	-0.429913	0.340234	0.127114	0.399282
Lipid metabolite	PC 16:0_22:6	-0.514633	0.0292143	-0.975826	-0.0534394	0.0625356	0.72867
Lipid metabolite	PC 16:1_18:2	0.449441	0.321683	-0.447712	1.34659	-0.978491	0.0064334
Lipid metabolite	PC 17:0_18:1	-0.219176	0.0829206	-0.467589	0.0292359	-0.0244267	0.801344
Lipid metabolite	PC 18:0_18:1	-0.150212	0.370766	-0.4824	0.181977	-0.0138155	0.915236
Lipid metabolite	PC 18:0_22:5	-0.192395	0.220426	-0.502464	0.117674	0.278043	0.0239838
Lipid metabolite	PC 18:0_22:6	-0.268136	0.185704	-0.667947	0.131676	0.0127866	0.934767
Lipid metabolite	PC 18:1_18:1	-0.25719	0.13969	-0.600333	0.0859534	0.0546066	0.683963
Lipid metabolite	PC 18:1_18:2	-0.171466	0.340859	-0.527673	0.184741	0.273622	0.0521252
Lipid metabolite	PC 18:1_20:3	-0.109185	0.592099	-0.513211	0.29484	0.165221	0.296982
Lipid metabolite	PC 18:1_20:4	-0.0633083	0.724176	-0.419187	0.29257	0.223956	0.110187
Lipid metabolite	PC 18:2_18:2	-0.226109	0.158524	-0.542292	0.0900747	0.097176	0.432444
Lipid metabolite	PC 18:2_18:3	-0.399658	0.0798421	-0.847981	0.0486652	0.318657	0.07184
Lipid metabolite	PC 33:1	-0.164401	0.348473	-0.511396	0.182594	-0.0930956	0.492966
Lipid metabolite	PC 37:4	-0.339843	0.0361548	-0.657188	-0.0224989	0.251934	0.0449085
Lipid metabolite	PC 37:6	-0.353568	0.139338	-0.824874	0.117738	0.0081421	0.964735
Lipid metabolite	PC 38:5	-0.44221	0.0224419	-0.820193	-0.0642268	0.288029	0.0539869
Lipid metabolite	PC 42:5	-0.16133	0.462925	-0.596728	0.274068	0.0855392	0.615388
Lipid metabolite	SM 31:1;O2	-0.369096	0.0808682	-0.784558	0.046365	0.174346	0.275988
Lipid metabolite	SM 32:0;O2	-0.277446	0.159911	-0.666698	0.111806	-0.0369782	0.804524
Lipid metabolite	SM 32:2;O2	-0.311459	0.0883728	-0.670771	0.0478538	0.0999384	0.469336
Lipid metabolite	SM 33:1;O2	-0.299377	0.0452149	-0.592215	-0.00654	0.0631107	0.574783
Lipid metabolite	SM 35:2;O2	-0.406139	0.0489765	-0.81041	-0.001867	0.151679	0.329702
Lipid metabolite	SM 36:0;O2	-0.205876	0.558084	-0.902568	0.490816	-0.260231	0.331843
Lipid metabolite	SM 36:2;O2	-0.216913	0.130207	-0.49925	0.0654253	0.0199476	0.853949
Lipid metabolite	SM 38:1;O2	-0.155147	0.289084	-0.444485	0.134191	0.00326	0.976578
Lipid metabolite	SM 39:1;O2	-0.298773	0.0529542	-0.601448	0.0039017	0.0869924	0.4547
Lipid metabolite	SM 41:1;O2	-0.297142	0.0648989	-0.613075	0.0187913	0.134576	0.268875
Lipid metabolite	SM 43:1;O2	-0.74154	0.0109741	-1.30814	-0.17494	0.0716822	0.741739
Lipid metabolite	SM 43:2;O2	-1.16686	0.0025507	-1.91207	-0.42164	-0.0713239	0.803092
Lipid metabolite	SM 43:2;O2 (2)	-0.194599	0.337129	-0.595686	0.206488	0.133375	0.38734
Lipid metabolite	TG 12:0_14:0_18:1	-0.0330125	0.943837	-0.962939	0.896914	-0.0474005	0.896213
Lipid metabolite	TG 12:0_14:0_18:2	0.349324	0.507327	-0.694775	1.39342	-0.324357	0.427512
Lipid metabolite	TG 12:0_16:0_18:1	0.159331	0.725414	-0.740538	1.0592	-0.214865	0.541622
Lipid metabolite	TG 14:0_16:0_16:0	-0.109907	0.716321	-0.709868	0.490055	-0.34594	0.142784
Lipid metabolite	TG 14:0_16:0_18:1	0.1016	0.813994	-0.75521	0.95841	-0.106591	0.750269
Lipid metabolite	TG 14:0_16:0_18:2	0.101172	0.80057	-0.69346	0.895804	0.10166	0.743435
Lipid metabolite	TG 15:0_16:0_18:2	-0.0311329	0.926219	-0.698288	0.636023	-0.357233	0.173131
Lipid metabolite	TG 15:0_18:1_18:2	-0.185797	0.460957	-0.685023	0.313428	0.0691498	0.723071
Lipid metabolite	TG 16:0_16:0_16:0	-0.266359	0.402648	-0.896531	0.363812	-0.362402	0.143824
Lipid metabolite	TG 16:0_16:0_18:0	-0.178778	0.518893	-0.728045	0.370488	-0.122074	0.569892
Lipid metabolite	TG 16:0_16:0_18:1	-0.121631	0.759296	-0.909156	0.665893	-0.119168	0.698692
Lipid metabolite	TG 16:0_16:1_18:1	1.28764	0.414062	-1.83419	4.40948	-0.492434	0.686588
Lipid metabolite	TG 16:0_17:0_18:1	-0.18645	0.536366	-0.78412	0.41122	-0.502328	0.034009
Lipid metabolite	TG 16:0_18:0_18:1	-0.111375	0.755741	-0.821655	0.598905	-0.290541	0.296848
Lipid metabolite	TG 16:0_18:1_18:1	-0.214412	0.443159	-0.768208	0.339384	-0.0179505	0.933888
Lipid metabolite	TG 16:0_18:1_20:4	-0.29435	0.271019	-0.822961	0.234261	0.125427	0.544154
Lipid metabolite	TG 16:0_18:1_22:6	-0.647999	0.100271	-1.42362	0.12762	0.0834186	0.783171
Lipid metabolite	TG 16:0_18:2_18:2	0.119883	0.684296	-0.464903	0.70467	0.242412	0.290468
Lipid metabolite	TG 17:0_18:1_18:1	-0.31185	0.204064	-0.796588	0.172888	-0.0522966	0.782512
Lipid metabolite	TG 18:1_18:1_18:1	-0.0848329	0.913044	-1.62642	1.45676	-1.63033	0.0081494
Lipid metabolite	TG 18:1_18:1_18:2	-0.119699	0.566837	-0.53402	0.294622	0.305988	0.0616384
Lipid metabolite	TG 18:1_18:2_18:2	0.0206791	0.931794	-0.458785	0.500143	0.478823	0.0122656
Lipid metabolite	TG 18:1_18:2_18:3	-0.350104	0.199287	-0.888507	0.1883	0.535584	0.0125955
Lipid metabolite	TG 18:1_18:2_20:4	-0.195389	0.34093	-0.601353	0.210576	0.334813	0.0374015
Lipid metabolite	TG 18:2_18:2_18:3	0.11663	0.739257	-0.578506	0.811766	0.605219	0.0282504
Lipid metabolite	TG 54:6	0.216441	0.141465	-0.0736475	0.506529	-0.223429	0.0515142
Non-lipid metabolite	valine	-0.212979	0.0101981	-0.374081	-0.0518756	0.116734	0.0548426
Non-lipid metabolite	glutamine	-0.186277	0.0177533	-0.339433	-0.0331202	0.0980499	0.0890129
Non-lipid metabolite	lysine	-0.288367	0.0178233	-0.525613	-0.0511211	0.0840764	0.343541
Non-lipid metabolite	leucine	-0.208876	0.0242676	-0.389904	-0.0278487	0.119228	0.0803475
Non-lipid metabolite	glycine	0.287372	0.0291661	0.0298822	0.544863	-0.142156	0.141594
Non-lipid metabolite	isoleucine	-0.189833	0.0621485	-0.38953	0.00986425	0.0567564	0.447027
Non-lipid metabolite	2-hydroxybutyrate	-0.258529	0.110112	-0.576941	0.0598844	0.120736	0.311029
Non-lipid metabolite	histidine	-0.0935354	0.179472	-0.230964	0.0438932	-0.0123405	0.809848
Non-lipid metabolite	2-oxoisovalerate	0.122562	0.244474	-0.085419	0.330543	-0.00481629	0.950512
Non-lipid metabolite	3-hydroxyisobutyrate	0.173343	0.335773	-0.182803	0.529489	0.0445163	0.73771
Non-lipid metabolite	glycerol	0.166787	0.46425	-0.284442	0.618016	-0.557673	0.00133446
Non-lipid metabolite	formate	0.0411991	0.49502	-0.0783767	0.160775	-0.0127748	0.77468
Non-lipid metabolite	phenylalanine	0.0329646	0.561526	-0.0795269	0.145456	0.0425598	0.312099
Non-lipid metabolite	citrate	-0.0750249	0.618056	-0.373217	0.223167	-0.0571242	0.60794
Non-lipid metabolite	tyrosine	-0.024318	0.727427	-0.162636	0.114	0.0738384	0.15506
Non-lipid metabolite	asparagine	0.0205672	0.81568	-0.15439	0.195524	0.0684715	0.29584
Non-lipid metabolite	2-oxoisocaproate	0.0135937	0.893226	-0.187252	0.21444	0.0170601	0.819943
Microbial taxa (SGB)	Bacteroides_clarus|SGB1832	-1.37868	0.0227758	-2.55734	-0.200022	0.168784	0.735809
Microbial taxa (SGB)	Roseburia_lenta|SGB4957	2.54543	0.0541621	-0.0472436	5.13811	-1.07982	0.328444
Microbial taxa (SGB)	Clostridium_fessum|SGB4705	-1.04074	0.0805208	-2.2125	0.13102	0.225048	0.65103
Microbial taxa (SGB)	Lachnospiraceae_bacterium_OM04_12BH|SGB4893	1.79362	0.0818178	-0.234695	3.82193	-1.52179	0.0814501
Microbial taxa (SGB)	GGB9574_SGB14987|SGB14987	-1.0028	0.106371	-2.22753	0.221931	-0.343229	0.509717
Microbial taxa (SGB)	Ruminococcus_sp_AF41_9|SGB25497	-1.86992	0.148197	-4.42684	0.687003	1.42005	0.194143
Microbial taxa (SGB)	Blautia_obeum|SGB4810	-1.40003	0.170947	-3.42394	0.623873	1.28413	0.138966
Microbial taxa (SGB)	Phocea_massiliensis|SGB14837	-1.07012	0.171143	-2.61783	0.477586	0.187345	0.775447
Microbial taxa (SGB)	Lachnospiraceae_bacterium_AM48_27BH|SGB4706	-0.574677	0.173299	-1.41009	0.260737	0.57447	0.10945
Microbial taxa (SGB)	Oscillibacter_valericigenes|SGB15076	-0.533795	0.20331	-1.36535	0.297756	-0.0413347	0.906717
Microbial taxa (SGB)	Clostridium_SGB48024|SGB48024	0.964681	0.322308	-0.973113	2.90248	-0.0767947	0.925566
Microbial taxa (SGB)	Holdemania_filiformis|SGB4046	-0.555358	0.371505	-1.79196	0.681246	0.129336	0.805295
Microbial taxa (SGB)	GGB3288_SGB4342|SGB4342	0.715322	0.445523	-1.15247	2.58311	0.866069	0.277133
Microbial taxa (SGB)	Ruthenibacterium_lactatiformans|SGB15271	0.667924	0.459542	-1.13136	2.4672	-0.165055	0.828819
Microbial taxa (SGB)	Blautia_massiliensis|SGB4826	-0.712238	0.460214	-2.63379	1.20931	-0.422393	0.604774
Microbial taxa (SGB)	Lawsonibacter_asaccharolyticus|SGB15154	0.718257	0.486011	-1.33648	2.773	-1.21838	0.166145
Microbial taxa (SGB)	Hydrogenoanaerobacterium_saccharovorans|SGB15350	0.313347	0.49267	-0.596968	1.22366	-0.862359	0.0291799
Microbial taxa (SGB)	Lachnospiraceae_bacterium|SGB4953	-1.07141	0.502071	-4.25312	2.11029	0.848418	0.530379
Microbial taxa (SGB)	Anaeromassilibacillus_senegalensis|SGB14894	0.556702	0.515574	-1.15026	2.26366	-0.266807	0.712688
Microbial taxa (SGB)	GGB9616_SGB15052|SGB15052	0.55235	0.517197	-1.14786	2.25256	-1.37587	0.0608253
Microbial taxa (SGB)	GGB6649_SGB9391|SGB9391	0.51818	0.519107	-1.08418	2.12054	0.412011	0.545118
Microbial taxa (SGB)	Agathobaculum_butyriciproducens|SGB14991	-0.636067	0.544752	-2.73039	1.45826	1.02553	0.251413
Microbial taxa (SGB)	Streptococcus_thermophilus|SGB8002	0.453259	0.587807	-1.21494	2.12146	-1.23908	0.0844543
Microbial taxa (SGB)	Clostridiaceae_unclassified_SGB4771|SGB4771	0.479563	0.589891	-1.29537	2.2545	-0.232991	0.757077
Microbial taxa (SGB)	GGB2653_SGB3574|SGB3574	0.431134	0.59617	-1.19197	2.05424	0.544996	0.430017
Microbial taxa (SGB)	Youxingia_wuxianensis|SGB82503	-0.284737	0.690791	-1.71364	1.14417	-0.309134	0.610483
Microbial taxa (SGB)	Escherichia_coli|SGB10068	0.393867	0.697081	-1.62601	2.41374	0.217819	0.799379
Microbial taxa (SGB)	GGB9770_SGB15390|SGB15390	0.299345	0.704172	-1.27454	1.87323	-0.160907	0.80959
Microbial taxa (SGB)	GGB51884_SGB49168|SGB49168	0.253183	0.709633	-1.10429	1.61066	-0.0402421	0.944284
Microbial taxa (SGB)	GGB9707_SGB15229|SGB15229	-0.373409	0.743076	-2.64806	1.90124	1.57784	0.106457
Microbial taxa (SGB)	GGB45432_SGB63101|SGB63101	-0.296998	0.755942	-2.20505	1.61105	0.705556	0.38511
Microbial taxa (SGB)	Eubacterium_ramulus|SGB4959	0.172351	0.790021	-1.12024	1.46494	0.156025	0.77606
Microbial taxa (SGB)	GGB9765_SGB15382|SGB15382	0.235455	0.804067	-1.66002	2.13093	0.415026	0.60619
Microbial taxa (SGB)	GGB9531_SGB14932|SGB14932	-0.141004	0.823228	-1.40166	1.11965	-0.260544	0.626492
Microbial taxa (SGB)	GGB9509_SGB14906|SGB14906	0.0949757	0.85111	-0.915704	1.10566	-0.672513	0.12111
Microbial taxa (SGB)	Ruminococcus_torques|SGB4608	-0.151245	0.891278	-2.36159	2.05909	-0.541253	0.564378
Microbial taxa (SGB)	GGB58158_SGB79798|SGB79798	-0.0686542	0.934238	-1.73081	1.5935	0.483934	0.493466
Microbial taxa (SGB)	Enterocloster_hominis|SGB4721	-0.0476938	0.946637	-1.47124	1.37586	-0.592223	0.328983
Microbial taxa (SGB)	GGB9616_SGB15051|SGB15051	0.00732527	0.993429	-1.76958	1.78423	0.452188	0.54925
Microbial pathway	PWY0_1586	-0.203497	0.121744	-0.463103	0.0561082	-0.159631	0.151309
Microbial pathway	PWY_5971	0.440465	0.185297	-0.218084	1.09901	0.308642	0.272062
Microbial pathway	PWY_8188	-0.25302	0.246608	-0.6864	0.18036	-0.0053484	0.976789
Microbial pathway	PROPFERM_PWY	-0.25302	0.246608	-0.6864	0.18036	-0.0053484	0.976789
Microbial pathway	PWY_8189	-0.25302	0.246608	-0.6864	0.18036	-0.0053484	0.976789
Microbial pathway	PWY_6284	0.428285	0.436359	-0.667682	1.52425	0.368894	0.428899
Microbial pathway	PWY_5367	0.509233	0.440177	-0.804853	1.82332	0.447783	0.423247
Microbial pathway	PWY_5104	0.243598	0.485699	-0.45277	0.939966	0.138103	0.640471
Microbial pathway	PWY_5747	-0.201265	0.531941	-0.843304	0.440774	0.703306	0.0123152
Microbial pathway	NONOXIPENT_PWY	-0.0511207	0.694773	-0.311196	0.208954	-0.318235	0.0055092
Microbial pathway	TRPSYN_PWY	-0.0291099	0.804225	-0.263645	0.205425	-0.227228	0.0258614
Microbial pathway	PWY_1269	0.0913651	0.807798	-0.658724	0.841455	-0.583728	0.0710437
Microbial pathway	PWY_8178	-0.0294339	0.812223	-0.276891	0.218023	-0.302707	0.005522
Microbial pathway	HSERMETANA_PWY	-0.0245491	0.816537	-0.235885	0.186787	-0.23854	0.0100427
Microbial pathway	PWY_801	0.0487496	0.820069	-0.379312	0.476811	0.20742	0.256336
Microbial pathway	PWY_6293	0.0484819	0.820413	-0.378059	0.475023	0.206319	0.257164
Microbial pathway	PWY_7237	0.031414	0.865207	-0.338242	0.40107	-0.488597	0.002879
Microbial pathway	PWY0_42	0.0433593	0.878553	-0.523459	0.610177	0.392758	0.106825
Microbial pathway	CALVIN_PWY	-0.0101717	0.928886	-0.237853	0.21751	-0.228358	0.0212871
Microbial pathway	PWY_6629	0.0075671	0.943735	-0.206624	0.221758	-0.191379	0.039176
Microbial pathway	HEXITOLDEGSUPER_PWY	-0.0226809	0.974653	-1.44879	1.40343	0.19991	0.741175
Microbial pathway	GALACTITOLCAT_PWY	0.0239274	0.976833	-1.62214	1.66999	0.272932	0.696088
Results of linear models estimating the effect of vegan diet status duration and age on features levels. Only metabolites with significantly different levels between diet groups in training cohorts (FDR < 0.05, average effect across both training cohorts) were included. logFD denotes estimated effects (regression coefficient), i.e. expected change in log2 metabolite level per +10 years of vegan d…
