# Supplementary material for: A vegan diet signature from a multi-omics study on different European populations is related to favorable metabolic outcomes
Source: Gut Microbes. 2025 Dec 4;17(1):2593050. doi: 10.1080/19490976.2025.2593050 (PMC12688234; doi:10.1080/19490976.2025.2593050)
Supplement: Supplementary material [file KGMI_A_2593050_SM5046.xlsx]

## Sheet: 3A
Supplementary Table 3. A) Characteristics of the shotgun metagenomic sequencing human-unmapped reads used for the analyses
ID	Cohort	num_seqs	min_len	avg_len	max_len	Q20(%)	Q30(%)	AvgQual	GC(%)
T119	CZ	33055660	75	148.2	150	97.97	94.12	27.16	46.53
T120	CZ	34332868	75	148.4	150	97.95	94.05	27.13	45.18
T126	CZ	31436136	75	147.8	150	94.42	27.54	84	45.85
T127	CZ	35094022	75	148.6	150	98.03	94.13	27.26	44.63
T129	CZ	27573926	75	146.5	150	97.79	93.87	26.84	47.7
T130	CZ	31807188	75	148.2	150	97.77	93.6	26.8	44.52
T132	CZ	24898448	75	147.4	150	97.91	94.03	27.06	45.26
T133	CZ	35050260	75	148.3	150	97.86	93.74	26.95	45.32
T134	CZ	29235638	75	147.8	150	97.95	93.95	27.11	45.75
T136	CZ	34196072	75	147.5	150	98.13	94.52	27.48	46.74
T137	CZ	39146798	75	147.4	150	97.89	93.75	27	45.26
T140	CZ	40542236	75	147.7	150	97.95	94.08	27.13	46.08
T141	CZ	27234576	75	147.8	150	98.1	94.39	27.42	44.8
T143	CZ	32006468	75	147.7	150	97.81	93.71	26.87	45.62
T144	CZ	25975820	75	147.4	150	98.09	94.4	27.39	46.19
T145	CZ	30362680	75	147.9	150	97.94	93.93	27.1	47.13
T147	CZ	30404680	75	147.8	150	98.07	94.35	27.35	45.72
T148	CZ	36188466	75	147.6	150	98.04	94.31	27.29	48.05
T149	CZ	36518612	75	148.3	150	97.87	93.79	26.97	43.74
T150	CZ	35205658	75	146.9	150	98.15	94.51	27.51	45.56
T151	CZ	25424716	75	148.4	150	98.07	94.15	27.33	42.86
T152	CZ	34754688	75	148.6	150	97.83	93.75	26.9	46.86
T153	CZ	35794910	75	148.4	150	97.95	93.8	27.1	47
T155	CZ	33764008	75	148.6	150	97.81	93.6	26.86	45.63
T156	CZ	33344208	75	148.3	150	97.96	94.08	27.14	46.72
T157	CZ	37203564	75	148.5	150	98	94.17	27.22	45.53
T158	CZ	37621794	75	148.4	150	97.92	93.91	27.06	43.81
T159	CZ	34669922	75	147.4	150	98.14	94.44	27.49	44.15
T161	CZ	29987900	75	148.2	150	97.79	93.68	26.83	45.71
T162	CZ	30035756	75	148.3	150	97.96	94.04	27.14	47.44
T163	CZ	30790316	75	147.1	150	97.99	94.12	27.19	46.22
T164	CZ	30478064	75	148.4	150	97.84	93.8	26.92	45.26
T165	CZ	27860352	75	148.4	150	98.06	94.32	27.34	44.49
T166	CZ	27347198	75	147.3	150	98.11	94.44	27.44	45.82
T167	CZ	35897322	75	145.9	150	98.06	94.35	27.34	48.44
T168	CZ	27223884	75	147.9	150	97.99	94.08	27.2	45.75
T169	CZ	25347094	75	146.8	150	98.08	94.2	27.35	46.1
T171	CZ	32766234	75	148.1	150	97.96	93.82	27.12	45.02
T173	CZ	38687312	75	147	150	98.21	94.68	27.64	45.28
T174	CZ	35299700	75	148.4	150	97.81	93.46	26.85	44.38
T176	CZ	33709412	75	147.8	150	98.15	94.47	27.51	43.5
T177	CZ	35634440	75	147.5	150	98.03	94.16	27.27	45.84
T178	CZ	42772292	75	148.3	150	97.97	93.95	27.14	43.1
T179	CZ	32588586	75	147.8	150	97.76	93.45	26.77	44.8
T181	CZ	21394234	75	148.6	150	97.8	93.57	26.85	43.49
T182	CZ	34506750	75	148	150	97.57	92.99	26.46	45.12
T183	CZ	26693842	75	148.3	150	97.26	92.03	25.98	45.35
T184	CZ	30004944	75	147.2	150	97.98	94.12	27.17	45.9
T185	CZ	33980910	75	148	150	97.76	93.65	26.78	46.94
T186	CZ	21372814	75	148	150	97.74	93.22	26.72	46.92
T187	CZ	27524926	75	148.5	150	97.77	93.41	26.79	44.68
T188	CZ	29895632	75	147.9	150	98.05	94.25	27.31	46.45
T189	CZ	28003966	75	146.6	150	97.96	94.18	27.15	46.21
T190	CZ	28011468	75	148.6	150	97.81	93.35	26.84	45.45
T194	CZ	35007230	75	147.6	150	98.01	94.18	27.23	45.15
T195	CZ	36068362	75	148.3	150	97.7	92.98	26.66	42.85
T196	CZ	30965440	75	148.4	150	97.98	94.14	27.17	45.76
T198	CZ	32572374	75	148.7	150	97.72	93.31	26.7	45.65
T200	CZ	35266546	75	148.7	150	97.66	93.15	26.59	44.72
T201	CZ	35283956	75	148.6	150	97.48	92.68	26.31	47.46
T203	CZ	31559352	75	147.9	150	97.83	93.84	26.9	52.99
T204	CZ	37046552	75	149.1	150	97.29	92.2	26.03	44.01
T205	CZ	29535924	75	148.6	150	97.82	93.79	26.88	48.83
T206	CZ	32947046	75	148.7	150	97.32	92.41	26.07	45.37
T207	CZ	34771400	75	148.8	150	97.43	92.47	26.23	44.8
T208	CZ	30121032	75	147.1	150	98.15	94.51	27.51	47.01
T209	CZ	28987814	75	147.4	150	97.94	94.07	27.1	47.11
T210	CZ	33293152	75	147	150	98.17	94.66	27.56	48.47
T211	CZ	31501130	75	146.9	150	97.84	93.72	26.92	47.35
T212	CZ	30094974	75	148.2	150	97.89	93.81	27.01	44.74
T213	CZ	32390686	75	147	150	98.14	94.47	27.48	45.37
T36	CZ	59126528	75	147.7	150	98.13	94.34	27.47	41.9
T47	CZ	32926574	75	148.4	150	98.06	94.23	27.33	44.61
T55	CZ	28410030	75	147.8	150	98.02	94.25	27.26	46.52
T59	CZ	27297666	75	147.4	150	97.91	93.73	27.04	44.99
T60	CZ	33435806	75	148	150	97.97	94.14	27.17	46
T61	CZ	29436056	75	146.8	150	97.97	94	27.16	43.86
T66	CZ	35324040	75	147.9	150	98.09	94.31	27.38	43
T67	CZ	35003406	75	148.1	150	97.8	93.48	26.84	46.4
T68	CZ	28746340	75	146.5	150	97.85	94.11	26.96	45.23
T69	CZ	15278252	75	142.2	150	97.38	93.4	26.21	42.73
T70	CZ	27739222	75	146.4	150	97.63	93.36	26.56	45.54
T71	CZ	17786666	75	143.4	150	97.42	93.5	26.26	45.23
T72	CZ	30478008	75	146.8	150	97.93	94.03	27.08	47.34
T85	CZ	22328842	75	147.3	150	97.84	94.04	26.93	46.04
T86	CZ	28452944	75	147.8	150	97.93	94.05	27.09	44.3
T92	CZ	26479410	75	144.6	150	97.91	94.31	27.06	47.51
T97	CZ	29884482	75	148.4	150	97.88	93.86	27	45.99
VOV002	IT	27116876	101	101	101	100	100	30	52.62
VOV003	IT	98449850	150	150	150	100	100	30	51.61
VOV004	IT	31516182	101	101	101	100	100	30	53.44
VOV006	IT	77242450	101	101	101	100	100	30	54.63
VOV007	IT	56255576	101	101	101	100	100	30	49.69
VOV008	IT	85300332	150	150	150	100	100	30	53.45
VOV010	IT	32439338	101	101	101	100	100	30	50.12
VOV011	IT	70566012	101	101	101	100	100	30	55.61
VOV012	IT	71745360	101	101	101	100	100	30	49.42
VOV013	IT	55970622	101	101	101	100	100	30	50.27
VOV014	IT	51738504	101	101	101	100	100	30	52.39
VOV015	IT	80906240	101	101	101	100	100	30	48.42
VOV016	IT	85249380	150	150	150	100	100	30	54.41
VOV018	IT	92367116	150	150	150	100	100	30	51.53
VOV019	IT	49280766	101	101	101	100	100	30	55.7
VOV020	IT	87740976	150	150	150	100	100	30	51.17
VOV021	IT	31193902	101	101	101	100	100	30	54.47
VOV023	IT	30696424	101	101	101	100	100	30	52.67
VOV026	IT	58336452	150	150	150	100	100	30	52.35
VOV028	IT	83078882	150	150	150	100	100	30	50.83
VOV029	IT	84553444	150	150	150	100	100	30	47.78
VOV033	IT	51182666	101	101	101	100	100	30	51.12
VOV036	IT	81732932	150	150	150	100	100	30	51.15
VOV039	IT	98178714	150	150	150	100	100	30	52.51
VOV040	IT	63305008	101	101	101	100	100	30	48.84
VOV042	IT	24961138	101	101	101	100	100	30	56.17
VOV043	IT	58136512	150	150	150	100	100	30	47.32
VOV044	IT	75246534	101	101	101	100	100	30	47.01
VOV045	IT	33217038	101	101	101	100	100	30	53.41
VOV047	IT	42909976	101	101	101	100	100	30	52.24
VOV050	IT	94391238	101	101	101	100	100	30	52.88
VOV051	IT	22510830	101	101	101	100	100	30	53.99
VOV052	IT	81519898	150	150	150	100	100	30	50.86
VOV054	IT	57384340	150	150	150	100	100	30	48.37
VOV055	IT	66253628	101	101	101	100	100	30	51.42
VOV056	IT	62954620	150	150	150	100	100	30	50.79
VOV058	IT	87535728	150	150	150	100	100	30	51.88
VOV064	IT	73379702	101	101	101	100	100	30	51.97
VOV070	IT	59051934	150	150	150	100	100	30	52.71
VOV071	IT	82209098	101	101	101	100	100	30	50.71
VOV074	IT	53109554	101	101	101	100	100	30	54.35
VOV077	IT	75672820	150	150	150	100	100	30	47.22
VOV078	IT	57259682	150	150	150	100	100	30	52.79
VOV081	IT	77292040	150	150	150	100	100	30	52.5
VOV082	IT	59190426	150	150	150	100	100	30	50.15
VOV085	IT	42716030	101	101	101	100	100	30	47.73
VOV088	IT	46211100	101	101	101	100	100	30	54.47
VOV090	IT	41527936	101	101	101	100	100	30	54.28
VOV091	IT	44280480	101	101	101	100	100	30	55.92
VOV094	IT	52876372	101	101	101	100	100	30	55.94
VOV095	IT	63374624	101	101	101	100	100	30	52.29
VOV098	IT	67520598	150	150	150	100	100	30	52.44
VOV100	IT	35808300	101	101	101	100	100	30	51.36
VOV102	IT	52324118	101	101	101	100	100	30	56.31
VOV104	IT	84153046	150	150	150	100	100	30	48.77
VOV105	IT	76910268	101	101	101	100	100	30	52.92
VOV106	IT	190321318	101	101	101	100	100	30	50.78
VOV107	IT	81995420	101	101	101	100	100	30	55.2
VOV109	IT	95512080	150	150	150	100	100	30	54.6
VOV110	IT	92360326	101	101	101	100	100	30	54.51
VOV113	IT	75727728	150	150	150	100	100	30	56.27
VOV114	IT	73653632	150	150	150	100	100	30	55.36
VOV115	IT	22988934	101	101	101	100	100	30	55.84
VOV116	IT	204081052	101	101	101	100	100	30	53.38
VOV117	IT	65476264	101	101	101	100	100	30	50.79
VOV119	IT	113477160	101	101	101	100	100	30	47.63
VOV121	IT	202541472	101	101	101	100	100	30	49.01
VOV122	IT	84937232	101	101	101	100	100	30	48.09
VOV125	IT	60082044	101	101	101	100	100	30	45.33
VOV126	IT	137539756	101	101	101	100	100	30	49.44
VOV127	IT	44924514	101	101	101	100	100	30	48.9
VOV130	IT	144929234	101	101	101	100	100	30	48.65
VOV131	IT	82947070	101	101	101	100	100	30	49.82
VOV132	IT	92707632	101	101	101	100	100	30	49.42
VOV134	IT	59579590	101	101	101	100	100	30	47.33
VOV136	IT	40071702	101	101	101	100	100	30	51.41
VOV139	IT	78637598	101	101	101	100	100	30	50.52
VOV141	IT	72142570	101	101	101	100	100	30	47.71
4	Validation	33706064	75	149.1	150	97.71	93.48	26.69	46.42
5	Validation	31209692	75	148.5	150	98.16	94.62	27.53	50.5
7	Validation	24049404	75	147.6	150	98.13	94.51	27.47	46.24
12	Validation	32273384	75	148.1	150	98.14	94.5	27.49	47.33
13	Validation	30479990	75	149	150	97.97	93.99	27.16	46.55
15	Validation	30138670	75	149	150	97.78	93.44	26.8	47.07
16	Validation	24233020	75	149	150	97.86	93.81	26.96	47.48
18	Validation	30049018	75	149.1	150	97.63	93.41	26.57	48.97
19	Validation	49367140	75	149.2	150	97.55	92.9	26.43	45.43
25	Validation	51844936	75	148.7	150	98.12	94.39	27.45	45.93
26	Validation	40130704	75	149.2	150	97.62	92.98	26.53	45.74
31	Validation	46344516	75	148.9	150	97.69	93.38	26.66	47.62
32	Validation	42432878	75	149	150	97.62	93.13	26.54	47.73
34	Validation	38321606	75	148.9	150	97.74	93.55	26.75	48.91
35	Validation	27628484	75	149.1	150	97.56	93.01	26.45	46.87
38	Validation	37954158	75	149	150	97.86	93.74	26.96	44.58
39	Validation	38515010	75	148.9	150	97.88	93.86	26.98	45.69
42	Validation	31660244	75	149.2	150	97.56	93.15	26.45	45.58
43	Validation	25054586	75	149	150	97.67	93.24	26.62	45.84
45	Validation	36841558	75	148.3	150	97.57	92.84	26.44	47.61
46	Validation	35679936	75	148.9	150	97.79	93.52	26.83	47.82
48	Validation	41180380	75	149.1	150	97.71	93.49	26.7	46.59
49	Validation	40643846	75	149.1	150	97.86	93.7	26.94	47.16
55	Validation	33847130	75	148.6	150	98.09	94.44	27.39	47.15
56	Validation	30545506	75	148.8	150	97.56	93.21	26.46	44.8
61	Validation	28812966	75	149.1	150	97.31	92.63	26.07	46.68
62	Validation	48774002	75	148.7	150	97.91	94.03	27.06	47.85
64	Validation	52382310	75	149.3	150	97.09	92.2	25.76	46.26
65	Validation	31419866	75	149.2	150	97.35	92.64	26.13	46.96
73	Validation	35795174	75	148.9	150	97.63	93.25	26.56	45.46
74	Validation	22357346	75	149	150	96.55	90.57	25.07	46.45
82	Validation	35897930	75	149	150	97.62	93.27	26.55	45.7
85	Validation	29148624	75	148.6	150	97.98	94.09	27.18	45.38
103	Validation	46522782	75	148.7	150	97.67	93.36	26.62	44.8
106	Validation	49695454	75	148.8	150	97.89	93.88	27.01	46.58
107	Validation	40262872	75	148.1	150	98.12	94.43	27.45	45.53
114	Validation	36424952	75	148.4	150	97.89	93.73	27	45.13
117	Validation	36840158	75	148.9	150	97.57	92.88	26.45	46.62
119	Validation	31993442	75	149	150	97.64	93.21	26.58	45.04
120	Validation	39920366	75	148.5	150	97.93	94.03	27.08	45.07
123	Validation	33308944	75	147.8	150	98.09	94.43	27.39	45.65
124	Validation	35411816	75	148.1	150	98.05	94.29	27.32	45.39
126	Validation	31608296	75	149	150	97.27	92.23	26	46.83
127	Validation	37846952	75	149	150	97.24	91.91	25.95	46.57
130	Validation	31037768	75	148.9	150	97.27	92.38	26.01	45.72
131	Validation	29137896	75	148.9	150	97.9	93.95	27.03	46.69
143	Validation	34046732	75	149.2	150	97.55	93.17	26.44	47.87
144	Validation	34826938	75	149.3	150	97.44	92.95	26.27	47.83
150	Validation	29213598	75	148.6	150	97.88	93.99	27	48.15
151	Validation	32725808	75	149	150	97.42	92.89	26.24	46.89
154	Validation	27174812	75	148.4	150	97.93	94.1	27.09	48.52
155	Validation	34273794	75	148.8	150	97.77	93.6	26.8	46.03
175	Validation	32652508	75	149.1	150	97.74	93.34	26.74	47.01
176	Validation	33717368	75	148.9	150	97.85	93.76	26.94	48.07
178	Validation	30001962	75	149.1	150	98.02	94.05	27.24	45.34
179	Validation	32527518	75	149.2	150	97.47	93	26.31	47.73
182	Validation	31819950	75	148.7	150	97.89	93.96	27.02	47.2
183	Validation	35738918	75	148.2	150	98.05	94.24	27.32	46.09
198	Validation	39298004	75	148.7	150	98.08	94.25	27.36	44.58
199	Validation	38205944	75	148.8	150	97.74	93.5	26.74	46.77
201	Validation	31351550	75	149	150	97.71	93.5	26.7	45.63
202	Validation	29192976	75	148.3	150	97.8	93.58	26.85	47.18
205	Validation	34769116	75	148.6	150	97.57	92.82	26.45	48.11
206	Validation	28415780	75	148.5	150	98.02	94.3	27.26	45.31
209	Validation	29235308	75	149.1	150	97.58	93.19	26.49	46.47
210	Validation	38371716	75	148.4	150	97.89	93.84	27	45.06
216	Validation	27210920	75	148.6	150	97.51	92.7	26.35	45.69
217	Validation	35586014	75	148.5	150	97.27	91.94	25.99	45.68
219	Validation	33624778	75	148.2	150	97.75	93.55	26.76	48.09
220	Validation	38198456	75	148.4	150	98.1	94.4	27.4	47.32
222	Validation	34406772	75	148.2	150	98.1	94.42	27.42	49.11
223	Validation	39226548	75	147.9	150	97.88	93.87	27	49.21
226	Validation	32592448	75	148.7	150	97.87	93.58	26.96	46.34
227	Validation	31036568	75	148.7	150	97.82	93.83	26.9	48.89
230	Validation	28247986	75	148.4	150	97.65	93.39	26.59	47.42
231	Validation	32018058	75	148.6	150	97.62	93.05	26.54	47.9
234	Validation	28020444	75	148.7	150	97.24	92.11	25.96	47.63
235	Validation	32413302	75	148.8	150	97.87	93.71	26.96	46.79
238	Validation	58128740	75	149	150	97.51	93.06	26.37	47.62
239	Validation	32692228	75	148.5	150	97.51	93	26.37	46.53
250	Validation	34177406	75	148.9	150	97.96	94.04	27.13	48.93
251	Validation	29491332	75	148.7	150	97.94	93.97	27.11	43.86
253	Validation	25845894	75	148.1	150	98.12	94.36	27.45	45.89
254	Validation	28385878	75	148.7	150	97.82	93.76	26.89	48.99
258	Validation	31720608	75	148.6	150	97.95	93.97	27.12	44.8
260	Validation	27741016	75	148.7	150	97.64	92.93	26.56	48.02
261	Validation	33763946	75	149	150	98.01	94.07	27.22	46.83
263	Validation	31768000	75	148.9	150	96.93	91.48	25.53	44.88
264	Validation	31966580	75	149	150	97.8	93.72	26.85	45.81
266	Validation	30263010	75	149.1	150	97.97	94	27.16	46.64
267	Validation	28807852	75	149.1	150	97.69	93.46	26.66	46.69
270	Validation	33489526	75	148.9	150	96.79	90.78	25.34	46.44
281	Validation	26677480	75	147.3	150	98.03	94.25	27.28	44.38
284	Validation	25566288	75	148.6	150	97.8	93.62	26.84	45.6
285	Validation	33876018	75	148.4	150	97.5	92.56	26.33	46.69
289	Validation	32970682	75	148	150	98.05	94.41	27.33	48.82
291	Validation	33127462	75	148.9	150	97.62	93.19	26.54	46.31
292	Validation	28822768	75	148.9	150	97.71	93.5	26.7	45.49
298	Validation	26096106	75	147.5	150	97.67	93.61	26.64	46.4
299	Validation	31280974	75	148.7	150	96.83	91.42	25.42	47.81
318	Validation	29818274	75	149	150	97.62	93.34	26.55	44.79
329	Validation	29608652	75	149.1	150	97.37	92.73	26.16	46
330	Validation	30825722	75	148.8	150	97.88	93.88	26.99	46.42

## Sheet: 3B
Supplementary Table 3. B) Composition of the stool microbiome in IT and CZ cohorts (SGB level).
Median, Q1 and Q3 values are given as a relative abundance (in percent); prevalence (prev) is expressed as the ratio of the number of samples where the bacteria was present to the total number of samples in the group (in percent). Columns D and E indicate whether a specific SGB was removed by the applied filtering criteria.
	Detected (prev > 0)		Filtered out by		OM_IT				VG_IT				OM_CZ				VG_CZ
Species	IT	CZ	NearZeroVar()	<30% preval	med	Q1	Q3	prev	med	Q1	Q3	prev	med	Q1	Q3	prev	med	q1	q3	prev
Alistipes_putredinis|SGB2318	Yes	Yes	No	No	4.85417	1.6949	7.62282	1	2.72732	0.261658	5.04838	0.973684	2.18378	0.46051	3.36375	0.862069	0.79957	0.0141949	2.05863	0.779661
Bacteroides_uniformis|SGB1836	Yes	Yes	No	No	1.92346	0.41549	3.32818	1	1.77405	0.465848	5.03059	1	1.55886	0.55475	3.96581	1	2.09058	0.429131	6.76035	0.983051
Faecalibacterium_prausnitzii|SGB15332	Yes	Yes	No	No	1.51333	0.383683	2.43965	0.925	0.599755	0.112222	1.49519	1	0.1686	0.0437402	0.35951	0.827586	0.18771	0.0371303	0.44016	0.830508
Candidatus_Cibionibacter_quicibialis|SGB15286	Yes	Yes	No	No	1.50066	0.39876	4.24405	0.925	1.3244	0.625537	2.10652	0.973684	0.88325	0.60022	1.28744	0.965517	0.3937	0.208775	1.16486	0.915254
Faecalibacterium_prausnitzii|SGB15342	Yes	Yes	No	No	1.25308	0.518312	2.86751	0.975	0.867185	0.292643	2.07855	1	0.40287	0.17437	0.75125	1	0.25851	0.0626699	0.581725	0.983051
Faecalibacterium_prausnitzii|SGB15318	Yes	Yes	No	No	0.956709	0.0870224	2.76402	0.95	0.848789	0.361275	1.42983	1	0.41078	0.23018	0.75462	0.931034	0.24249	0.0632299	0.77011	0.830508
Faecalibacterium_prausnitzii|SGB15316	Yes	Yes	No	No	0.913455	0.323995	2.66149	0.975	0.478975	0.307415	2.67691	0.973684	0.73905	0.22635	1.62248	1	0.50337	0.181165	1.48275	0.966102
Alistipes_onderdonkii|SGB2303	Yes	Yes	No	No	0.833045	0.28253	2.65391	1	0.46764	0.0700125	2.30329	1	0.1865	0.0151301	0.49152	0.793103	0.14208	0.0196551	0.53618	0.779661
Alistipes_shahii|SGB2295	Yes	Yes	No	No	0.821666	0.303917	2.05412	0.95	1.09188	0.44007	2.0245	0.921053	0.31269	0.04835	0.97852	0.862069	0.30483	0.0533049	0.75004	0.847458
Oscillibacter_sp_ER4|SGB15254	Yes	Yes	No	No	0.71031	0	2.06162	0.7	0.610795	0.0555876	1.88385	0.894737	0.50421	0.09838	1.00504	0.793103	0.312	0.00461996	0.70917	0.745763
Faecalibacterium_SGB15346|SGB15346	Yes	Yes	No	No	0.66045	0.0614475	1.34569	0.95	0.653875	0.28353	1.40223	1	0.1519	0.0800003	0.38738	0.896552	0.11223	0.0422101	0.49273	0.898305
Alistipes_communis|SGB2290	Yes	Yes	No	No	0.554375	0.296547	1.08612	0.925	0.41108	0.0173574	1.26758	0.842105	0.16413	0.00138022	0.65204	0.758621	0.13907	0.0130298	0.276375	0.779661
Phocaeicola_vulgatus|SGB1814	Yes	Yes	No	No	0.515345	0.0926299	1.59129	1	0.687895	0.261145	2.98844	1	1.47505	0.71387	5.76601	0.931034	2.42245	0.70203	7.23498	0.983051
Gemmiger_formicilis|SGB15300	Yes	Yes	No	No	0.495245	0.135308	1.2485	0.9	0.606745	0.239038	1.27093	0.973684	0.39824	0.15307	1.33994	0.931034	0.41384	0.061135	0.965585	0.898305
Dysosmobacter_welbionis|SGB15078	Yes	Yes	No	No	0.37695	0.14846	0.732307	1	0.130215	0.0559225	0.541627	1	0.0764403	0.0219101	0.27982	0.931034	0.0310701	0.00519015	0.13194	0.830508
Phocaeicola_dorei|SGB1815	Yes	Yes	No	No	0.350135	0.0210576	1.41287	0.975	0.0443851	0.00114751	0.385158	0.973684	0.13013	0	1.37991	0.62069	0.0162199	0	0.75228	0.525424
Oscillibacter_sp_MSJ_31|SGB15249	Yes	Yes	No	No	0.312805	0.000317585	1.02048	0.775	0.232415	0.000637497	0.809937	0.815789	0.04451	0	0.5487	0.62069	0.0337598	0	0.307155	0.627119
Lawsonibacter_asaccharolyticus|SGB15154	Yes	Yes	No	No	0.261815	0.11394	0.551097	1	0.11062	0.02163	0.282657	0.947368	0.04496	0.0211299	0.11099	0.896552	0.00581013	0	0.0311698	0.694915
Fusicatenibacter_saccharivorans|SGB4874	Yes	Yes	No	No	0.227255	0.100202	0.487875	0.975	0.0991449	0.0462299	0.35359	0.973684	0.48988	0.33013	0.81095	1	0.2597	0.145245	0.478155	0.983051
Oscillibacter_valericigenes|SGB15053	Yes	Yes	No	No	0.21638	0	0.750515	0.725	0.10004	0.00248498	0.49428	0.736842	0.10749	0	0.32072	0.689655	0.1029	0.00708499	0.20977	0.762712
Bifidobacterium_longum|SGB17248	Yes	Yes	No	No	0.20897	0.0538499	0.650337	0.95	0.10357	0.0175325	0.448903	0.921053	0.21276	0.03486	0.44283	0.896552	0.15971	0.0290001	0.360365	0.847458
Eubacterium_rectale|SGB4933	Yes	Yes	No	No	0.188875	0.117257	0.759127	0.975	0.14808	0.0278451	0.690217	0.947368	0.634391	0.2608	2.74939	0.965517	1.28401	0.44655	3.31136	0.932203
Bifidobacterium_adolescentis|SGB17244	Yes	Yes	No	No	0.176435	0.00546517	0.508502	0.85	0.054915	0.000334964	0.654983	0.789474	0.70095	0.0867798	1.52372	0.896552	0.27627	0	0.973535	0.728814
Hydrogenoanaerobacterium_saccharovorans|SGB15350	Yes	Yes	No	No	0.16534	0.0494449	0.287973	0.85	0.0584701	0	0.131507	0.710526	0.0603498	0.0104201	0.0884002	0.793103	0.0097102	0	0.037795	0.59322
Bilophila_wadsworthia|SGB15452	Yes	Yes	No	No	0.15947	0.0236275	0.430337	0.85	0.15751	0.01927	0.274177	0.868421	0.0702901	0.00858014	0.14909	0.862069	0.0292299	0.00696997	0.057465	0.830508
GGB9699_SGB15216|SGB15216	Yes	Yes	No	No	0.15462	0.0392176	0.255345	0.85	0.168115	0.0489076	0.26387	0.947368	0.0178698	0.0035598	0.0569002	0.793103	0.0101901	0	0.0267948	0.728814
GGB9758_SGB15368|SGB15368	Yes	Yes	No	No	0.14009	0.000417389	1.98696	0.775	0.0891901	0	3.04919	0.684211	0.39946	0	2.33621	0.655172	0.12297	0	1.96035	0.644068
Agathobaculum_butyriciproducens|SGB14993	Yes	Yes	No	No	0.13675	0.0400174	0.196425	1	0.130225	0.0536849	0.268652	0.973684	0.10562	0.0482801	0.21184	1	0.13597	0.0337001	0.33018	0.966102
Alistipes_finegoldii|SGB2301	Yes	Yes	No	No	0.13396	0.01995	0.641308	0.8	0.218865	0.023225	1.16022	0.815789	0.0523001	0.0202798	0.30873	0.862069	0.01098	0	0.0977351	0.627119
Lachnospiraceae_bacterium_CLA_AA_H244|SGB4993	Yes	Yes	No	No	0.13333	0.0485125	0.46637	0.875	0.10768	0.0588724	0.214302	1	0.17731	0.05827	0.54096	0.965517	0.0589901	0.02039	0.22706	0.864407
Parabacteroides_merdae|SGB1949	Yes	Yes	No	No	0.126565	0.00527261	0.371345	0.75	0.136605	0.00332746	0.5627	0.763158	0.28806	0	0.45513	0.724138	0.20003	0	0.70906	0.694915
Parabacteroides_distasonis|SGB1934	Yes	Yes	No	No	0.1262	0.0607401	0.507175	0.925	0.23934	0.0634	0.683992	0.973684	0.31034	0.11329	0.53933	0.965517	0.18206	0.0342851	0.5177	0.864407
Vescimonas_coprocola|SGB15089	Yes	Yes	No	No	0.11479	0.0268625	0.246408	0.875	0.0534699	0.0116125	0.267915	0.921053	0.0281598	0.00706984	0.14438	0.758621	0.00904	0.00293015	0.0449399	0.762712
Faecalibacterium_prausnitzii|SGB15317	Yes	Yes	No	No	0.113975	0	0.420978	0.65	0.22952	0.0425226	0.52547	0.868421	0.1072	0.0117701	0.21812	0.758621	0.0966095	0.00817487	0.22327	0.762712
Alistipes_ihumii|SGB2328	Yes	Yes	No	No	0.11091	0.008065	0.291848	0.775	0.104825	0.0136826	0.264237	0.815789	0.04162	0	0.21088	0.724138	0	0	0.10209	0.457627
GGB9614_SGB15049|SGB15049	Yes	Yes	No	No	0.10374	0	0.292635	0.725	0.092005	0.0415575	0.177085	0.842105	0.00938996	0	0.0300798	0.689655	0.0229102	0.00011506	0.0658952	0.745763
Collinsella_aerofaciens|SGB14535	Yes	Yes	No	No	0.097775	0.044715	0.224965	0.95	0.0615	0.00895493	0.129232	0.815789	0.2543	0.0386898	0.38299	0.827586	0.0662899	0.01217	0.14838	0.779661
Clostridium_fessum|SGB4705	Yes	Yes	No	No	0.09275	0.050275	0.281915	0.875	0.0505951	0.00646244	0.125468	0.815789	0.43843	0.25791	1.16779	1	0.22786	0.0843151	0.432905	0.898305
GGB9708_SGB15234|SGB15234	Yes	Yes	No	No	0.08776	0	0.833452	0.65	0.122985	0.000947477	0.74158	0.815789	0.0149002	0	0.10766	0.655172	0	0	0.0230899	0.491525
GGB9730_SGB15291|SGB15291	Yes	Yes	No	No	0.0854251	0.00961246	0.147012	0.775	0.0879599	0.00813254	0.18503	0.789474	0.0341901	0	0.12075	0.689655	0.0343302	0.00922487	0.088975	0.847458
Barnesiella_intestinihominis|SGB1965	Yes	Yes	No	No	0.0772349	0.0250826	0.310922	0.825	0.029385	6.50248e-05	0.203847	0.736842	0.24585	0.0890601	0.86368	0.862069	0.14055	0.00194995	0.44117	0.745763
Roseburia_faecis|SGB4925	Yes	Yes	No	No	0.07659	0.0122876	0.184325	0.8	0.0583	0.00062	0.252595	0.763158	0.33987	0.0725999	1.25705	0.862069	0.1477	0.00456016	0.896725	0.779661
Brotolimicola_acetigignens|SGB4914	Yes	Yes	No	No	0.075655	0.0236025	0.319548	0.9	0.11142	0.046275	0.302713	0.973684	0.11811	0.0262698	0.38968	0.931034	0.20944	0.034815	1.1659	0.898305
Ruthenibacterium_lactatiformans|SGB15271	Yes	Yes	No	No	0.068475	0.0399251	0.216338	0.975	0.0556448	0.0268375	0.166197	1	0.13947	0.0450998	0.21219	1	0.0244198	0.00608011	0.06617	0.847458
Oscillospiraceae_bacterium_CLA_AA_H250|SGB14861	Yes	Yes	No	No	0.0638101	0.01499	0.184233	0.8	0.0472099	0.000614992	0.191603	0.736842	0.0611401	0.00850005	0.1535	0.793103	0.02061	0.00200005	0.0612549	0.762712
Clostridiales_bacterium|SGB15143	Yes	Yes	No	No	0.060525	0.0179399	0.12319	0.875	0.06927	0.02089	0.14837	0.947368	0.00706984	9.98056e-05	0.0224402	0.758621	0.00149011	0	0.0152249	0.559322
Flavonifractor_plautii|SGB15132	Yes	Yes	No	No	0.05969	0.0358324	0.20826	1	0.02023	0.00450245	0.162115	0.973684	0.0246001	0.00570977	0.0988402	0.896552	0.00520983	0	0.0499298	0.661017
Odoribacter_splanchnicus|SGB1790	Yes	Yes	No	No	0.057435	0.0294401	0.175522	0.925	0.063	0.02439	0.175672	0.868421	0.20629	0.0701001	0.37693	1	0.0904799	0.00366514	0.23517	0.79661
Lacrimispora_amygdalina|SGB4716	Yes	Yes	No	No	0.05735	0.0131951	0.12563	0.9	0.053385	0.0172625	0.103642	0.973684	0.0867098	0.0108799	0.20097	1	0.0947996	0.0199751	0.309665	0.898305
Roseburia_inulinivorans|SGB4940	Yes	Yes	No	No	0.05383	0.01147	0.132572	0.95	0.01942	0.00485738	0.135897	0.894737	0.25116	0.0524802	0.95456	1	0.17687	0.0563451	0.481895	0.932203
Bacteroides_ovatus|SGB1871	Yes	Yes	No	No	0.0528501	0.0089325	0.226273	0.9	0.0982799	0.031275	0.298038	0.973684	0.19038	0.05601	1.1355	0.931034	0.49902	0.0775851	1.39531	0.932203
GGB9715_SGB15265|SGB15265	Yes	Yes	No	No	0.0528101	0.000202562	0.494457	0.75	0.0253149	0.000629946	0.661427	0.763158	0	0	0.79991	0.482759	0.01878	0	0.673695	0.576271
GGB9760_SGB15373|SGB15373	Yes	Yes	No	No	0.048175	0	0.140068	0.675	0.0569249	0.00435244	0.129632	0.815789	0.0401701	0.01648	0.10035	0.827586	0.0281799	0.00139011	0.0692198	0.745763
Akkermansia_muciniphila|SGB9226	Yes	Yes	No	No	0.04741	0	0.968424	0.725	0.079325	0	0.614165	0.710526	0	0	0.605181	0.37931	0.00825025	0	0.785971	0.542373
Simiaoa_sunii|SGB4910	Yes	Yes	No	No	0.0445749	0.00364764	0.145775	0.9	0.015715	0.00214005	0.12896	0.842105	0.03041	0.00859996	0.904	0.862069	0.0653199	0.00471503	0.16181	0.898305
GGB9667_SGB15164|SGB15164	Yes	Yes	No	No	0.042315	0.0119849	0.0985401	0.825	0.03026	0.00268754	0.10276	0.842105	0	0	0.00769977	0.482759	0	0	0	0.220339
Lachnospira_eligens|SGB5082	Yes	Yes	No	No	0.04081	0.0034349	0.13125	0.8	0.02516	0.00235244	0.09372	0.763158	0.544211	0.15284	1.30973	0.931034	0.41036	0.0272251	1.46455	0.864407
GGB33469_SGB15236|SGB15236	Yes	Yes	No	No	0.0407101	0	0.355567	0.65	0.000844992	0	0.30287	0.605263	0.0151902	0	0.06348	0.551724	0	0	0.0259549	0.491525
Roseburia_hominis|SGB4936	Yes	Yes	No	No	0.0401001	0.00951505	0.12994	0.925	0.11224	0.019645	0.241163	0.894737	0.15773	0.0379898	0.36318	0.931034	0.21336	0.0449499	0.6147	0.898305
Bacteroides_caccae|SGB1877	Yes	Yes	No	No	0.03882	0	0.32603	0.725	0.06062	0.00933497	0.152465	0.815789	0.2285	0	1.01721	0.689655	0.0733604	0	0.45259	0.610169
Ruminococcus_bicirculans|SGB4262	Yes	Yes	No	No	0.0365499	0.00588256	0.208367	0.8	0.063055	0.00404749	0.170455	0.842105	0.17834	0.0494099	0.81713	0.827586	0.0411403	0.000120088	0.316035	0.745763
Bacteroides_eggerthii|SGB1829	Yes	Yes	No	No	0.03636	0.000197539	0.73029	0.8	0.000569947	0	0.299253	0.657895	0	0	0.0218698	0.344828	0	0	0	0.169492
Lachnospira_pectinoschiza|SGB5075	Yes	Yes	No	No	0.0337549	0	0.214053	0.675	0	0	0.0341	0.394737	0.27392	0	0.98032	0.724138	0.0497402	0	1.19132	0.542373
Oscillibacter_valericigenes|SGB15124	Yes	Yes	No	No	0.032905	0.0215249	0.0721874	0.925	0.02486	0.00557498	0.0514125	0.947368	0.00848991	0.000720236	0.0356401	0.862069	0.00229021	0	0.0158949	0.644068
GGB9621_SGB15073|SGB15073	Yes	Yes	No	No	0.03005	0	0.117568	0.625	0.00896004	0	0.0776324	0.605263	0	0	0.0437498	0.448276	0	0	0.00163004	0.288136
Faecalibacterium_sp_CLA_AA_H233|SGB15315	Yes	Yes	No	No	0.0275	0.00068009	0.190498	0.9	0.037515	0.00329251	0.173375	0.894737	0.0120902	0	0.0594102	0.724138	0.0161001	0	0.190595	0.661017
Escherichia_coli|SGB10068	Yes	Yes	No	No	0.0272099	0.00305757	0.183767	0.85	0.00727503	0	0.0309525	0.710526	0.0533402	0.01199	0.17722	0.827586	0.00420019	0	0.0284102	0.610169
Clostridium_sp_AF20_17LB|SGB4714	Yes	Yes	No	No	0.0256551	0	0.090085	0.725	0.055205	0.01336	0.197633	0.947368	0.0140001	0.00290016	0.0573698	0.793103	0.0269402	0.000110108	0.12083	0.745763
Alistipes_indistinctus|SGB2325	Yes	Yes	No	No	0.0233251	0.00126745	0.08197	0.75	0.026685	0	0.0953024	0.710526	0.02278	0.00313993	0.0584801	0.758621	0	0	0.015475	0.474576
Bacteroides_thetaiotaomicron|SGB1861	Yes	Yes	No	No	0.02304	0.00190253	0.123867	0.875	0.00824992	0.00121255	0.156087	0.842105	0.15307	0.05234	0.37391	0.827586	0.13259	0.00547493	0.392735	0.813559
GGB9602_SGB15031|SGB15031	Yes	Yes	No	No	0.0216949	0	0.325147	0.575	0	0	0.139437	0.473684	0.0422602	0	0.34188	0.62069	0.00218024	0	0.0667251	0.559322
GGB33586_SGB53517|SGB53517	Yes	Yes	No	No	0.02099	0	0.0632	0.675	0.00287491	0	0.04082	0.631579	0	0	0.00974983	0.344828	0	0	0.00207496	0.305085
GGB52130_SGB14966|SGB14966	Yes	Yes	No	No	0.02001	0.00309509	0.04361	0.825	0.01262	8.74926e-05	0.0318074	0.736842	0.0060299	0	0.0290701	0.655172	0.00159999	0	0.0121999	0.542373
GGB9502_SGB14899|SGB14899	Yes	Yes	No	No	0.018895	0	0.0551901	0.625	0.00908008	0	0.0383725	0.552632	0	0	0.0413401	0.37931	0	0	0	0.220339
Blautia_wexlerae|SGB4837	Yes	Yes	No	No	0.01715	0.00606244	0.0773949	0.95	0.00955491	0.00238003	0.0472351	0.894737	0.81877	0.20532	1.20998	1	0.2412	0.0964301	0.55201	1
Parasutterella_excrementihominis|SGB9262	Yes	Yes	No	No	0.0168249	0.000165006	0.182555	0.75	0.021705	0.00101501	0.0718476	0.736842	0.00627013	0	0.14185	0.724138	0.00488	0	0.0278599	0.610169
Lawsonibacter_SGB15145|SGB15145	Yes	Yes	No	No	0.016715	0	0.0732226	0.55	0.02819	0.0102675	0.0488499	0.763158	0.00123001	0	0.0110398	0.551724	0.000860047	0	0.00996484	0.559322
GGB9534_SGB14937|SGB14937	Yes	Yes	No	No	0.01616	0.00513251	0.0490625	0.8	0.017025	0.00143001	0.0661526	0.763158	0.00123001	0	0.00977008	0.586207	0	0	0.00431996	0.457627
Faecalicatena_fissicatena|SGB4871	Yes	Yes	No	No	0.0156401	0	0.0627324	0.725	0.0136049	0.000132477	0.054475	0.763158	0.0559	0.000820081	0.17023	0.758621	0.06101	0.0126452	0.13133	0.881356
Clostridium_sp_AM33_3|SGB4711	Yes	Yes	No	No	0.015435	0.00143995	0.0318425	0.75	0.03549	0.0076525	0.0711776	0.973684	0.0416798	0.0124	0.0660101	0.793103	0.0427701	0.00857012	0.109995	0.813559
Clostridium_sp_AM22_11AC|SGB4749	Yes	Yes	No	No	0.01441	0.00231999	0.0376124	0.825	0.01468	0.00572751	0.0318426	0.947368	0.12974	0.0699999	0.45149	0.931034	0.14061	0.0473998	0.42381	0.881356
GGB9509_SGB14906|SGB14906	Yes	Yes	No	No	0.0139849	0	0.115962	0.6	0	0	0.0175426	0.368421	0.00731998	0	0.0588403	0.551724	0	0	0	0.152542
Faecalibacterium_sp_HTFF|SGB15340	Yes	Yes	No	No	0.01392	0	0.172655	0.725	0.00679496	0	0.203953	0.631579	0.00276991	0	0.0416999	0.62069	0.00998002	0	0.053145	0.576271
Ruminococcus_bromii|SGB4285	Yes	Yes	No	No	0.01323	0	0.102877	0.6	0.014165	0	0.073025	0.657895	0.0929497	0	1.40112	0.551724	0.15882	0	0.771875	0.627119
Sutterella_wadsworthensis|SGB9283	Yes	Yes	No	No	0.0132151	0	2.18635	0.65	0.43275	5.9969e-05	1.62933	0.763158	0	0	0.0468899	0.413793	0.0121801	0	0.232265	0.559322
Oscillospiraceae_bacterium_Marseille_Q3528|SGB4778	Yes	Yes	No	No	0.0131351	0	0.0273701	0.675	0.019	0.00160754	0.0303725	0.763158	0.01034	0	0.0206301	0.689655	0.00840014	0	0.02122	0.728814
GGB9064_SGB13983|SGB13983	Yes	Yes	No	No	0.01272	0	0.11732	0.625	0.00957499	0	0.0772925	0.631579	0	0	0.000620083	0.310345	0	0	0	0.152542
Lawsonibacter_hominis|SGB15131	Yes	Yes	No	No	0.0126352	0.000719917	0.0456599	0.75	0.00988992	0.00134495	0.0362825	0.789474	0	0	0.00262003	0.344828	0	0	0.00153017	0.305085
GGB9619_SGB15067|SGB15067	Yes	Yes	No	No	0.012375	0	0.0484576	0.725	0	0	0.024725	0.394737	0	0	0.00927007	0.448276	0	0	0.000304854	0.271186
GGB9342_SGB14306|SGB14306	Yes	Yes	No	No	0.0123451	0	0.16874	0.65	0.012735	0	0.190515	0.578947	0	0	0.0245101	0.413793	0	0	0.032635	0.457627
Bacteroides_xylanisolvens|SGB1867	Yes	Yes	No	No	0.0123351	0.00293496	0.0699125	0.825	0.0107751	0.00152747	0.0589426	0.815789	0.05611	0	0.22982	0.724138	0.0681799	0	0.353445	0.728814
Clostridiaceae_bacterium_AF18_31LB|SGB4767	Yes	Yes	No	No	0.01163	0.00281993	0.0553575	0.8	0.015465	0.00772	0.035965	0.894737	0.0228602	0.0158999	0.0590399	0.965517	0.0352198	0.00785004	0.0536102	0.881356
Fusicatenibacter_sp_CLA_AA_H277|SGB4780	Yes	Yes	No	No	0.011455	0.00273479	0.0451973	0.8	0.017105	0.00688254	0.0579351	0.921053	0.0299901	0.0156101	0.0591399	0.896552	0.0284298	0.00611482	0.050275	0.915254
Alistipes_senegalensis|SGB2296	Yes	Yes	No	No	0.0114	0	0.137973	0.575	0	0	0.184065	0.473684	0.00879995	0	0.09837	0.62069	0	0	0.0160299	0.40678
Anaerotignum_faecicola|SGB5190	Yes	Yes	No	No	0.0111499	0	0.0359524	0.575	0.00524996	0	0.0275076	0.631579	0.2303	0.000200089	0.6738	0.758621	0.0115003	0	0.13037	0.59322
Oscillospiraceae_bacterium|SGB15225	Yes	Yes	No	No	0.0110801	0	0.145827	0.575	0.0320399	0	0.092215	0.710526	0.00343995	0	0.0223299	0.551724	0.00506996	0	0.03326	0.576271
Bacteroides_clarus|SGB1832	Yes	Yes	No	No	0.010725	0.000665068	0.15391	0.825	0	0	0.0355626	0.394737	0	0	0.0545399	0.37931	0	0	0	0.101695
Coprococcus_comes|SGB4577	Yes	Yes	No	No	0.010535	0.00070259	0.0251075	0.8	0.00364499	0	0.0162376	0.684211	0.13636	0.0583498	0.44296	0.896552	0.0484999	0.0229703	0.0785449	0.881356
GGB9818_SGB15459|SGB15459	Yes	Yes	No	No	0.01047	0	0.148265	0.6	0	0	0.026375	0.473684	0	0	0.0126204	0.448276	0	0	0	0.152542
Intestinimonas_butyriciproducens|SGB15126	Yes	Yes	No	No	0.0103249	0.00262501	0.0232525	0.825	0.01556	0.00316255	0.030335	0.868421	0.0027401	0	0.0164001	0.689655	0.00118024	0	0.0175749	0.542373
Blautia_faecis|SGB4820	Yes	Yes	No	No	0.0100451	0.00165259	0.0338074	0.925	0.00972002	0.00142994	0.0301825	0.894737	0.10782	0.0592902	0.16537	1	0.08781	0.03282	0.17469	0.932203
Phascolarctobacterium_faecium|SGB5792	Yes	Yes	No	No	0.00970005	0	0.235765	0.6	0	0	0.095745	0.447368	0	0	0.37172	0.413793	0	0	0.04672	0.288136
Clostridiaceae_bacterium|SGB4269	Yes	Yes	No	No	0.009685	0.00063023	0.0350523	0.825	0.01089	0.000274987	0.04277	0.736842	0.23956	0.0797801	0.641201	0.965517	0.3162	0.161595	0.61555	0.966102
GGB47687_SGB2286|SGB2286	Yes	Yes	No	No	0.00851999	0	0.242097	0.525	0	0	0.103858	0.421053	0	0	0.0462498	0.413793	0	0	0	0.169492
Clostridiales_bacterium_KLE1615|SGB5090	Yes	Yes	No	No	0.00815987	0.000847492	0.0417325	0.775	0.00595505	0.00170754	0.0551299	0.894737	0.14486	0.0468903	0.24332	0.931034	0.11311	0.0507199	0.220885	0.932203
Lachnospira_pectinoschiza|SGB5089	Yes	Yes	No	No	0.00755	0	0.04948	0.625	0.01455	1.49718e-05	0.0449725	0.736842	0.0889802	0	0.26362	0.689655	0.18026	0.00329997	0.658895	0.813559
GGB33512_SGB15203|SGB15203	Yes	Yes	No	No	0.00737505	0	0.055295	0.575	0	0	0.0076425	0.421053	0	0	0	0.241379	0	0	0	0.152542
Anaerotruncus_rubiinfantis|SGB25416	Yes	Yes	No	No	0.00736504	0.000734937	0.018385	0.75	0.00460498	0	0.012685	0.710526	0.000519857	0	0.00506001	0.551724	0	0	0.0015902	0.423729
GGB9719_SGB15272|SGB15272	Yes	Yes	No	No	0.00729005	0	0.0215274	0.675	0.00169505	0	0.0172824	0.526316	0	0	0.0142298	0.448276	0	0	0.00347032	0.288136
Intestinimonas_gabonensis|SGB79840	Yes	Yes	No	No	0.00707013	0.000262525	0.0120325	0.75	0.0103899	0.00350993	0.0259874	0.921053	0.000829825	0	0.0089	0.517241	0	0	0.00348519	0.440678
Anaerotruncus_colihominis|SGB14963	Yes	Yes	No	No	0.00702503	0.00102504	0.0263549	0.875	0.00850509	0	0.0231249	0.631579	0	0	0.00414986	0.413793	0	0	0.000124969	0.254237
bacterium_210917_DFI_7_65|SGB14999	Yes	Yes	No	No	0.00678497	0	0.0361175	0.6	0.00749497	0	0.023855	0.657895	0.0102799	0	0.0395698	0.655172	0.00096996	0	0.0103652	0.508475
Lachnospiraceae_bacterium|SGB4781	Yes	Yes	No	No	0.00669495	0	0.0312099	0.725	0.00467001	0	0.0212	0.710526	0.00952998	0.00399982	0.0144402	0.793103	0.00328022	0	0.00762471	0.728814
Blautia_obeum|SGB4811	Yes	Yes	No	No	0.00655499	0.00152999	0.0160924	0.85	0.00330995	9.75279e-05	0.00745493	0.736842	0.0620898	0.02899	0.23009	0.965517	0.0302499	0.00938981	0.0699349	0.898305
GGB1420_SGB1957|SGB1957	Yes	Yes	No	Yes	0.00634013	0	0.0910724	0.55	0	0	0	0.184211	0	0	0	0.241379	0	0	0	0.0677966
Lachnospiraceae_bacterium_CLA_AA_H215|SGB4777	Yes	Yes	No	No	0.00599498	0	0.0311575	0.625	0.00691504	0	0.0112925	0.710526	0	0	0.00533985	0.413793	0.000320075	0	0.00901499	0.542373
Oscillibacter_valericigenes|SGB15076	Yes	Yes	No	No	0.00568496	0.000649964	0.0282224	0.775	0	0	0.000562506	0.315789	0	0	0	0.241379	0	0	0	0.0677966
Anaeromassilibacillus_senegalensis|SGB14894	Yes	Yes	No	No	0.00563485	0	0.0126601	0.725	0.000509993	0	0.00878003	0.578947	0.00332008	0	0.0221201	0.689655	0	0	0.00114006	0.355932
GGB13404_SGB14252|SGB14252	Yes	Yes	No	No	0.00558489	0	0.0306175	0.525	0.00907003	0	0.0461849	0.605263	0.00111014	0	0.00507986	0.551724	0	0	0.00713999	0.440678
GGB9646_SGB15123|SGB15123	Yes	Yes	No	No	0.00536997	0	0.0181676	0.7	0.00448501	0	0.012665	0.684211	0.000869927	0	0.00791013	0.551724	0	0	0.00265964	0.423729
Clostridium_leptum|SGB14853	Yes	Yes	No	No	0.00533995	0.00208747	0.01238	0.825	0.00389989	0.000907478	0.0190775	0.842105	0.0021602	0	0.00822979	0.655172	0	0	0.00592525	0.389831
GGB9063_SGB13982|SGB13982	Yes	Yes	No	No	0.00525502	0	0.0546402	0.575	0.00516495	0	0.0381675	0.552632	0	0	0	0.172414	0	0	0	0.0847458
Intestinimonas_massiliensis|SGB15127	Yes	Yes	No	No	0.0051299	0	0.0234099	0.725	0.00394003	0	0.02856	0.631579	0	0	0.00315018	0.482759	0	0	0	0.135593
Phocea_massiliensis|SGB14837	Yes	Yes	No	No	0.00454008	0	0.0152349	0.675	0	0	0.00548754	0.473684	0.00663026	0	0.02106	0.62069	0	0	0.000555178	0.271186
GGB9531_SGB14932|SGB14932	Yes	Yes	No	No	0.00453001	0	0.02104	0.55	0	0	0.00331244	0.342105	0	0	0.0124699	0.413793	0	0	0	0.135593
Lachnospiraceae_bacterium_AM48_27BH|SGB4706	Yes	Yes	No	No	0.00444006	0	0.01332	0.65	0.00630492	0.000689923	0.0254976	0.815789	0.0272199	0	0.0773602	0.724138	0.0742599	0.0145048	0.11975	0.847458
GGB9775_SGB15395|SGB15395	Yes	Yes	No	Yes	0.00443504	0	0.0862848	0.5	0	0	0.0064	0.289474	0	0	0.00656973	0.275862	0	0	0	0.0847458
Guopingia_tenuis|SGB14127	Yes	Yes	No	No	0.00424508	0.000664914	0.00835496	0.8	0.00161991	0	0.00554737	0.631579	0.000160086	0	0.00207014	0.551724	0	0	0	0.152542
GGB9635_SGB15106|SGB15106	Yes	Yes	No	No	0.00424494	0	2.73092	0.6	0.00209506	0	0.660418	0.578947	0.14585	0	1.62356	0.517241	0	0	0.342745	0.457627
Clostridiaceae_bacterium_Marseille_Q4143|SGB4768	Yes	Yes	No	No	0.00409994	0.000982511	0.0270525	0.775	0.00491003	0	0.0169424	0.710526	0.00935018	0.00081985	0.0219401	0.758621	0.00772032	0.00123993	0.02477	0.830508
Butyricimonas_virosa|SGB1784	Yes	Yes	No	No	0.00407499	0	0.013085	0.625	0	0	0.00587238	0.473684	0	0	0.000780011	0.37931	0	0	0.001215	0.254237
Butyricimonas_faecihominis|SGB1786	Yes	Yes	No	No	0.00383	0	0.023495	0.575	0.000399982	0	0.0187601	0.5	0.00273	0	0.0224597	0.517241	0	0	0.0117	0.40678
Dorea_longicatena|SGB4581	Yes	Yes	No	No	0.00363993	0.000172552	0.018475	0.75	0.00279994	0	0.00960503	0.684211	0.21913	0.0370697	0.31777	0.827586	0.0804301	0.0227098	0.18091	0.813559
Blautia_sp_MCC283|SGB4828	Yes	Yes	No	No	0.00352504	0	0.0169024	0.6	0.00490504	0	0.041	0.710526	0.00985982	0	0.10935	0.724138	0.0350801	0.00329989	0.0843399	0.779661
Clostridia_bacterium_UC5_1_1D1|SGB14995	Yes	Yes	No	No	0.00329497	0.00125493	0.00604245	0.925	0.00234989	0	0.00981249	0.684211	0	0	0.0107202	0.482759	0	0	0.000634973	0.288136
GGB2653_SGB3574|SGB3574	Yes	Yes	No	No	0.00311497	0.00103744	0.0102425	0.85	0.00191996	0	0.00482246	0.605263	0.0102601	0.00348013	0.0225501	0.827586	0	0	0.0125351	0.389831
Clostridium_sp_AF36_4|SGB4644	Yes	Yes	No	No	0.00283996	0	0.03759	0.55	0.02022	1.00025e-05	0.0891974	0.736842	0.00695027	0	0.4709	0.586207	0.0468301	0.000574968	0.39846	0.779661
Adlercreutzia_equolifaciens|SGB14797	Yes	Yes	No	No	0.00283005	0	0.0130376	0.7	0.00109006	0	0.0126225	0.631579	0.0184502	0.00310005	0.0585899	0.758621	0.00144034	0	0.00803992	0.627119
Coprococcus_catus|SGB4670	Yes	Yes	No	No	0.00268004	0	0.0234824	0.725	0.00490011	0.000544952	0.02739	0.815789	0.0398802	0.0147001	0.0808298	0.827586	0.0406199	0.0199299	0.0646749	0.864407
GGB3175_SGB4191|SGB4191	Yes	Yes	No	No	0.00265008	0	0.553013	0.55	0.00253499	0	0.141362	0.552632	0.0035898	0	0.0529603	0.551724	0	0	0	0.220339
Dorea_formicigenerans|SGB4575	Yes	Yes	No	No	0.002535	0	0.0055125	0.675	0.000514994	0	0.00637255	0.578947	0.10511	0.0570501	0.14918	1	0.0441901	0.0166699	0.0709648	0.898305
GGB9062_SGB13981|SGB13981	Yes	Yes	No	No	0.00215517	0	0.0118701	0.575	0.02065	0	0.0602124	0.710526	0	0	0	0.206897	0	0	0	0.135593
Clostridium_SGB4750|SGB4750	Yes	Yes	No	No	0.00215011	0	0.00747502	0.65	0.00106002	0	0.0037151	0.605263	0.0454298	0.0131602	0.15164	0.827586	0.0622301	0.0114899	0.10095	0.932203
Blautia_massiliensis|SGB4826	Yes	Yes	No	No	0.00210006	0	0.014255	0.7	0	0	0.00167746	0.421053	0.22294	0.0512401	0.46449	0.931034	0.0438697	0.00356007	0.1643	0.79661
GGB45432_SGB63101|SGB63101	Yes	Yes	No	No	0.00207003	0	0.00789506	0.7	0.000769984	0	0.00352006	0.631579	0.00173991	0	0.00571981	0.689655	0	0	0.000374978	0.288136
GGB9345_SGB14311|SGB14311	Yes	Yes	No	No	0.00187505	0	0.166425	0.525	0	0	0.11043	0.473684	0	0	0.0400797	0.413793	0	0	7.51368e-05	0.254237
GGB9770_SGB15390|SGB15390	Yes	Yes	No	No	0.00182009	0	0.0242376	0.55	0	0	0.00471762	0.368421	0	0	0.00679004	0.413793	0	0	0	0.135593
Anaerotruncus_massiliensis|SGB14965	Yes	Yes	No	No	0.0017899	0	0.00939494	0.625	0	0	0.00285495	0.421053	0	0	0	0.206897	0	0	0	0.0508475
Clostridiaceae_bacterium|SGB4770	Yes	Yes	No	No	0.00154501	0	0.0200226	0.525	0.00772011	0.00149	0.0189925	0.815789	0.00149017	0	0.0112499	0.655172	0.00146001	0	0.00940011	0.610169
Enterocloster_hominis|SGB4721	Yes	Yes	No	No	0.00149008	0	0.0294451	0.575	0	0	0.00336239	0.315789	0.0237899	0	0.15417	0.586207	0	0	0	0.186441
Clostridiaceae_bacterium_Marseille_Q4145|SGB4769	Yes	Yes	No	No	0.00149005	0	0.00413763	0.65	0.000889931	0	0.00585246	0.605263	0.000870233	0	0.0094798	0.517241	0.00356013	0	0.0115648	0.610169
Streptococcus_salivarius|SGB8007_group	Yes	Yes	No	No	0.00148491	0	0.00556499	0.6	3.99956e-05	0	0.00211005	0.5	0.0176799	0.00512023	0.0441897	0.827586	0.0149501	0.000920072	0.0569148	0.79661
Dysosmobacter_SGB15077|SGB15077	Yes	Yes	No	No	0.00146992	0	0.00767995	0.625	0	0	0.00158001	0.394737	0	0	0	0.241379	0	0	0	0.152542
GGB9522_SGB14921|SGB14921	Yes	Yes	No	No	0.00146493	0	0.0131626	0.6	0.000924987	0	0.011575	0.5	0	0	0.00618014	0.482759	0	0	0.00271487	0.355932
Bacteroides_stercoris|SGB1830	Yes	Yes	No	No	0.00145503	6.75596e-05	1.31315	0.75	0.000644983	0	0.161982	0.578947	0	0	0.63223	0.482759	0	0	0.318435	0.457627
Roseburia_intestinalis|SGB4951	Yes	Yes	No	No	0.00139999	0	0.0710223	0.625	0.00938996	0	0.0528924	0.657895	0.0282799	0	0.36308	0.689655	0.0112702	0	0.17827	0.627119
Mediterraneibacter_faecis|SGB4563	Yes	Yes	No	No	0.00136499	8.2496e-05	0.0170749	0.75	0	0	0.00254492	0.447368	0.15524	0.0268998	0.23888	0.827586	0.0251002	0.00168493	0.0606502	0.779661
Eubacterium_siraeum|SGB4198	Yes	Yes	No	No	0.00131994	0	0.02596	0.55	0.000210001	0	0.0306426	0.578947	0	0	0.0339402	0.413793	0	0	0.0249698	0.423729
GGB9765_SGB15382|SGB15382	Yes	Yes	No	No	0.00130983	0	0.0162074	0.575	0	0	0.00144251	0.289474	0	0	0.00266016	0.37931	0	0	0	0.118644
Eubacterium_ventriosum|SGB5045	Yes	Yes	No	No	0.00118995	0	0.00433248	0.6	0.000915031	0	0.0114225	0.552632	0.0216099	0	0.18193	0.689655	0.05286	0.00694498	0.14289	0.847458
Eubacterium_ramulus|SGB4959	Yes	Yes	No	No	0.00114994	0	0.00844994	0.575	0	0	0.00223497	0.447368	0.0334998	0.0159698	0.10477	0.862069	0.00515989	0.000114992	0.0167403	0.762712
Clostridium_sp_AF27_2AA|SGB4712	Yes	Yes	No	No	0.00113493	0	0.0198625	0.55	0.007425	6.2502e-05	0.0194925	0.736842	0.0181798	0.00562979	0.0474099	0.827586	0.0443402	0.00517014	0.15117	0.79661
Pseudoflavonifractor_capillosus|SGB15156	Yes	Yes	No	Yes	0.00112985	0	0.00487251	0.625	0	0	0.000502617	0.289474	0	0	0	0.241379	0	0	0	0.101695
Ruminococcus_torques|SGB4608	Yes	Yes	No	No	0.00110999	0	0.00840746	0.7	0	0	0	0.210526	0.12876	0.0426702	0.23991	0.896552	0	0	0.015565	0.389831
Oscillibacter_sp_PC13|SGB7258	Yes	Yes	No	No	0.00105504	0	0.00627743	0.6	0.00327003	0.000572474	0.00811757	0.789474	0	0	0.000130152	0.275862	0	0	0.000254957	0.288136
Anaerostipes_hadrus|SGB4540	Yes	Yes	No	No	0.00105493	0	0.0103125	0.725	0.00127999	0	0.0211125	0.657895	0.21919	0.10706	0.78823	1	0.16837	0.074605	0.349055	0.983051
Lachnospiraceae_bacterium|SGB4782	Yes	Yes	No	No	0.001045	0	0.0145076	0.525	0.00189996	0	0.0219274	0.605263	0.00750992	0.0003498	0.0139699	0.758621	0.00100997	0	0.0170001	0.576271
GGB3034_SGB4030|SGB4030	Yes	Yes	No	Yes	0.000969984	0	0.00269496	0.6	0	0	0.000397501	0.263158	0	0	0	0.0344828	0	0	0	0
Enterocloster_citroniae|SGB4761	Yes	Yes	No	No	0.000945045	0	0.00615522	0.625	0.000920012	0	0.0036	0.605263	0.00498012	0	0.0185299	0.655172	0.00340975	0	0.01165	0.576271
Holdemania_filiformis|SGB4046	Yes	Yes	No	No	0.000854967	0	0.00790747	0.5	6.00375e-05	0	0.00322249	0.5	0.0108402	0.0030601	0.0409099	0.793103	0	0	0.0041752	0.423729
Ligaoa_zhengdingensis|SGB14839	Yes	Yes	No	No	0.000789955	0	0.00730253	0.65	0	0	0.00454251	0.421053	0	0	0.000210207	0.344828	0	0	0	0.237288
Candidatus_Borkfalkia_ceftriaxoniphila|SGB14027	Yes	Yes	No	No	0.000625012	0	0.0406351	0.525	0.00127511	0	0.0356401	0.526316	0	0	0	0.172414	0	0	0	0.0677966
GGB45613_SGB63326|SGB63326	Yes	Yes	No	No	0.000619913	0	0.00267244	0.6	0	0	0.00103496	0.447368	0	0	0.00219989	0.413793	0	0	0	0.220339
Segatella_copri|SGB1626	Yes	Yes	No	No	0.000595132	0	0.02587	0.625	0.017465	0	6.75895	0.631579	0	0	0.00601011	0.275862	0	0	0.582595	0.389831
Oliverpabstia_intestinalis|SGB4868	Yes	Yes	No	No	0.000564991	0	0.0047875	0.525	0	0	0.00481243	0.447368	0.08017	0.02372	0.18479	0.793103	0.0230902	0.00181524	0.0591901	0.745763
Anaerofilum_hominis|SGB79822	Yes	Yes	No	No	0.000540056	0	0.00317497	0.625	0.000955033	0	0.00778249	0.605263	0	0	0.000919713	0.482759	0	0	0	0.220339
GGB9453_SGB14844|SGB14844	Yes	Yes	No	Yes	0.000464996	0	0.0099298	0.5	0	0	0.00780751	0.421053	0	0	0	0.241379	0	0	0	0.0847458
Provencibacterium_massiliense|SGB14838	Yes	Yes	No	No	0.000455075	0	0.00302246	0.55	0	0	0.00199748	0.394737	0	0	0.00165001	0.413793	0	0	0	0.0847458
Bacteroides_fragilis|SGB1855	Yes	Yes	No	No	0.000429965	0	0.0269625	0.5	0	0	0.000940181	0.342105	0	0	0.0231402	0.310345	0	0	0.012665	0.305085
Gemmiger_formicilis|SGB15299	Yes	Yes	No	No	0.000425044	0	0.0743551	0.6	0.00205489	0	0.0837326	0.710526	0.00319003	0	0.0891097	0.517241	0.00790974	0	0.043695	0.559322
GGB3109_SGB4121|SGB4121	Yes	Yes	No	No	0.000425025	0	0.00600751	0.525	0	0	0.00318492	0.368421	0.08239	0	0.20667	0.689655	0.00646966	0	0.060115	0.559322
Phocaeicola_sartorii|SGB1813	Yes	No	No	Yes	0.000420101	0	0.00180016	0.65	0	0	0.00167013	0.473684	0	0	0	0	0	0	0	0
Coprococcus_eutactus|SGB5117	Yes	Yes	No	No	0.00041999	0	0.0919999	0.55	0.00970499	0	0.106335	0.578947	0	0	0.0873799	0.413793	0	0	0.0953551	0.423729
GGB3537_SGB4727|SGB4727	Yes	Yes	No	No	0.000370026	0	0.00320246	0.5	0	0	0.00316993	0.289474	0	0	0.00210991	0.37931	0	0	0	0.169492
Bilophila_SGB15451|SGB15451	Yes	Yes	No	Yes	0.000359967	0	0.00378743	0.5	0	0	0.00123004	0.394737	0	0	0	0.0689655	0	0	0	0.0338983
Youxingia_wuxianensis|SGB82503	Yes	Yes	No	No	0.000265055	0	0.0014573	0.575	0	0	0.00113995	0.473684	0.000820195	0	0.00419002	0.62069	0	0	0	0.220339
GGB52106_SGB72838|SGB72838	Yes	Yes	No	Yes	0.000265052	0	0.00790749	0.5	0	0	0.00250259	0.394737	0	0	0	0.206897	0	0	0	0.118644
GGB2998_SGB3988|SGB3988	Yes	Yes	No	No	0.000240062	0	0.031595	0.5	0.00207993	0	0.0132776	0.526316	0	0	0.00363995	0.482759	0	0	0.00570016	0.389831
GGB9781_SGB15402|SGB15402	Yes	Yes	No	Yes	0.000240055	0	0.00344502	0.55	0	0	0.000707467	0.315789	0	0	0	0.241379	0	0	0	0.0677966
Coprobacter_fastidiosus|SGB1963	Yes	Yes	No	No	0.000225097	0	0.00938005	0.525	0	0	0.00656755	0.342105	0.000120025	0	0.0363199	0.517241	0	0	0.0308449	0.491525
GGB9719_SGB15273|SGB15273	Yes	Yes	No	Yes	0.000215019	0	0.012295	0.5	0	0	0.000394999	0.289474	0	0	0.00250999	0.310345	0	0	0	0.0338983
Streptococcus_thermophilus|SGB8002	Yes	Yes	No	No	0.000205021	0	0.00430006	0.5	0	0	0	0.236842	0.0810201	0.0182602	0.19574	0.965517	0	0	0	0.169492
Pseudoflavonifractor_capillosus|SGB15140	Yes	Yes	No	No	0.000195068	0	0.0120176	0.525	0	0	0.0142751	0.421053	0	0	0.00321002	0.448276	0	0	0	0.237288
Paraprevotella_clara|SGB1798	Yes	Yes	No	No	0.000185069	0	0.28127	0.55	0.000290014	0	0.366307	0.631579	0.1364	0	0.685159	0.62069	0.000580008	0	0.507376	0.508475
Lachnotalea_sp_AF33_28|SGB5200	Yes	Yes	No	No	0.000159987	0	0.00203506	0.575	0.000365026	0	0.00307753	0.526316	0	0	0.00111024	0.448276	0	0	0.00109997	0.355932
Blautia_glucerasea|SGB4816	Yes	Yes	No	No	0.000150006	0	0.013265	0.5	0.00374496	0	0.0214826	0.710526	0.00829017	0	0.0464102	0.689655	0.0085799	0.000139958	0.0374449	0.745763
Faecalibacterium_prausnitzii|SGB15339	Yes	Yes	No	No	0.000149982	0	0.000822616	0.575	0.000290018	0	0.653945	0.710526	0	0	0	0.137931	0	0	0	0.186441
GGB38744_SGB14842|SGB14842	Yes	Yes	No	Yes	0.000109948	0	0.00117497	0.5	0	0	0	0.157895	0	0	0	0.241379	0	0	0	0.0169492
Bacteroides_cellulosilyticus|SGB1844	Yes	Yes	No	No	6.50003e-05	0	0.0429075	0.5	0	0	0.0245449	0.421053	0.0269202	0	0.23196	0.62069	0.0129201	0	0.225365	0.576271
Dorea_sp_AF36_15AT|SGB4552	Yes	Yes	No	No	5.50673e-05	0	0.00277501	0.525	0	0	0.00152501	0.447368	0.0111001	0.0061098	0.0420397	0.827586	0.00521011	0.000325039	0.01477	0.762712
Clostridium_SGB4909|SGB4909	Yes	Yes	No	No	4.99419e-05	0	0.00640249	0.5	0.000485045	0	0.0114124	0.578947	0	0	0.00762977	0.413793	0	0	0.0209402	0.440678
Wansuia_hejianensis|SGB25431	Yes	Yes	No	No	3.49706e-05	0	0.0010274	0.525	0.000165081	0	0.00167748	0.605263	0	0	0.000450056	0.310345	0	0	0	0.186441
Lachnoclostridium_sp_An138|SGB4774	Yes	Yes	No	Yes	2.4993e-05	0	0.0014874	0.5	0	0	0	0.210526	0	0	0	0.241379	0	0	0	0.0338983
Eggerthella_lenta|SGB14809	Yes	Yes	No	No	2.49643e-05	0	0.00453007	0.5	0.000130065	0	0.000862591	0.526316	0	0	0.00619004	0.413793	0	0	0.000299955	0.254237
Anaerobutyricum_hallii|SGB4532	Yes	Yes	No	No	1.49672e-05	0	0.00356501	0.5	0.000375032	0	0.00362004	0.526316	0.27734	0.0894498	0.39418	0.931034	0.0942501	0.0358199	0.235575	0.915254
Acidaminococcus_intestini|SGB5736	Yes	Yes	No	Yes	0	0	0	0.225	0	0	0.000600002	0.263158	0	0	0	0.172414	0	0	0	0.169492
Actinomyces_SGB17132|SGB17132_group	Yes	Yes	No	Yes	0	0	0.000419904	0.35	0	0	0	0.210526	0	0	7.01337e-05	0.275862	0	0	0	0.0847458
Actinomyces_bouchesdurhonensis|SGB17152	Yes	Yes	No	Yes	0	0	6.00068e-05	0.25	0	0	0	0.105263	0	0	0	0.241379	0	0	0	0.101695
Actinomyces_sp_ICM47|SGB17167_group	Yes	Yes	No	No	0	0	6.49977e-05	0.275	0	0	0	0.157895	0	0	0.00522991	0.413793	0	0	0.00245989	0.40678
Actinomyces_sp_ph3|SGB17137_group	Yes	Yes	No	Yes	0	0	0	0.2	0	0	0	0.184211	0	0	0	0.103448	0	0	0	0.0169492
Agathobaculum_butyriciproducens|SGB14991	Yes	Yes	No	No	0	0	0.00131247	0.275	0.00093999	0	0.292712	0.5	0	0	0.0731499	0.448276	0.0414403	0	0.232355	0.542373
Akkermansia_muciniphila|SGB9228	Yes	Yes	No	Yes	0	0	0	0.075	0	0	0	0.184211	0	0	0	0.172414	0	0	0	0.0677966
Alistipes_SGB2302|SGB2302	Yes	No	No	Yes	0	0	0.000672412	0.375	0	0	0.000984941	0.394737	0	0	0	0	0	0	0	0
Alistipes_SGB2313|SGB2313	Yes	Yes	No	Yes	0	0	0.000957552	0.4	0	0	0.00272005	0.447368	0	0	0	0.103448	0	0	0	0.0338983
Alistipes_dispar|SGB2311	Yes	Yes	No	No	0	0	0.05998	0.425	0	0	0.03201	0.315789	0	0	0.00645014	0.310345	0	0	0.00399005	0.288136
Alistipes_sp_AF17_16|SGB2326	Yes	Yes	No	No	0	0	0.0650375	0.4	0	0	0.119073	0.394737	0.01365	0	0.20079	0.586207	0	0	0.00853005	0.305085
Alistipes_timonensis|SGB2299	Yes	Yes	No	Yes	0	0	0	0.125	0	0	0	0.184211	0	0	0	0.103448	0	0	0	0.101695
Allisonella_histaminiformans|SGB5843	Yes	Yes	No	Yes	0	0	0	0.2	0	0	0.000359978	0.263158	0	0	0	0.241379	0	0	0	0.169492
Anaerobutyricum_soehngenii|SGB4537	Yes	Yes	No	No	0	0	5.50218e-05	0.25	0	0	0.000872566	0.315789	0.00198983	0	0.0125201	0.655172	0.000480297	0	0.0214501	0.508475
Anaerosacchariphilus_sp_NSJ_68|SGB4772	Yes	Yes	No	No	0	0	0.00453765	0.425	0	0	0.00195491	0.447368	0	0	0.000940085	0.413793	0	0	0.00101982	0.389831
Anaerostipes_hadrus|SGB4547	Yes	Yes	No	No	0	0	0	0.225	0	0	0.00182251	0.315789	0.0305101	0	0.452019	0.689655	0.0105599	0	0.227785	0.644068
Anaerotignum_sp_MSJ_24|SGB5180	Yes	Yes	No	No	0	0	9.25046e-05	0.25	0	0	0.00320996	0.368421	0	0	0.00660983	0.37931	0.000820276	0	0.0163948	0.525424
Angelakisella_massiliensis|SGB29321	Yes	Yes	No	Yes	0	0	0.00184754	0.4	0	0	0	0.210526	0	0	0	0.206897	0	0	0	0.0169492
Bacteroides_faecis|SGB1860	Yes	Yes	No	No	0	0	0.0940499	0.325	0.00115003	0	0.0707525	0.526316	0	0	0	0.241379	0	0	0.0220052	0.288136
Bacteroides_finegoldii|SGB1862	Yes	Yes	No	Yes	0	0	0.00131252	0.3	0	0	0	0.236842	0	0	0.0952201	0.448276	0	0	0.000205059	0.254237
Bacteroides_intestinalis|SGB1846	Yes	Yes	No	Yes	0	0	0	0.125	0	0	0	0.184211	0	0	0	0.137931	0	0	0	0.169492
Bacteroides_nordii|SGB1858	Yes	Yes	No	Yes	0	0	4.99467e-06	0.25	0	0	0	0.236842	0	0	0	0.172414	0	0	0.00424476	0.322034
Bacteroides_propionicigenes|SGB1831	Yes	Yes	No	Yes	0	0	1.5012e-05	0.25	0	0	0	0.157895	0	0	0	0	0	0	0	0.0169492
Bacteroides_salyersiae|SGB1857	Yes	Yes	No	Yes	0	0	0.00136508	0.275	0	0	0	0.236842	0	0	0	0.206897	0	0	0	0.220339
Bianquea_SGB71281|SGB71281	Yes	Yes	No	Yes	0	0	0	0.2	0	0	0	0.184211	0	0	0	0.241379	0	0	0	0.0847458
Bianquea_renquensis|SGB4438	Yes	Yes	No	Yes	0	0	0.000142476	0.325	0	0	0.00178748	0.342105	0	0	0	0.172414	0	0	0	0.186441
Bifidobacterium_animalis|SGB17278	Yes	Yes	No	Yes	0	0	0	0.1	0	0	0	0.157895	0	0	0	0.241379	0	0	0	0.0338983
Bifidobacterium_bifidum|SGB17256	Yes	Yes	No	Yes	0	0	0.0390276	0.35	0	0	0	0.210526	0	0	0.0563098	0.413793	0	0	0	0.20339
Bifidobacterium_catenulatum|SGB17241	Yes	Yes	No	Yes	0	0	0.00393253	0.325	0	0	0	0.105263	0	0	0	0.241379	0	0	0	0.118644
Bifidobacterium_pseudocatenulatum|SGB17237	Yes	Yes	No	Yes	0	0	0.00846244	0.425	0	0	0.00121761	0.289474	0	0	0.00176981	0.310345	0	0	0	0.20339
Bittarella_massiliensis|SGB7263	Yes	Yes	No	Yes	0	0	0.00166748	0.4	0	0	0.000567508	0.368421	0	0	0	0.206897	0	0	0	0.0169492
Blautia_SGB101324|SGB101324	Yes	Yes	No	Yes	0	0	0.000232518	0.25	0	0	0.00521497	0.368421	0	0	0	0.103448	0	0	0	0.186441
Blautia_SGB4815|SGB4815	Yes	Yes	No	No	0	0	0.00388996	0.45	0	0	0.00130757	0.421053	0.0174199	0.0030402	0.0523198	0.862069	0.00630965	0.000129978	0.0222249	0.745763
Blautia_SGB4833|SGB4833	Yes	Yes	No	Yes	0	0	0	0	0	0	0	0.0789474	0	0	0	0.0344828	0	0	0	0.220339
Blautia_faecicola|SGB4867	Yes	Yes	No	Yes	0	0	2.0002e-05	0.25	0	0	0	0.236842	0	0	0	0.172414	0	0	0.00579996	0.338983
Blautia_glucerasea|SGB4804	Yes	Yes	No	No	0	0	2.49875e-05	0.25	0	0	0.000982609	0.263158	0.0016701	0	0.0100403	0.517241	0	0	0.00264982	0.389831
Blautia_glucerasea|SGB4809	Yes	Yes	No	Yes	0	0	0	0.05	0	0	0	0.0789474	0	0	0.00340011	0.344828	0	0	0	0.101695
Blautia_glucerasea|SGB4813	Yes	Yes	No	Yes	0	0	3.50104e-05	0.25	0	0	0	0.236842	0	0	0.00548983	0.482759	0	0	0.00017508	0.254237
Blautia_glucerasea|SGB4819	Yes	Yes	No	Yes	0	0	0	0.15	0	0	0	0.157895	0	0	0	0.172414	0	0	0.00257508	0.305085
Blautia_luti|SGB4832	Yes	Yes	No	No	0	0	0	0.2	0	0	0.000292487	0.315789	0.00241976	0	0.0261401	0.586207	0.00964995	0	0.0409599	0.728814
Blautia_obeum|SGB4810	Yes	Yes	No	No	0	0	0	0.2	0	0	0.00227752	0.315789	0	0	0.00492014	0.310345	0.02261	0	0.0742348	0.711864
Blautia_schinkii|SGB4825	Yes	Yes	No	Yes	0	0	0	0.125	0	0	0	0.0789474	0	0	0	0.137931	0	0	0	0.169492
Blautia_sp_OF03_15BH|SGB4779	Yes	Yes	No	No	0	0	0.000592444	0.325	0	0	0	0.210526	0	0	0.0153999	0.482759	0	0	0.000809969	0.305085
Blautia_stercoris|SGB4788	Yes	Yes	No	Yes	0	0	0	0.025	0	0	0	0.236842	0	0	0.00151001	0.310345	0	0	0.022325	0.423729
Blautia_wexlerae|SGB4831	Yes	Yes	No	No	0	0	0.000497432	0.35	0	0	0	0.210526	0.01263	0	0.0307201	0.724138	0.00142015	0	0.01519	0.576271
Butyricicoccus_SGB14990|SGB14990	Yes	Yes	No	Yes	0	0	0	0.1	0	0	0	0.131579	0	0	0	0.103448	0	0	0	0.20339
Butyricicoccus_intestinisimiae|SGB14980	Yes	Yes	No	Yes	0	0	0	0.075	0	0	0	0.236842	0	0	0	0.0689655	0	0	0	0.220339
Butyricimonas_faecalis|SGB1782	Yes	Yes	No	Yes	0	0	0	0.15	0	0	0	0.157895	0	0	0	0.137931	0	0	0	0.118644
Butyricimonas_paravirosa|SGB1785	Yes	Yes	No	No	0	0	0.00294255	0.35	0	0	0	0.184211	0	0	0.00908019	0.413793	0	0	0.00533005	0.338983
Candidatus_Gastranaerophilales_bacterium|SGB8601	Yes	Yes	No	Yes	0	0	0	0.225	0	0	0	0.210526	0	0	0.00146999	0.275862	0	0	0	0.152542
Candidatus_Nanosynsacchari_sp_TM7_ANC_38_39_G1_1|SGB19882	Yes	Yes	No	Yes	0	0	7.49629e-06	0.25	0	0	0	0.184211	0	0	0	0.241379	0	0	0	0.152542
Catenibacillus_scindens|SGB59869	Yes	Yes	No	Yes	0	0	0	0.225	0	0	0	0.210526	0	0	0	0.0689655	0	0	0	0.0508475
Christensenella_hongkongensis|SGB14143	Yes	Yes	No	Yes	0	0	0	0.175	0	0	0	0.210526	0	0	0	0.206897	0	0	0	0.118644
Christensenella_minuta|SGB14142	Yes	Yes	No	Yes	0	0	0	0.175	0	0	0	0.236842	0	0	0	0.172414	0	0	0	0.0677966
Clostridiaceae_bacterium_CLA_AA_H274|SGB4704	Yes	Yes	No	Yes	0	0	0	0.075	0	0	0	0.184211	0	0	0	0.0344828	0	0	0.03093	0.288136
Clostridiaceae_bacterium_Marseille_Q4149|SGB15091	Yes	Yes	No	No	0	0	0.10245	0.35	0	0	0.016495	0.368421	0	0	0.0369002	0.344828	0	0	0.0403848	0.423729
Clostridiaceae_unclassified_SGB15090|SGB15090	Yes	Yes	No	Yes	0	0	0.11157	0.325	0	0	0.0896	0.421053	0	0	0.0124002	0.275862	0	0	0	0.118644
Clostridiaceae_unclassified_SGB4771|SGB4771	Yes	Yes	No	No	0	0	0.00119993	0.275	0.00956497	0	0.0333649	0.631579	0	0	0.00592021	0.448276	0.00499999	0	0.0307849	0.610169
Clostridiales_bacterium|SGB15159	Yes	Yes	No	Yes	0	0	0.017515	0.4	0	0	0.0105375	0.289474	0	0	0.00661999	0.275862	0	0	0	0.0847458
Clostridium_SGB4751|SGB4751	Yes	Yes	No	Yes	0	0	0	0.1	0	0	0	0.0789474	0	0	0	0.0344828	0	0	0	0.237288
Clostridium_SGB48024|SGB48024	Yes	Yes	No	No	0	0	0	0.225	0	0	0.0199826	0.421053	0	0	0	0.137931	0	0	0.0284149	0.355932
Clostridium_SGB6173|SGB6173	Yes	Yes	No	No	0	0	0	0.1	0	0	0	0.131579	0.00401996	0	0.0285203	0.62069	0	0	0.0385698	0.491525
Clostridium_SGB6179|SGB6179	Yes	Yes	No	Yes	0	0	0	0.1	0	0	0	0.105263	0.00154007	0	0.0479898	0.586207	0	0	0.0168249	0.40678
Clostridium_innocuum|SGB4037	Yes	Yes	No	Yes	0	0	0	0.025	0	0	0	0.105263	0	0	0	0.206897	0	0	0	0.101695
Clostridium_leptum|SGB7259	Yes	Yes	No	Yes	0	0	0.000397414	0.325	0	0	0	0.157895	0	0	0	0.241379	0	0	0	0.0508475
Clostridium_methylpentosum|SGB14962	Yes	Yes	No	Yes	0	0	0	0.05	0	0	0	0.131579	0	0	0	0.172414	0	0	0	0.135593
Clostridium_saccharogumia|SGB6749	Yes	Yes	No	Yes	0	0	0	0.025	0	0	0	0.0789474	0	0	0	0.172414	0	0	0.00102002	0.254237
Clostridium_saudiense|SGB6178	Yes	Yes	No	Yes	0	0	0	0	0	0	0	0.0263158	0	0	0.00229988	0.413793	0	0	0	0.20339
Clostridium_sp_1001270J_160509_D11|SGB6139	Yes	Yes	No	Yes	0	0	0	0	0	0	0	0.0789474	0	0	0.00051989	0.275862	0	0	0	0.220339
Clostridium_sp_AF12_28|SGB4715	Yes	Yes	No	No	0	0	0.00866751	0.4	0	0	0.00286997	0.342105	0	0	0.0108898	0.413793	0	0	0.0155352	0.322034
Clostridium_sp_AF32_12BH|SGB4710	Yes	Yes	No	Yes	0	0	0	0.025	0	0	0	0.105263	0	0	0	0.0344828	0	0	0.00433011	0.288136
Clostridium_sp_AM29_11AC|SGB4701	Yes	Yes	No	Yes	0	0	0	0.225	0	0	0	0.0526316	0	0	0.00460994	0.344828	0	0	0	0.0169492
Clostridium_sp_AM49_4BH|SGB4652	Yes	Yes	No	No	0	0	0.01239	0.4	0.0109501	0	0.0493975	0.684211	0.01975	0	0.2325	0.62069	0	0	0.12921	0.491525
Clostridium_sp_AT4|SGB4753	Yes	Yes	No	Yes	0	0	0.000137501	0.25	0	0	0	0.0526316	0	0	0	0.241379	0	0	0	0.118644
Clostridium_sp_Marseille_P3244|SGB29302	Yes	Yes	No	Yes	0	0	0	0.175	0	0	0	0.0789474	0	0	0.00014026	0.275862	0	0	0	0.118644
Clostridium_sp_NSJ_42|SGB6174	Yes	Yes	No	Yes	0	0	0	0.025	0	0	0	0.0789474	0.00185009	0	0.0105702	0.517241	0	0	0.00489503	0.322034
Clostridium_spiroforme|SGB6747	Yes	Yes	No	Yes	0	0	0	0.025	0	0	0	0.0263158	0	0	0.00735978	0.413793	0	0	0	0.152542
Clostridium_symbiosum|SGB4699	Yes	Yes	No	Yes	0	0	0.000185003	0.25	0	0	0	0.210526	0	0	0.00771009	0.344828	0	0	7.49812e-05	0.254237
Colidextribacter_sp_210702_DFI_3_9|SGB15146	Yes	Yes	No	No	0	0	0.01241	0.475	0.0012749	0	0.0113525	0.526316	0	0	0.000640143	0.310345	0	0	0.003185	0.322034
Collinsella_bouchesdurhonensis|SGB14397	Yes	Yes	No	Yes	0	0	0	0.15	0	0	0	0.157895	0	0	0	0.0689655	0	0	0	0.135593
Congzhengia_minquanensis|SGB4133	Yes	Yes	No	Yes	0	0	0	0.1	0	0	0	0.0789474	0	0	0	0.206897	0	0	0	0.0677966
Coprobacter_secundus|SGB1962	Yes	Yes	No	No	0	0	0.00219994	0.425	0	0	0.000789986	0.342105	0	0	0.0138699	0.413793	0	0	0.000294994	0.254237
Coprococcus_catus|SGB4669	Yes	Yes	No	Yes	0	0	0	0.175	0	0	0.000217549	0.263158	0	0	0	0.241379	0	0	0.00367513	0.288136
Coprococcus_eutactus|SGB5118	Yes	Yes	No	Yes	0	0	0	0.075	0	0	0	0.184211	0	0	0	0.103448	0	0	0	0.186441
Coprococcus_eutactus|SGB5121	Yes	Yes	No	No	0	0	0.00569995	0.325	0	0	0.0283151	0.394737	0	0	0.395781	0.482759	0	0	0.13116	0.457627
Cuneatibacter_sp_NSJ_177|SGB71449	Yes	Yes	No	Yes	0	0	9.26238e-05	0.325	0	0	0.000132374	0.289474	0	0	3.01064e-05	0.275862	0	0	0	0.0508475
Cutibacterium_acnes|SGB16955	Yes	No	No	Yes	0	0	0.000105059	0.275	0	0	0	0.157895	0	0	0	0	0	0	0	0
Desulfovibrio_piger|SGB15467	Yes	Yes	No	Yes	0	0	0	0.225	0	0	0	0.131579	0	0	0	0.0689655	0	0	0	0.101695
Dialister_hominis|SGB5803_group	Yes	Yes	No	Yes	0	0	0	0.175	0	0	0	0.184211	0	0	0	0.206897	0	0	0	0.169492
Dialister_invisus|SGB5825_group	Yes	Yes	No	No	0	0	0.210672	0.4	0	0	0.0840674	0.421053	0	0	1.52882	0.37931	0	0	3.17909	0.40678
Dialister_succinatiphilus|SGB5818	Yes	Yes	No	Yes	0	0	0	0.15	0	0	0	0.131579	0	0	0	0.103448	0	0	0	0.0338983
Dielma_fastidiosa|SGB4031	Yes	Yes	No	Yes	0	0	0	0.125	0	0	0	0.184211	0	0	0.00457023	0.344828	0	0	0	0.152542
Diplocloster_agilis|SGB7256	Yes	Yes	No	Yes	0	0	0.000590043	0.35	0	0	0.000487513	0.342105	0	0	0.00189972	0.344828	0	0	0	0.0508475
Dorea_longicatena|SGB4582	Yes	Yes	No	No	0	0	0.000117471	0.275	0	0	0.000992503	0.368421	0.0407702	0.00757014	0.08917	0.758621	0.0111701	0	0.0549849	0.677966
Eisenbergiella_massiliensis|SGB4987	Yes	Yes	No	Yes	0	0	0	0.125	0	0	0	0.236842	0	0	0	0.172414	0	0	0	0.101695
Eisenbergiella_tayi|SGB4988	Yes	Yes	No	Yes	0	0	6.24794e-05	0.25	0	0	0	0.236842	0	0	0.00224005	0.310345	0	0	0	0.20339
Ellagibacter_isourolithinifaciens|SGB14816_group	Yes	Yes	No	No	0	0	0.0131275	0.3	0	0	0.00205503	0.263158	0	0	0	0.206897	0	0	0.0356602	0.389831
Enterobacter_asburiae|SGB10141	Yes	Yes	No	Yes	0	0	0	0.1	0	0	0	0.157895	0	0	0	0.0689655	0	0	0	0.101695
Enterobacter_hormaechei|SGB10130	Yes	Yes	No	Yes	0	0	2.00143e-05	0.25	0	0	0	0.236842	0	0	0	0.103448	0	0	0	0.152542
Enterobacter_ludwigii|SGB10127	Yes	Yes	No	Yes	0	0	0	0.125	0	0	0	0.236842	0	0	0	0.0689655	0	0	0	0.0508475
Enterocloster_aldenensis|SGB4762	Yes	Yes	No	No	0	0	0.000784967	0.35	0	0	0	0.236842	0	0	0.00745975	0.448276	0	0	0.00162525	0.338983
Enterocloster_asparagiformis|SGB4724	Yes	Yes	No	No	0	0	0.00100258	0.325	0	0	0	0.236842	0	0	0.0100801	0.310345	0	0	0.00261006	0.338983
Enterocloster_bolteae|SGB4757	Yes	Yes	No	Yes	0	0	0	0.075	0	0	0	0.157895	0	0	0	0.0689655	0	0	0	0.118644
Enterocloster_bolteae|SGB4758	Yes	Yes	No	No	0	0	0.00232249	0.45	0	0	0.00241007	0.421053	0.0072799	0	0.0338101	0.586207	0.000250221	0	0.0165551	0.508475
Enterocloster_clostridioformis|SGB4760	Yes	Yes	No	Yes	0	0	0	0.175	0	0	0	0.184211	0	0	0	0.241379	0	0	0	0.169492
Enterocloster_lavalensis|SGB4725	Yes	Yes	No	No	0	0	0.00315492	0.45	0.000354996	0	0.0023875	0.552632	0	0	0	0.206897	0	0	0.000679959	0.322034
Eubacteriaceae_bacterium|SGB3958	Yes	Yes	No	No	0	0	0.00052257	0.3	0	0	0	0.184211	0.000829872	0	0.00331991	0.586207	0	0	0.00238498	0.372881
Eubacteriaceae_bacterium|SGB5043	Yes	Yes	No	Yes	0	0	0	0.175	0	0	0	0.157895	0	0	0.04499	0.482759	0	0	0.002515	0.271186
Eubacteriaceae_bacterium_Marseille_Q4139|SGB4718	Yes	Yes	No	Yes	0	0	0	0.2	0	0	0	0.0789474	0	0	0	0.241379	0	0	0	0.0508475
Eubacteriales_bacterium|SGB14960	Yes	Yes	No	Yes	0	0	0.000307477	0.25	0	0	0.00201489	0.289474	0	0	0	0.103448	0	0	0	0.101695
Eubacterium_SGB4961|SGB4961	Yes	Yes	No	Yes	0	0	0	0.075	0	0	0	0.184211	0	0	0.00426036	0.310345	0	0	0.000534934	0.271186
Eubacterium_ramulus|SGB4960	Yes	Yes	No	Yes	0	0	0	0.175	0	0	0.000622472	0.263158	0	0	0	0.241379	0	0	0.00955487	0.338983
Eubacterium_sp_AF16_48|SGB5042	Yes	Yes	No	Yes	0	0	0	0.1	0	0	0	0.184211	0	0	0.00949005	0.413793	0	0	0.00396522	0.372881
Eubacterium_sp_AF34_35BH|SGB5051	Yes	Yes	No	No	0	0	0	0.225	0	0	0	0.210526	0.00766008	0	0.0501497	0.586207	0	0	0.0121898	0.372881
Evtepia_gabavorous|SGB15120	Yes	Yes	No	No	0	0	0.0308075	0.425	0	0	0.0158201	0.394737	0	0	0	0.172414	0	0	0.00660499	0.288136
Faecalibacillus_faecis|SGB6750	Yes	Yes	No	Yes	0	0	0	0.125	0	0	0	0.236842	0	0	0.0110302	0.413793	0	0	0.00910492	0.372881
Faecalibacillus_intestinalis|SGB6754	Yes	Yes	No	No	0	0	0.000647417	0.375	0	0	0.000772547	0.394737	0.16503	0.11269	0.25302	0.965517	0.0769801	0.0288951	0.135115	0.915254
Faecalibacterium_prausnitzii|SGB15322	Yes	Yes	No	No	0	0	0.135005	0.45	3.99976e-05	0	0.0964376	0.5	0	0	0	0.241379	0	0	0.0288001	0.322034
Faecalibacterium_prausnitzii|SGB15323	Yes	Yes	No	Yes	0	0	0	0.225	0	0	0.000342464	0.394737	0	0	0	0.241379	0	0	0.02645	0.305085
Faecalicatena_contorta|SGB4614	Yes	Yes	No	Yes	0	0	0	0.075	0	0	0	0.0263158	0	0	0.000589811	0.310345	0	0	0.000274933	0.271186
Feifania_hominis|SGB72833	Yes	Yes	No	Yes	0	0	0.00486998	0.45	0	0	0.00104741	0.342105	0	0	0.00102998	0.413793	0	0	0	0.101695
Flavonifractor_sp_An10|SGB15134	Yes	No	No	Yes	0	0	0.000592446	0.35	0	0	0	0.184211	0	0	0	0	0	0	0	0
Flavonifractor_sp_An100|SGB15160	Yes	Yes	No	Yes	0	0	2.50306e-06	0.25	0	0	0	0.157895	0	0	0	0.0689655	0	0	0	0.0169492
Fournierella_massiliensis|SGB72786	Yes	Yes	No	Yes	0	0	0	0.175	0	0	0	0.210526	0	0	0	0.172414	0	0	0	0.0677966
Fumia_xinanensis|SGB25547	Yes	Yes	No	Yes	0	0	0	0.2	0	0	0	0.210526	0	0	0	0.241379	0	0	0	0.0677966
GGB10692_SGB17347|SGB17347	Yes	Yes	No	Yes	0	0	0	0.15	0	0	0	0.131579	0	0	0	0.241379	0	0	0	0.0847458
GGB1266_SGB1699|SGB1699	Yes	Yes	No	Yes	0	0	0.000785076	0.3	0	0	0	0.210526	0	0	0	0.103448	0	0	0	0.186441
GGB13489_SGB15224|SGB15224	Yes	Yes	No	No	0	0	0.0587024	0.35	0	0	0.112822	0.394737	0	0	0.0349499	0.482759	0	0	0.0145299	0.389831
GGB13493_SGB15238|SGB15238	Yes	Yes	No	Yes	0	0	0	0.125	0	0	0	0.236842	0	0	0	0.206897	0	0	0.00132508	0.254237
GGB1387_SGB1895|SGB1895	Yes	Yes	No	Yes	0	0	0	0.05	0	0	0	0.0526316	0	0	0	0.172414	0	0	0	0.152542
GGB1495_SGB2071|SGB2071	Yes	Yes	No	Yes	0	0	0	0.175	0	0	0.000407437	0.289474	0	0	0	0.0344828	0	0	0	0.135593
GGB1550_SGB2134|SGB2134	Yes	Yes	No	Yes	0	0	0	0.125	0	0	0	0.105263	0	0	0	0.137931	0	0	0	0.118644
GGB1627_SGB2230|SGB2230	Yes	Yes	No	Yes	0	0	0	0.2	0	0	0	0.184211	0	0	0	0.0344828	0	0	0	0.0338983
GGB1662_SGB2276|SGB2276	Yes	Yes	No	Yes	0	0	0.0198025	0.35	0	0	0	0.236842	0	0	0	0.137931	0	0	0	0.101695
GGB28474_SGB41058|SGB41058	Yes	Yes	No	Yes	0	0	0	0.2	0	0	0	0.131579	0	0	0	0.103448	0	0	0	0
GGB2848_SGB3813|SGB3813	Yes	Yes	No	No	0	0	0.0022199	0.4	0	0	0.00146753	0.473684	0.000440209	0	0.00444006	0.551724	0	0	0.00296513	0.338983
GGB2958_SGB3940|SGB3940	Yes	Yes	No	Yes	0	0	0	0	0	0	0	0.0789474	0	0	0.00263007	0.275862	0	0	0	0.135593
GGB2970_SGB3952|SGB3952	Yes	Yes	No	No	0	0	0.010055	0.475	0	0	0.00662992	0.447368	0	0	0.0535703	0.344828	0	0	0	0.20339
GGB2977_SGB3959|SGB3959	Yes	Yes	No	Yes	0	0	0	0.025	0	0	0	0.0263158	0	0	0.000800098	0.310345	0	0	0	0.152542
GGB2980_SGB3962|SGB3962	Yes	Yes	No	Yes	0	0	0	0.075	0	0	0	0.0526316	0	0	0.000790005	0.310345	0	0	0	0.0508475
GGB2982_SGB3964|SGB3964	Yes	Yes	No	No	0	0	0.00398484	0.475	0.00168995	0	0.00728992	0.578947	0	0	0.0730499	0.482759	0	0	0	0.237288
GGB2983_SGB3965|SGB3965	Yes	Yes	No	Yes	0	0	0	0.075	0	0	0	0.0789474	0	0	0	0.172414	0	0	0.00634479	0.372881
GGB2987_SGB3969|SGB3969	Yes	Yes	No	Yes	0	0	0	0.175	0	0	0	0.0526316	0	0	0	0.206897	0	0	0	0.0508475
GGB2996_SGB3983|SGB3983	Yes	Yes	No	Yes	0	0	0	0.05	0	0	0.000142474	0.263158	0	0	0	0.137931	0	0	0	0.118644
GGB2998_SGB3989|SGB3989	Yes	Yes	No	Yes	0	0	0	0.125	0	0	0	0.210526	0	0	0	0.241379	0	0	0	0.135593
GGB3000_SGB3991|SGB3991	Yes	Yes	No	Yes	0	0	0.00116499	0.3	0	0	0	0.0789474	0	0	0	0.206897	0	0	0	0.0677966
GGB3005_SGB3996|SGB3996	Yes	Yes	No	Yes	0	0	0.000117423	0.3	0	0	0.000167432	0.289474	0.0006001	0	0.00986989	0.517241	0	0	0	0.169492
GGB3033_SGB4029|SGB4029	Yes	Yes	No	Yes	0	0	0.008135	0.45	0	0	0	0.131579	0	0	0	0.137931	0	0	0	0.0508475
GGB3061_SGB4063|SGB4063	Yes	Yes	No	Yes	0	0	0.00217996	0.325	0	0	0.000834995	0.315789	0.00617014	0	0.0218199	0.517241	0	0	0	0.0508475
GGB3109_SGB4119|SGB4119	Yes	Yes	No	Yes	0	0	0	0.2	0	0	0	0.157895	0	0	0.00164011	0.275862	0	0	0	0.169492
GGB31234_SGB14869|SGB14869	Yes	Yes	No	Yes	0	0	0	0.125	0	0	0	0.131579	0	0	0	0.172414	0	0	0	0.0169492
GGB3142_SGB4155|SGB4155	Yes	Yes	No	Yes	0	0	0	0.15	0	0	0	0.157895	0	0	0	0.206897	0	0	0	0.118644
GGB3146_SGB4159|SGB4159	Yes	Yes	No	Yes	0	0	0	0.05	0	0	0	0.184211	0	0	0	0.0344828	0	0	0	0.135593
GGB3256_SGB4303|SGB4303	Yes	Yes	No	Yes	0	0	0	0.2	0	0	0.309135	0.315789	0	0	0.12169	0.275862	0	0	0	0.237288
GGB3277_SGB4327|SGB4327	Yes	Yes	No	Yes	0	0	0	0.125	0	0	0	0.131579	0	0	0	0.103448	0	0	0	0.152542
GGB3278_SGB4328|SGB4328	Yes	Yes	No	Yes	0	0	0	0.2	0	0	0	0.236842	0	0	0	0.137931	0	0	0	0.118644
GGB3281_SGB4335|SGB4335	Yes	Yes	No	Yes	0	0	0	0.075	0	0	0	0.105263	0	0	0	0.0344828	0	0	0	0.169492
GGB3288_SGB4342|SGB4342	Yes	Yes	No	No	0	0	0	0.2	0	0	0.004195	0.394737	0	0	0.000770251	0.275862	0	0	0.0150501	0.40678
GGB32900_SGB53446|SGB53446	Yes	Yes	No	Yes	0	0	0	0.225	0	0	0	0.131579	0	0	0	0.103448	0	0	0	0.0338983
GGB3304_SGB4367|SGB4367	Yes	Yes	No	No	0	0	0.092115	0.425	0.00100503	0	0.531836	0.552632	0	0	0.59136	0.448276	0	0	0.43227	0.491525
GGB3321_SGB4394|SGB4394	Yes	Yes	No	No	0	0	0.0032176	0.375	0	0	0.00250743	0.342105	0	0	0.0113899	0.448276	0	0	0.00377017	0.372881
GGB3321_SGB4395|SGB4395	Yes	Yes	No	Yes	0	0	0	0.1	0	0	0	0.157895	0	0	0	0.137931	0	0	0	0.101695
GGB3345_SGB4425|SGB4425_group	Yes	Yes	No	Yes	0	0	0.00119742	0.25	0	0	0.013465	0.289474	0	0	0	0.241379	0	0	0.0257851	0.305085
GGB33469_SGB15237|SGB15237	Yes	Yes	No	Yes	0	0	0	0.225	0	0	0.0177976	0.342105	0	0	0	0.206897	0	0	0	0.152542
GGB33512_SGB15201|SGB15201	Yes	Yes	No	Yes	0	0	0.00435746	0.425	0	0	0.000907481	0.263158	0	0	0	0.137931	0	0	0	0
GGB3352_SGB4436|SGB4436	Yes	Yes	No	Yes	0	0	0	0.2	0	0	0	0.184211	0	0	0	0.206897	0	0	0	0.186441
GGB3363_SGB4447|SGB4447	Yes	Yes	No	Yes	0	0	0	0.075	0	0	0	0.105263	0	0	0.0160199	0.310345	0	0	0.0676901	0.355932
GGB3363_SGB4448|SGB4448	Yes	Yes	No	Yes	0	0	0	0.125	0	0	0.000569963	0.263158	0	0	0	0.0344828	0	0	0	0.169492
GGB34228_SGB72916|SGB72916	Yes	Yes	No	Yes	0	0	6.50187e-05	0.25	0	0	0	0.131579	0	0	0	0.206897	0	0	0.000485078	0.254237
GGB3444_SGB4594|SGB4594	Yes	Yes	No	Yes	0	0	0	0.075	0	0	0	0.0526316	0	0	0.00122011	0.344828	0	0	0	0.0847458
GGB34540_SGB54300|SGB54300	Yes	Yes	No	Yes	0	0	0	0.225	0	0	0.0138675	0.263158	0	0	0	0.0344828	0	0	0	0.0508475
GGB3478_SGB4643|SGB4643	Yes	Yes	No	Yes	0	0	0	0.2	0	0	0.00533742	0.394737	0	0	0.0671899	0.413793	0	0	0	0.237288
GGB34797_SGB14322|SGB14322	Yes	Yes	No	No	0	0	0.00533996	0.35	0	0	0.00378487	0.342105	0	0	0.10411	0.448276	0	0	0.027615	0.474576
GGB3480_SGB4648|SGB4648	Yes	Yes	No	No	0	0	0.0314651	0.475	0	0	0.00749749	0.394737	0	0	0.0960801	0.310345	0	0	0	0.237288
GGB3486_SGB4658|SGB4658	Yes	Yes	No	Yes	0	0	0	0.15	0	0	0.00069261	0.289474	0	0	0	0.172414	0	0	0.00715015	0.305085
GGB34900_SGB14891|SGB14891	Yes	Yes	No	Yes	0	0	0.00111252	0.4	0	0	0	0.210526	0	0	0.00186014	0.310345	0	0	0	0.0677966
GGB3490_SGB4664|SGB4664	Yes	Yes	No	Yes	0	0	0	0.05	0	0	0	0.105263	0	0	0	0.103448	0	0	0.0342702	0.338983
GGB3491_SGB4665|SGB4665	Yes	Yes	No	Yes	0	0	0	0	0	0	0	0.157895	0	0	0	0.206897	0	0	0.00596025	0.372881
GGB35068_SGB47850|SGB47850	Yes	Yes	No	Yes	0	0	0	0	0	0	0	0.210526	0	0	0	0.206897	0	0	0.00175497	0.322034
GGB3510_SGB4687|SGB4687	Yes	Yes	No	No	0	0	0.00161006	0.4	0	0	0.00146997	0.394737	0	0	0	0.172414	0	0	0.000984966	0.305085
GGB3534_SGB4722|SGB4722	Yes	Yes	No	Yes	0	0	0.000687557	0.35	0	0	0	0.210526	0	0	0.00181004	0.275862	0	0	0	0.0508475
GGB3588_SGB4808|SGB4808	Yes	Yes	No	Yes	0	0	0	0.075	0	0	0	0.105263	0	0	0.00286001	0.310345	0	0	0.00399002	0.288136
GGB3593_SGB4817|SGB4817	Yes	Yes	No	Yes	0	0	0	0.2	0	0	0	0.184211	0	0	0	0.172414	0	0	0	0.186441
GGB3612_SGB4882|SGB4882	Yes	Yes	No	Yes	0	0	0	0.175	0	0	0	0.236842	0	0	0.00982022	0.37931	0	0	0.0461548	0.372881
GGB3619_SGB4894|SGB4894	Yes	Yes	No	No	0	0	0	0.225	0.00165509	0	0.0120175	0.526316	0	0	0.0121801	0.413793	0	0	0.0130699	0.322034
GGB36267_SGB14177|SGB14177	Yes	Yes	No	Yes	0	0	0.000572503	0.25	0	0	0.000427432	0.263158	0	0	0	0.172414	0	0	0	0.135593
GGB3626_SGB4905|SGB4905	Yes	Yes	No	Yes	0	0	0	0.05	0	0	0	0.0526316	0	0	0	0.241379	0	0	0	0.20339
GGB3627_SGB4906|SGB4906	Yes	Yes	No	Yes	0	0	0	0.05	0	0	0.00137492	0.315789	0	0	0	0.206897	0	0	0.00231012	0.288136
GGB36331_SGB15121|SGB15121	Yes	Yes	No	No	0	0	0.00089504	0.25	0	0	0.0103375	0.315789	0.0201799	0	0.0932299	0.551724	0	0	0	0.20339
GGB3653_SGB4964|SGB4964	Yes	Yes	No	No	0	0	0	0.15	0	0	0.0067175	0.421053	0.0804101	0	0.17865	0.724138	0.0213601	0	0.10569	0.677966
GGB3677_SGB4990|SGB4990	Yes	Yes	No	Yes	0	0	0.00150001	0.4	0	0	0	0.157895	0	0	0	0.241379	0	0	0	0.0169492
GGB3730_SGB5060|SGB5060	Yes	Yes	No	Yes	0	0	0	0.1	0	0	0	0.105263	0	0	0	0.206897	0	0	0	0.20339
GGB3740_SGB5076|SGB5076	Yes	Yes	No	Yes	0	0	0	0.1	0	0	0.00237252	0.315789	0	0	0	0.172414	0	0	0.127605	0.40678
GGB3740_SGB5077|SGB5077	Yes	Yes	No	Yes	0	0	0	0.175	0	0	0	0.184211	0	0	0	0.103448	0	0	0.00157509	0.271186
GGB3828_SGB5197|SGB5197	Yes	Yes	No	Yes	0	0	0	0.05	0	0	0	0.157895	0	0	0.000930229	0.275862	0	0	0.00412497	0.40678
GGB39037_SGB4393|SGB4393	Yes	Yes	No	Yes	0	0	0	0.1	0	0	0	0.210526	0	0	0	0.103448	0	0	0	0.169492
GGB41458_SGB58520|SGB58520	Yes	Yes	No	Yes	0	0	0	0.1	0	0	0	0.105263	0	0	0	0.0689655	0	0	0	0.135593
GGB42378_SGB59548|SGB59548	Yes	Yes	No	Yes	0	0	0	0.125	0	0	0	0.0789474	0	0	0	0.206897	0	0	0	0.0338983
GGB4456_SGB6141|SGB6141	Yes	Yes	No	Yes	0	0	0	0	0	0	0	0.0263158	0	0	0.00449987	0.482759	0	0	0.0072899	0.40678
GGB45491_SGB63163|SGB63163	Yes	Yes	No	Yes	0	0	0.00137503	0.35	0	0	0	0.105263	0	0	0	0.103448	0	0	0	0
GGB4552_SGB6276|SGB6276	Yes	Yes	No	No	0	0	0.00807001	0.325	0	0	0.00527499	0.447368	0	0	0.21689	0.448276	0	0	0.36459	0.457627
GGB45540_SGB63220|SGB63220	Yes	Yes	No	Yes	0	0	0.00021009	0.275	0	0	0	0.105263	0	0	0	0.0344828	0	0	0	0
GGB4554_SGB6285|SGB6285	Yes	Yes	No	Yes	0	0	0	0	0	0	0	0.0263158	0	0	0	0.137931	0	0	0	0.186441
GGB45620_SGB63333|SGB63333	Yes	Yes	No	Yes	0	0	0	0.225	0	0	0	0.184211	0	0	0	0.137931	0	0	0	0.0338983
GGB4566_SGB6305|SGB6305	Yes	Yes	No	Yes	0	0	0	0.175	0	0	0	0.105263	0	0	0	0.137931	0	0	0	0.0847458
GGB4567_SGB6308|SGB6308	Yes	Yes	No	Yes	0	0	0	0.125	0	0	0	0.157895	0	0	0	0.137931	0	0	0	0.152542
GGB4569_SGB6310|SGB6310	Yes	Yes	No	Yes	0	0	0	0.025	0	0	0	0.184211	0	0	0	0.172414	0	0	0	0.101695
GGB4569_SGB6312|SGB6312	Yes	Yes	No	Yes	0	0	0	0.025	0	0	0	0.210526	0	0	0	0.0689655	0	0	0	0.169492
GGB4571_SGB6317|SGB6317	Yes	Yes	No	Yes	0	0	0	0.125	0	0	0	0.105263	0	0	0	0.0689655	0	0	0	0.0847458
GGB4578_SGB6328|SGB6328	Yes	Yes	No	Yes	0	0	0	0.05	0	0	0	0.0526316	0	0	0	0.137931	0	0	0.000169859	0.254237
GGB4579_SGB6329|SGB6329	Yes	Yes	No	Yes	0	0	0	0.075	0	0	0	0.0789474	0	0	0	0.0689655	0	0	0	0.169492
GGB4583_SGB6334|SGB6334	Yes	Yes	No	Yes	0	0	0	0	0	0	0	0.105263	0	0	0	0.137931	0	0	0.00794007	0.254237
GGB4584_SGB6338|SGB6338	Yes	Yes	No	Yes	0	0	0	0	0	0	0	0.131579	0	0	0	0.137931	0	0	0	0.135593
GGB4585_SGB6340|SGB6340	Yes	Yes	No	No	0	0	0	0.225	0	0	0.00491248	0.315789	0	0	0.18751	0.275862	0	0	0.25787	0.423729
GGB4588_SGB6347|SGB6347	Yes	Yes	No	Yes	0	0	0	0.075	0	0	1.50325e-05	0.263158	0	0	0	0.103448	0	0	0	0.220339
GGB4596_SGB6358|SGB6358	Yes	Yes	No	Yes	0	0	0	0.15	0	0	0.000899901	0.263158	0	0	0	0.0689655	0	0	0.0173249	0.271186
GGB4597_SGB6359|SGB6359	Yes	Yes	No	Yes	0	0	0	0.05	0	0	0	0.105263	0	0	0	0.103448	0	0	0	0.135593
GGB4599_SGB6362|SGB6362	Yes	Yes	No	Yes	0	0	0	0.225	0	0	0.00356497	0.289474	0	0	0	0.172414	0	0	0	0.152542
GGB4603_SGB6367|SGB6367	Yes	Yes	No	Yes	0	0	0	0.075	0	0	0.00105003	0.289474	0	0	0.000929829	0.275862	0	0	0.0715648	0.338983
GGB4604_SGB6369|SGB6369	Yes	Yes	No	Yes	0	0	0	0.025	0	0	0	0.0526316	0	0	0	0.0689655	0	0	0	0.186441
GGB4604_SGB6370|SGB6370	Yes	Yes	No	Yes	0	0	0	0.075	0	0	0	0.131579	0	0	0	0.103448	0	0	0	0.135593
GGB4604_SGB6371|SGB6371	Yes	Yes	No	Yes	0	0	0	0.075	0	0	0	0.157895	0	0	0	0.0689655	0	0	0.000195108	0.254237
GGB4605_SGB6376|SGB6376	Yes	Yes	No	Yes	0	0	0	0.075	0	0	0	0.0789474	0	0	0	0.103448	0	0	0	0.20339
GGB4605_SGB6378|SGB6378	Yes	Yes	No	Yes	0	0	0	0.05	0	0	0	0.0789474	0	0	0	0.206897	0	0	0.000674972	0.288136
GGB4642_SGB6421|SGB6421	Yes	Yes	No	Yes	0	0	0	0.025	0	0	0	0.0263158	0	0	0	0.103448	0	0	0	0.220339
GGB4642_SGB6422|SGB6422	Yes	Yes	No	Yes	0	0	0	0.1	0	0	0	0.157895	0	0	0	0.206897	0	0	0.40993	0.423729
GGB4644_SGB6428|SGB6428	Yes	Yes	No	Yes	0	0	0	0.05	0	0	0	0.131579	0	0	0	0.0689655	0	0	0	0.118644
GGB4651_SGB6438|SGB6438	Yes	Yes	No	Yes	0	0	0	0.075	0	0	0	0.0789474	0	0	0	0.137931	0	0	0	0.169492
GGB4653_SGB6440|SGB6440	Yes	Yes	No	Yes	0	0	0	0.025	0	0	0	0.210526	0	0	0	0.137931	0	0	0.0129102	0.288136
GGB4682_SGB6472|SGB6472	Yes	Yes	No	Yes	0	0	0	0	0	0	0	0.184211	0	0	0	0.0344828	0	0	0	0.220339
GGB4683_SGB6473|SGB6473	Yes	Yes	No	Yes	0	0	0	0.2	0	0	0.000187556	0.263158	0	0	0.0644401	0.275862	0	0	0.0264901	0.288136
GGB4684_SGB6478|SGB6478	Yes	Yes	No	Yes	0	0	0	0.2	0	0	0	0.184211	0	0	0.20808	0.482759	0	0	0.00271007	0.288136
GGB4689_SGB6486|SGB6486	Yes	Yes	No	Yes	0	0	0	0.075	0	0	0	0.236842	0	0	0	0.172414	0	0	0	0.101695
GGB4703_SGB6510|SGB6510	Yes	Yes	No	Yes	0	0	0	0.05	0	0	0	0.0789474	0	0	0	0.206897	0	0	0	0.0847458
GGB4710_SGB6522|SGB6522	Yes	Yes	No	Yes	0	0	0	0.025	0	0	0	0.0526316	0	0	0	0.103448	0	0	0	0.220339
GGB4723_SGB6540|SGB6540	Yes	Yes	No	Yes	0	0	0	0.05	0	0	0	0.0263158	0	0	0	0.206897	0	0	0	0.186441
GGB4750_SGB6579|SGB6579	Yes	Yes	No	Yes	0	0	0	0.05	0	0	0	0.236842	0	0	0	0.172414	0	0	0	0.152542
GGB4754_SGB6584|SGB6584	Yes	Yes	No	Yes	0	0	0	0.1	0	0	0	0.184211	0	0	0	0.0689655	0	0	0	0.0677966
GGB4768_SGB6601|SGB6601	Yes	Yes	No	Yes	0	0	0	0.075	0	0	0	0.157895	0	0	0	0.172414	0	0	0	0.0847458
GGB4769_SGB6602|SGB6602	Yes	Yes	No	Yes	0	0	0	0.075	0	0	0	0.184211	0	0	0	0.0344828	0	0	0	0.101695
GGB51269_SGB5062|SGB5062	Yes	Yes	No	Yes	0	0	0	0.15	0	0	0.00073503	0.263158	0	0	0	0.103448	0	0	0	0.186441
GGB51441_SGB71759|SGB71759	Yes	Yes	No	No	0	0	0.00202498	0.425	0	0	0.00705011	0.473684	0.00659993	0	0.01859	0.724138	0.00510019	9.98635e-05	0.0150649	0.745763
GGB51647_SGB4348|SGB4348	Yes	Yes	No	No	0	0	0.0902376	0.375	0	0	0	0.236842	0	0	3.66687	0.482759	0	0	0.0282199	0.322034
GGB51884_SGB49168|SGB49168	Yes	Yes	No	No	0	0	0	0.2	0	0	0.01317	0.368421	0	0	0	0.241379	0	0	0.00839489	0.355932
GGB51959_SGB72479|SGB72479	Yes	Yes	No	Yes	0	0	0.000599916	0.3	0	0	0.000419996	0.263158	0	0	0	0.206897	0	0	0	0.0677966
GGB51960_SGB72480|SGB72480	Yes	Yes	No	Yes	0	0	0	0.2	0	0	0	0.184211	0	0	0	0.0344828	0	0	0	0
GGB53380_SGB74412|SGB74412	Yes	Yes	No	Yes	0	0	0	0.225	0	0	0	0.157895	0	0	0	0.206897	0	0	0	0.0847458
GGB58067_SGB79698|SGB79698	Yes	Yes	No	Yes	0	0	0	0.1	0	0	0	0.105263	0	0	0	0.0344828	0	0	0	0.118644
GGB58158_SGB79798|SGB79798	Yes	Yes	No	No	0	0	0.000592525	0.425	0	0	0.000292472	0.342105	0	0	0.00123001	0.448276	0	0	0	0.118644
GGB58233_SGB79883|SGB79883	Yes	Yes	No	Yes	0	0	0.000410051	0.4	0	0	2.24904e-05	0.263158	0	0	0.00224985	0.413793	0	0	0	0.101695
GGB58485_SGB80143|SGB80143	Yes	Yes	No	Yes	0	0	0	0	0	0	0	0.0789474	0	0	0	0.206897	0	0	0	0.237288
GGB6518_SGB9205|SGB9205	Yes	Yes	No	Yes	0	0	0.0137026	0.4	0	0	0.00981509	0.342105	0	0	0	0.241379	0	0	0	0.0338983
GGB6601_SGB9333|SGB9333	Yes	Yes	No	Yes	0	0	0.00616498	0.25	0	0	0	0.157895	0	0	0.02578	0.310345	0	0	0	0.0338983
GGB6606_SGB9340|SGB9340	Yes	Yes	No	Yes	0	0	0.127265	0.4	0	0	0.164043	0.368421	0	0	0	0.137931	0	0	0	0.152542
GGB6612_SGB9346|SGB9346	Yes	Yes	No	Yes	0	0	0.0454875	0.325	0	0	0	0.131579	0	0	0.0731699	0.310345	0	0	0	0.0847458
GGB6613_SGB9347|SGB9347	Yes	Yes	No	Yes	0	0	0.0793074	0.3	0	0	0	0.184211	0	0	0	0.172414	0	0	0	0.0508475
GGB6649_SGB9391|SGB9391	Yes	Yes	No	No	0	0	0.0189875	0.45	0	0	0.0300201	0.447368	0	0	0	0.241379	0.00314019	0	0.0465148	0.542373
GGB74463_SGB54347|SGB54347	Yes	Yes	No	Yes	0	0	0.00719749	0.45	0	0	0.00320238	0.447368	0	0	0	0.103448	0	0	0	0.0677966
GGB781_SGB1024|SGB1024	Yes	Yes	No	Yes	0	0	0	0.175	0	0	0.00109998	0.342105	0	0	0	0.0344828	0	0	0	0.0169492
GGB87445_SGB15180|SGB15180	Yes	Yes	No	Yes	0	0	0.000512455	0.275	0	0	0.17682	0.447368	0	0	0	0.206897	0	0	0	0.220339
GGB87445_SGB53522|SGB53522	Yes	Yes	No	Yes	0	0	0	0.075	0	0	0	0.157895	0	0	0	0.103448	0	0	0	0.101695
GGB9059_SGB13976|SGB13976	Yes	Yes	No	Yes	0	0	5.49958e-05	0.25	0	0	0.00122749	0.368421	0	0	0	0.137931	0	0	0	0
GGB9061_SGB13979|SGB13979	Yes	Yes	No	Yes	0	0	0	0.125	0	0	0	0.184211	0	0	0	0.0689655	0	0	0	0.118644
GGB9091_SGB14020|SGB14020	Yes	Yes	No	Yes	0	0	0	0.2	0	0	0	0.131579	0	0	0	0.137931	0	0	0	0
GGB9102_SGB54310|SGB54310	Yes	Yes	No	Yes	0	0	0.00271248	0.3	0	0	0	0.157895	0	0	0	0.0344828	0	0	0	0
GGB9104_SGB14037|SGB14037	Yes	Yes	No	Yes	0	0	0.000802529	0.275	0	0	0	0.105263	0	0	0	0.0689655	0	0	0	0
GGB9109_SGB14042|SGB14042	Yes	Yes	No	Yes	0	0	0	0.175	0	0	0	0.184211	0	0	0	0.103448	0	0	0	0.0338983
GGB9110_SGB14043|SGB14043	Yes	Yes	No	Yes	0	0	0.00832248	0.45	0	0	0	0.157895	0	0	0	0.0344828	0	0	0	0.0169492
GGB9115_SGB14048|SGB14048	Yes	Yes	No	Yes	0	0	0.000427466	0.25	0	0	0	0.105263	0	0	0	0.172414	0	0	0	0.0169492
GGB9117_SGB14050|SGB14050	Yes	Yes	No	Yes	0	0	0.00165505	0.275	0	0	0	0.184211	0	0	0	0.0344828	0	0	0	0
GGB9176_SGB14114|SGB14114	Yes	Yes	No	Yes	0	0	0	0.225	0	0	0	0.131579	0	0	0	0.137931	0	0	0	0.0338983
GGB9185_SGB14124|SGB14124	Yes	Yes	No	Yes	0	0	0	0.225	0	0	0.002355	0.263158	0	0	0	0.0689655	0	0	0	0.0169492
GGB9186_SGB14125|SGB14125	Yes	Yes	No	Yes	0	0	0.0176801	0.4	0	0	0.00161259	0.342105	0	0	0.00808015	0.344828	0	0	0	0.0508475
GGB9189_SGB14128|SGB14128	Yes	Yes	No	Yes	0	0	0	0.2	0	0	0	0.184211	0	0	0.00777017	0.275862	0	0	0.00997983	0.355932
GGB9198_SGB14137|SGB14137	Yes	Yes	No	Yes	0	0	0	0.225	0	0	0	0.157895	0	0	0	0.0344828	0	0	0	0.0169492
GGB9199_SGB14138|SGB14138	Yes	Yes	No	Yes	0	0	0	0.125	0	0	0	0.105263	0	0	0	0.172414	0	0	0	0.0338983
GGB9237_SGB14179|SGB14179	Yes	Yes	No	No	0	0	0.0124101	0.375	0	0	0.011315	0.473684	0	0	0.00281962	0.275862	0	0	0	0.220339
GGB9238_SGB14180|SGB14180	Yes	Yes	No	Yes	0	0	2.75037e-05	0.25	0	0	0	0.0526316	0	0	0	0.103448	0	0	0	0.0508475
GGB9240_SGB14182|SGB14182	Yes	Yes	No	Yes	0	0	0	0.025	0	0	0	0.131579	0	0	0	0.241379	0	0	0	0.0677966
GGB9249_SGB14193|SGB14193	Yes	Yes	No	Yes	0	0	0	0.125	0	0	0	0.157895	0	0	0	0.206897	0	0	0	0.0847458
GGB9253_SGB14198|SGB14198	Yes	Yes	No	Yes	0	0	0	0.05	0	0	0	0.0789474	0	0	0	0.241379	0	0	0	0.220339
GGB9258_SGB14205|SGB14205	Yes	Yes	No	Yes	0	0	0	0.075	0	0	0	0.236842	0	0	0	0.0344828	0	0	0	0.0677966
GGB9261_SGB14209|SGB14209	Yes	Yes	No	Yes	0	0	0	0.2	0	0	0	0.131579	0	0	0	0.172414	0	0	0	0.0847458
GGB9266_SGB14215|SGB14215	Yes	Yes	No	Yes	0	0	0	0	0	0	0	0.184211	0	0	0	0.103448	0	0	0	0.118644
GGB9290_SGB14247|SGB14247	Yes	Yes	No	Yes	0	0	0	0.05	0	0	0	0.131579	0	0	0	0.0689655	0	0	0	0.118644
GGB9291_SGB14248|SGB14248	Yes	Yes	No	Yes	0	0	0	0.1	0	0	0.00196485	0.263158	0	0	0	0.241379	0	0	0	0.0847458
GGB9293_SGB14250|SGB14250	Yes	Yes	No	Yes	0	0	0	0.15	0	0	0.012605	0.315789	0	0	0	0.241379	0	0	0	0.20339
GGB9296_SGB14253|SGB14253	Yes	Yes	No	No	0	0	0.00840246	0.35	0.00401488	0	0.0538325	0.526316	0	0	0	0.241379	0	0	0	0.220339
GGB9297_SGB14255|SGB14255	Yes	Yes	No	Yes	0	0	0	0.075	0	0	0	0.184211	0	0	0	0.103448	0	0	0	0.0508475
GGB9301_SGB14262|SGB14262	Yes	Yes	No	Yes	0	0	0.000392613	0.3	0	0	0	0.105263	0	0	0.00477979	0.413793	0	0	0	0.0847458
GGB9302_SGB14263|SGB14263	Yes	Yes	No	Yes	0	0	0	0.225	0	0	0.00309	0.263158	0	0	0.00638006	0.344828	0	0	0.000300126	0.271186
GGB9347_SGB14313|SGB14313	Yes	Yes	No	Yes	0	0	0	0.15	0	0	0.108683	0.368421	0	0	0	0.241379	0	0	0	0.186441
GGB9350_SGB14317|SGB14317	Yes	Yes	No	Yes	0	0	0	0.2	0	0	0	0.157895	0	0	0	0.206897	0	0	0	0
GGB9365_SGB14341|SGB14341	Yes	Yes	No	No	0	0	0.00178256	0.425	0	0	0.00338506	0.289474	0.00263992	0	0.0340198	0.517241	0	0	0.00534995	0.389831
GGB9412_SGB14770|SGB14770	Yes	Yes	No	Yes	0	0	0	0.225	0	0	0	0.210526	0	0	0.0128799	0.37931	0	0	0	0.169492
GGB9424_SGB14794|SGB14794	Yes	Yes	No	Yes	0	0	0	0.2	0	0	0	0.236842	0	0	0	0.0689655	0	0	0	0.0169492
GGB9444_SGB14834|SGB14834	Yes	Yes	No	Yes	0	0	0	0.1	0	0	0	0.157895	0	0	0	0.137931	0	0	0	0.118644
GGB9453_SGB14845|SGB14845	Yes	Yes	No	Yes	0	0	0.00440251	0.4	0	0	0	0.236842	0	0	0.00805998	0.344828	0	0	0	0.0847458
GGB9491_SGB14888|SGB14888	Yes	Yes	No	Yes	0	0	5.25373e-05	0.275	0	0	0	0.105263	0	0	0.00590996	0.37931	0	0	0	0.20339
GGB9501_SGB14898|SGB14898	Yes	Yes	No	Yes	0	0	0.00690245	0.275	0	0	0	0.184211	0	0	0.03093	0.448276	0	0	0	0.237288
GGB9512_SGB14909|SGB14909	Yes	Yes	No	Yes	0	0	0	0.2	0	0	0	0.0263158	0	0	0	0.137931	0	0	0	0.0847458
GGB9524_SGB14924|SGB14924	Yes	Yes	No	No	0	0	0.0301076	0.45	0.00246995	0	0.0194225	0.605263	0	0	0.0039898	0.310345	0	0	0.0151749	0.338983
GGB9525_SGB14925|SGB14925	Yes	Yes	No	Yes	0	0	0.000882408	0.3	0	0	0.00166995	0.315789	0	0	0	0.172414	0	0	0	0.0677966
GGB9529_SGB14929|SGB14929	Yes	Yes	No	Yes	0	0	0	0.2	0	0	0	0.184211	0	0	0	0.103448	0	0	0	0.0508475
GGB9532_SGB14933|SGB14933	Yes	Yes	No	Yes	0	0	0	0.2	0	0	0	0.131579	0	0	0	0	0	0	0	0.0847458
GGB9533_SGB14936|SGB14936	Yes	Yes	No	Yes	0	0	0	0.2	0	0	0.000372546	0.289474	0	0	0	0.137931	0	0	0	0.0847458
GGB9537_SGB14940|SGB14940	Yes	Yes	No	Yes	0	0	0.00498003	0.4	0	0	0.00280001	0.342105	0	0	0	0.103448	0	0	0	0.101695
GGB9545_SGB14952|SGB14952	Yes	Yes	No	Yes	0	0	0.000267501	0.275	0	0	0	0.0789474	0	0	0.00421988	0.310345	0	0	0	0.0338983
GGB9547_SGB14954|SGB14954	Yes	Yes	No	Yes	0	0	0.015685	0.325	0	0	0.120167	0.394737	0	0	0	0.137931	0	0	0	0.0508475
GGB9559_SGB14968|SGB14968	Yes	Yes	No	Yes	0	0	0	0.15	0	0	0	0.157895	0	0	0	0.103448	0	0	0	0.0338983
GGB9559_SGB14969|SGB14969	Yes	Yes	No	No	0	0	0.013665	0.425	0	0	0.00318261	0.394737	0	0	0.00472983	0.448276	0	0	0.0038949	0.440678
GGB9561_SGB14972|SGB14972	Yes	Yes	No	Yes	0	0	0	0.15	0	0	0	0.131579	0	0	0	0.172414	0	0	0.000410027	0.254237
GGB9563_SGB14975|SGB14975	Yes	Yes	No	No	0	0	0.00953012	0.475	0	0	0.00789252	0.421053	0	0	0.01455	0.448276	0	0	0.00151	0.305085
GGB9574_SGB14987|SGB14987	Yes	Yes	No	No	0	0	0.00049754	0.3	0.00060506	0	0.00443002	0.552632	0	0	0	0.206897	0	0	0.00018984	0.254237
GGB9590_SGB15012|SGB15012	Yes	Yes	No	Yes	0	0	0	0.2	0	0	0.00333246	0.289474	0	0	0	0.172414	0	0	0	0.152542
GGB9597_SGB15022|SGB15022	Yes	Yes	No	Yes	0	0	0	0	0	0	0	0.105263	0	0	0	0.172414	0	0	0	0.152542
GGB9602_SGB15028|SGB15028	Yes	Yes	No	Yes	0	0	0	0.15	0	0	0	0.236842	0	0	0	0.241379	0	0	0	0.135593
GGB9608_SGB15041|SGB15041	Yes	Yes	No	No	0	0	0.018935	0.3	0	0	0.0130001	0.368421	0	0	0.0177001	0.344828	0	0	0.00670503	0.322034
GGB9611_SGB15045|SGB15045	Yes	Yes	No	Yes	0	0	0.00430497	0.45	0	0	0	0.157895	0	0	0	0.172414	0	0	0	0.0338983
GGB9616_SGB15051|SGB15051	Yes	Yes	No	No	0	0	0	0.2	0	0	0.145158	0.421053	0	0	0.00777018	0.413793	0	0	0.0417651	0.474576
GGB9616_SGB15052|SGB15052	Yes	Yes	No	No	0	0	0	0.175	0	0	0.035585	0.447368	0	0	0.00441001	0.37931	0	0	0.032835	0.457627
GGB9618_SGB15065|SGB15065	Yes	Yes	No	Yes	0	0	0	0.125	0	0	0.0139399	0.289474	0	0	0.0123499	0.344828	0	0	0.00150506	0.271186
GGB9619_SGB15066|SGB15066	Yes	Yes	No	Yes	0	0	0.0193775	0.45	2.00242e-05	0	0.00411263	0.5	0	0	0	0.137931	0	0	0	0.0338983
GGB9627_SGB15081|SGB15081	Yes	Yes	No	No	0	0	0.0151874	0.425	0	0	0.022675	0.473684	0.0243498	0	0.16495	0.551724	0.0328301	0	0.182955	0.59322
GGB9634_SGB15093|SGB15093	Yes	Yes	No	Yes	0	0	0	0.175	0	0	0.00402749	0.263158	0	0	0.0307198	0.310345	0	0	0.0488249	0.355932
GGB9634_SGB15097|SGB15097	Yes	Yes	No	Yes	0	0	0	0.05	0	0	8.24951e-05	0.263158	0	0	0	0.0344828	0	0	0	0.101695
GGB9635_SGB15103|SGB15103	Yes	Yes	No	Yes	0	0	0	0.1	0	0	0	0.184211	0	0	0	0.137931	0	0	0	0.118644
GGB9636_SGB15107|SGB15107	Yes	Yes	No	Yes	0	0	0.0467874	0.325	0	0	0.000210021	0.263158	0	0	0	0.172414	0	0	0	0.169492
GGB9640_SGB15115|SGB15115	Yes	Yes	No	No	0	0	0	0.175	0	0	0	0.210526	0	0	0.01007	0.37931	0	0	0.00541502	0.474576
GGB9641_SGB15117|SGB15117	Yes	Yes	No	Yes	0	0	0.00386255	0.375	0	0	0.00100005	0.368421	0	0	0	0.172414	0	0	0	0.0677966
GGB9642_SGB15119|SGB15119	Yes	Yes	No	Yes	0	0	0.017495	0.3	0	0	0	0.184211	0	0	0.00878027	0.275862	0	0	0.0189101	0.372881
GGB9690_SGB15196|SGB15196	Yes	Yes	No	Yes	0	0	0	0.05	0	0	0	0.131579	0	0	0	0.137931	0	0	0	0.237288
GGB9691_SGB15198|SGB15198	Yes	Yes	No	Yes	0	0	0	0.15	0	0	0	0.210526	0	0	0	0.137931	0	0	0	0.118644
GGB9694_SGB15204|SGB15204	Yes	Yes	No	Yes	0	0	0.00266257	0.35	0	0	0	0.236842	0	0	0	0	0	0	0	0.0169492
GGB9695_SGB15210|SGB15210	Yes	No	No	Yes	0	0	0.000492475	0.325	0	0	0	0.105263	0	0	0	0	0	0	0	0
GGB9697_SGB15213|SGB15213	Yes	Yes	No	Yes	0	0	0	0.2	0	0	0.00183004	0.289474	0	0	0	0.241379	0	0	0.000449964	0.254237
GGB9707_SGB15229|SGB15229	Yes	Yes	No	No	0	0	0.147828	0.45	0.0697251	0	0.18272	0.710526	0.0096497	0	0.0620801	0.551724	0.0271199	0	0.0926549	0.627119
GGB9708_SGB15233|SGB15233	Yes	Yes	No	No	0	0	0.00132494	0.4	0.00148015	0	0.0918326	0.578947	0	0	0.0378498	0.448276	0	0	0.0361501	0.440678
GGB9708_SGB15235|SGB15235	Yes	Yes	No	Yes	0	0	0.000440073	0.275	0	0	0	0.236842	0	0	0	0	0	0	0	0.0169492
GGB9712_SGB15244|SGB15244	Yes	Yes	No	No	0	0	0.01874	0.3	0	0	0.00321008	0.263158	0	0	0.15351	0.275862	0	0	0.0156003	0.338983
GGB9715_SGB15260|SGB15260	Yes	Yes	No	Yes	0	0	0.000927439	0.425	0	0	0.00652754	0.473684	0	0	0	0.0689655	0	0	0	0.20339
GGB9715_SGB15266|SGB15266	Yes	Yes	No	Yes	0	0	0	0.125	0	0	0	0.157895	0	0	0	0.0689655	0	0	0	0.20339
GGB9715_SGB15267|SGB15267	Yes	Yes	No	No	0	0	0.00319505	0.325	0	0	0.00519493	0.368421	0	0	0	0.206897	0	0	0.0895102	0.338983
GGB9724_SGB15278|SGB15278	Yes	Yes	No	Yes	0	0	0.00314753	0.45	0	0	0	0.236842	0	0	0	0.172414	0	0	0	0.0169492
GGB9730_SGB15290|SGB15290	Yes	Yes	No	Yes	0	0	0	0.175	0	0	9.99471e-05	0.289474	0	0	0	0.0689655	0	0	0	0.0508475
GGB9737_SGB15309|SGB15309_group	Yes	Yes	No	Yes	0	0	0	0.025	0	0	0	0.157895	0	0	0	0.241379	0	0	0	0.169492
GGB9747_SGB15356|SGB15356	Yes	Yes	No	No	0	0	0.113777	0.4	0	0	0.0919624	0.421053	0	0	0.50013	0.448276	0	0	0.090605	0.457627
GGB9759_SGB15370|SGB15370	Yes	Yes	No	No	0	0	0.00775746	0.3	0	0	0.010915	0.421053	0	0	0.02701	0.482759	0.000689887	0	0.0230902	0.508475
GGB9760_SGB15374|SGB15374	Yes	Yes	No	No	0	0	0.0893577	0.4	3.49406e-05	0	0.0728901	0.5	0	0	0.14615	0.413793	0	0	0.02885	0.372881
GGB9762_SGB15377|SGB15377	Yes	Yes	No	Yes	0	0	0	0.175	0	0	0	0.236842	0	0	0	0.241379	0	0	0	0.0847458
GGB9766_SGB15383|SGB15383	Yes	Yes	No	No	0	0	0	0.225	0	0	0.02145	0.394737	0	0	0.0137901	0.413793	0	0	0.0137799	0.40678
GGB9767_SGB15384|SGB15384	Yes	Yes	No	Yes	0	0	0	0.15	0	0	0	0.157895	0	0	0	0.172414	0	0	0	0.135593
GGB9767_SGB15385|SGB15385	Yes	Yes	No	No	0	0	0.00135256	0.3	0	0	0.00234748	0.263158	0	0	0	0.241379	0	0	0.00721499	0.372881
GGB9770_SGB15389|SGB15389	Yes	Yes	No	Yes	0	0	0	0.225	0	0	0	0.105263	0	0	0	0.206897	0	0	0	0
GGB9774_SGB15394|SGB15394	Yes	Yes	No	Yes	0	0	0	0.075	0	0	0	0.105263	0	0	0	0.172414	0	0	0	0.118644
GGB9778_SGB15398|SGB15398	Yes	Yes	No	Yes	0	0	0	0.1	0	0	0	0.157895	0	0	0	0.206897	0	0	0	0.0508475
GGB9781_SGB66170|SGB66170	Yes	Yes	No	Yes	0	0	0.00292486	0.425	0	0	0	0.131579	0	0	0	0.206897	0	0	0	0.0508475
GGB9782_SGB15403|SGB15403	Yes	Yes	No	Yes	0	0	0.000392545	0.275	0	0	0	0.0789474	0	0	0.00170979	0.275862	0	0	0	0.0169492
GGB9784_SGB15407|SGB15407	Yes	Yes	No	Yes	0	0	0	0.175	0	0	0	0.210526	0	0	0	0.137931	0	0	0	0.0847458
GGB9786_SGB63164|SGB63164	Yes	Yes	No	Yes	0	0	0	0.225	0	0	0	0.210526	0	0	0	0.103448	0	0	0	0.0677966
GGB9787_SGB15410|SGB15410	Yes	Yes	No	No	0	0	0.00764755	0.45	0	0	0.00548752	0.342105	0	0	0.00123008	0.310345	0	0	0	0.186441
GGB9788_SGB15411|SGB15411	Yes	Yes	No	Yes	0	0	0	0.225	0	0	0	0.210526	0	0	0	0.241379	0	0	0	0.101695
GGB9790_SGB15413|SGB15413	Yes	Yes	No	Yes	0	0	0	0.225	0	0	0.00762254	0.342105	0	0	0	0.241379	0	0	0	0.20339
GGB9813_SGB15447|SGB15447	Yes	Yes	No	Yes	0	0	0	0.225	0	0	0	0.157895	0	0	0	0.0344828	0	0	0	0.101695
GGB9819_SGB15460|SGB15460	Yes	Yes	No	Yes	0	0	0	0.225	0	0	0	0.105263	0	0	0	0.0344828	0	0	0	0.0338983
Gehongia_tenuis|SGB82545	Yes	Yes	No	Yes	0	0	0	0.15	0	0	0	0.105263	0	0	0	0.137931	0	0	0	0.0338983
Gemmiger_SGB15295|SGB15295	Yes	Yes	No	Yes	0	0	0.000190008	0.325	0	0	0	0.184211	0	0	0.00219016	0.275862	0	0	0.000870142	0.271186
Gemmiger_SGB15301|SGB15301	Yes	Yes	No	Yes	0	0	0	0.15	0	0	0	0.131579	0	0	0	0.0689655	0	0	0	0.0677966
Gordonibacter_pamelaeae|SGB14807	Yes	Yes	No	Yes	0	0	0	0.2	0	0	0.00107002	0.368421	0	0	0.00179018	0.37931	0	0	0	0.220339
Gordonibacter_urolithinfaciens|SGB14808	Yes	Yes	No	Yes	0	0	0	0.2	0	0	0	0.184211	0	0	0	0.241379	0	0	0	0.0169492
Granulicatella_SGB8255|SGB8255_group	Yes	Yes	No	Yes	0	0	0	0.125	0	0	0	0.0789474	0	0	0.000520158	0.344828	0	0	0	0.101695
Haemophilus_parainfluenzae|SGB9712	Yes	Yes	No	No	0	0	0.00214007	0.45	0	0	0.00230249	0.394737	0.00125025	0	0.00744976	0.551724	0	0	0.0116298	0.491525
Haemophilus_pittmaniae|SGB9656	Yes	Yes	No	Yes	0	0	0	0.075	0	0	0	0.184211	0	0	0	0.137931	0	0	0	0.186441
Holdemanella_biformis|SGB6806	Yes	Yes	No	Yes	0	0	0	0.075	0	0	0	0.0263158	0	0	0	0.172414	0	0	0.00396502	0.254237
Holdemanella_porci|SGB6796	Yes	Yes	No	Yes	0	0	0	0.075	0	0	0	0.157895	0	0	0.50225	0.37931	0	0	0.00381487	0.271186
Holdemania_massiliensis|SGB4044	Yes	Yes	No	Yes	0	0	0.00132495	0.325	0	0	0.00273247	0.315789	0	0	0	0.241379	0	0	8.48587e-05	0.254237
Holdemania_sp_1001095H_141210_F2|SGB4045	Yes	Yes	No	Yes	0	0	0.00273739	0.3	0	0	0.00491997	0.368421	0	0	0.00446024	0.310345	0	0	0	0.20339
Hungatella_hathewayi|SGB4741	Yes	Yes	No	Yes	0	0	0	0.175	0	0	0	0.131579	0	0	0	0.241379	0	0	0	0.169492
Hungatella_hathewayi|SGB4742	Yes	Yes	No	Yes	0	0	0	0.125	0	0	0	0.184211	0	0	0.00100987	0.275862	0	0	0	0.220339
Hydrogeniiclostridium_mannosilyticum|SGB14890	Yes	Yes	No	Yes	0	0	0.00110008	0.325	0	0	0.00158999	0.473684	0	0	0	0.241379	0	0	0	0.101695
Hydrogenoanaerobacterium_SGB53821|SGB53821	Yes	Yes	No	Yes	0	0	0	0.125	0	0	0	0.131579	0	0	0	0.137931	0	0	0	0.0677966
Intestinibacter_bartlettii|SGB6140	Yes	Yes	No	No	0	0	0	0.05	0	0	0	0.0263158	0.0111103	0	0.10482	0.724138	0.00445015	0	0.0213449	0.627119
Intestinimonas_sp_MSJ_38|SGB14974	Yes	Yes	No	Yes	0	0	0	0.175	0	0	0	0.131579	0	0	0	0.241379	0	0	0	0.0847458
Jingyaoa_shaoxingensis|SGB47656	Yes	Yes	No	Yes	0	0	0	0.05	0	0	0	0.210526	0	0	0.000599985	0.344828	0	0	0	0.152542
Jutongia_hominis|SGB4651	Yes	Yes	No	Yes	0	0	0	0.15	0	0	0	0.184211	0	0	0.0180598	0.37931	0	0	0.00902481	0.372881
Jutongia_huaianensis|SGB4655	Yes	Yes	No	Yes	0	0	0	0.05	0	0	0	0.0526316	0	0	0	0.103448	0	0	0	0.186441
Kineothrix_SGB4886|SGB4886	Yes	Yes	No	Yes	0	0	0	0.05	0	0	0.00161258	0.289474	0	0	0	0.0689655	0	0	0.01288	0.355932
Klebsiella_grimontii|SGB10120	Yes	Yes	No	Yes	0	0	0	0.025	0	0	0	0.157895	0	0	0	0.172414	0	0	0	0.0677966
Klebsiella_pneumoniae|SGB10115_group	Yes	Yes	No	Yes	0	0	0	0.05	0	0	0.000592459	0.263158	0	0	0	0.206897	0	0	0	0.220339
Lachnoclostridium_pacaense|SGB4763	Yes	Yes	No	Yes	0	0	0	0.05	0	0	0	0.210526	0	0	0	0.172414	0	0	0	0.0847458
Lachnospira_SGB5083|SGB5083	Yes	Yes	No	Yes	0	0	0	0.05	0	0	0	0.157895	0	0	0	0.103448	0	0	0	0.118644
Lachnospira_sp_NSJ_43|SGB5087	Yes	Yes	No	No	0	0	0.029465	0.375	0	0	0.0219551	0.473684	0.00824011	0	0.0759798	0.551724	0.13558	0	0.47654	0.711864
Lachnospiraceae_bacterium|SGB4922	Yes	Yes	No	Yes	0	0	0	0.125	0	0	0.000339873	0.289474	0	0	0	0.241379	0	0	0	0.135593
Lachnospiraceae_bacterium|SGB4953	Yes	Yes	No	No	0	0	0	0.2	0	0	0.0214	0.473684	0	0	0.0266799	0.413793	0.0207898	0	0.136325	0.576271
Lachnospiraceae_bacterium_OF09_6|SGB4966	Yes	Yes	No	Yes	0	0	0	0.05	0	0	0	0.210526	0	0	0	0.172414	0	0	0.00475016	0.423729
Lachnospiraceae_bacterium_OM04_12BH|SGB4893	Yes	Yes	No	No	0	0	2.25252e-05	0.25	0	0	0.00335259	0.473684	0	0	0.000189763	0.275862	0.000640033	0	0.024	0.542373
Lachnospiraceae_unclassified_SGB4708|SGB4708	Yes	Yes	No	Yes	0	0	0	0.025	0	0	0	0.236842	0	0	0	0.172414	0	0	0	0.0677966
Lacrimispora_sp_210928_DFI_3_58|SGB4765	Yes	Yes	No	Yes	0	0	0	0.075	0	0	0	0.157895	0	0	0	0.0689655	0	0	0	0.101695
Lactococcus_lactis|SGB7985	No	Yes	No	Yes	0	0	0	0	0	0	0	0	0.0030601	0	0.0566701	0.655172	0	0	0	0.0508475
Lentihominibacter_faecis|SGB3957	Yes	Yes	No	No	0	0	0.000224964	0.275	0	0	0.000245075	0.315789	0.0122901	0	0.0273199	0.724138	0.00178005	0	0.0137298	0.661017
Ligilactobacillus_ruminis|SGB7061	Yes	Yes	No	Yes	0	0	0	0.025	0	0	0	0.0526316	0	0	0	0.103448	0	0	0	0.186441
Luoshenia_tenuis|SGB7265	Yes	Yes	No	Yes	0	0	0.00026006	0.275	0	0	0.000270069	0.342105	0	0	0	0.206897	0	0	0	0.0508475
Massiliimalia_timonensis|SGB7253	Yes	Yes	No	Yes	0	0	0	0.225	0	0	0	0.131579	0	0	0	0.137931	0	0	0	0.0677966
Massilioclostridium_coli|SGB29305	Yes	Yes	No	Yes	0	0	0	0.175	0	0	0	0.105263	0.00141012	0	0.00977985	0.586207	0	0	0.00254513	0.355932
Mediterraneibacter_SGB48424|SGB48424	Yes	Yes	No	Yes	0	0	0	0.025	0	0	0	0.0789474	0	0	0	0.206897	0	0	0	0.186441
Mediterraneibacter_butyricigenes|SGB25493	Yes	Yes	No	No	0	0	0	0.225	0	0	0.000495073	0.394737	0.00461991	0	0.0101401	0.724138	0.00241995	0.000270229	0.00826019	0.813559
Mediterraneibacter_glycyrrhizinilyticus|SGB4606	Yes	Yes	No	Yes	0	0	0	0.175	0	0	0	0.0263158	0	0	0.00717983	0.448276	0	0	0	0.169492
Mediterraneibacter_sp_NSJ_151|SGB4553	Yes	Yes	No	Yes	0	0	0	0.075	0	0	0	0.0526316	0	0	0	0.241379	0	0	0.00318515	0.288136
Megamonas_funiformis|SGB6962	Yes	Yes	No	Yes	0	0	0	0.1	0	0	0	0.105263	0	0	0	0.0689655	0	0	0	0.135593
Mesosutterella_multiformis|SGB9272	Yes	Yes	No	Yes	0	0	0	0.225	0	0	0	0.157895	0	0	0	0.0344828	0	0	0	0.0338983
Methanobrevibacter_smithii|SGB714	Yes	Yes	No	Yes	0	0	0	0.05	0	0	0	0.0789474	0	0	0.0339798	0.275862	0	0	0	0.169492
Mitsuokella_jalaludinii|SGB5904	Yes	Yes	No	Yes	0	0	0	0.15	0	0	0	0.131579	0	0	0	0.0689655	0	0	0	0.0508475
Monoglobus_pectinilyticus|SGB4166	Yes	Yes	No	Yes	0	0	0	0.05	0	0	0	0.157895	0	0	0	0.103448	0	0	0	0.220339
Neobittarella_massiliensis|SGB7264	Yes	Yes	No	No	0	0	0.000622333	0.45	0	0	0.000594972	0.368421	0	0	0.00062992	0.310345	0	0	4.48677e-05	0.254237
Oscillibacter_hominis|SGB79833	Yes	Yes	No	Yes	0	0	0	0.225	0	0	0	0.210526	0	0	0	0.103448	0	0	0	0.0847458
Oscillibacter_valericigenes|SGB53569	Yes	No	No	Yes	0	0	0.000367437	0.275	0	0	0.000277619	0.315789	0	0	0	0	0	0	0	0
Oscillospiraceae_bacterium|SGB4247	Yes	Yes	No	Yes	0	0	0	0.2	0	0	0.00149997	0.263158	0	0	0	0.241379	0	0	0	0.169492
Oscillospiraceae_unclassified_SGB15256|SGB15256	Yes	Yes	No	Yes	0	0	0	0.2	0	0	0.000122482	0.315789	0	0	0.0106397	0.310345	0	0	0	0.152542
Parabacteroides_goldsteinii|SGB1941	Yes	Yes	No	Yes	0	0	0	0.2	0	0	0	0.210526	0	0	0	0.172414	0	0	0	0.237288
Parabacteroides_johnsonii|SGB1948	Yes	Yes	No	Yes	0	0	0.000284967	0.25	0	0	0	0.0789474	0	0	0.0183299	0.310345	0	0	0	0.135593
Parasutterella_SGB9260|SGB9260	Yes	Yes	No	Yes	0	0	0.04897	0.425	0	0	0	0.210526	0	0	0	0.241379	0	0	0	0.169492
Paratractidigestivibacter_faecalis|SGB14370	Yes	Yes	No	Yes	0	0	0	0.175	0	0	0	0.184211	0	0	0	0.137931	0	0	0.01151	0.305085
Phascolarctobacterium_sp_ET69|SGB5785	Yes	Yes	No	Yes	0	0	0	0.225	0	0	0	0.157895	0	0	0	0.103448	0	0	0	0.0508475
Phascolarctobacterium_succinatutens|SGB5763_group	Yes	Yes	No	Yes	0	0	0	0.15	0	0	0.000515006	0.315789	0	0	0	0.137931	0	0	0.32522	0.288136
Phocaeicola_coprocola|SGB1891	Yes	Yes	No	Yes	0	0	8.99754e-05	0.3	0	0	0.00110751	0.421053	0	0	0.48669	0.344828	0	0	0	0.152542
Phocaeicola_massiliensis|SGB1812	Yes	Yes	No	No	0	0	0.258137	0.35	0	0	0.0686	0.421053	0	0	1.13245	0.482759	0	0	0.169375	0.338983
Phocaeicola_plebeius|SGB1903	Yes	Yes	No	Yes	0	0	0.00170758	0.325	0	0	0.001075	0.368421	0	0	0	0.241379	0	0	0	0.186441
Prevotella_corporis|SGB1504	Yes	Yes	No	Yes	0	0	0	0.1	0	0	0	0.184211	0	0	0	0.0689655	0	0	0	0.0677966
Prevotella_lascolaii|SGB1585	Yes	No	No	Yes	0	0	0	0.2	0	0	0	0.210526	0	0	0	0	0	0	0	0
Prevotella_marseillensis|SGB1588	Yes	Yes	No	Yes	0	0	0.00774744	0.35	0	0	0.00721264	0.394737	0	0	0	0.137931	0	0	0	0.0847458
Pseudoflavonifractor_gallinarum|SGB29328	Yes	Yes	No	Yes	0	0	0.00418499	0.375	0	0	0.000344889	0.263158	0	0	0.00142982	0.310345	0	0	0	0.101695
Pseudoflavonifractor_phocaeensis|SGB15149	Yes	Yes	No	Yes	0	0	0.000617495	0.3	0	0	0.000472441	0.263158	0	0	0	0.137931	0	0	0	0.101695
Pseudoflavonifractor_sp_AF19_9AC|SGB23477	Yes	Yes	No	Yes	0	0	0.000232539	0.275	0	0	0	0.184211	0	0	0	0.0344828	0	0	0	0
Pseudoruminococcus_massiliensis|SGB4280	Yes	Yes	No	Yes	0	0	0	0.15	0	0	0	0.157895	0	0	0	0.206897	0	0	0	0.186441
Romboutsia_timonensis|SGB6148	Yes	Yes	No	No	0	0	0	0.175	0	0	0	0.0789474	0.0394301	0.0226201	0.0779801	0.965517	0.0153501	0.0013252	0.0650201	0.762712
Roseburia_hominis|SGB4659	Yes	Yes	No	No	0	0	0	0.225	0	0	0.00121747	0.342105	0	0	0.00475007	0.275862	0	0	0.01844	0.423729
Roseburia_lenta|SGB4957	Yes	Yes	No	No	0	0	0	0.125	0	0	0.00723748	0.263158	0	0	0	0.206897	0.06216	0	0.331585	0.627119
Roseburia_sp_AF02_12|SGB4938	Yes	Yes	No	No	0	0	0.0090351	0.475	0.000589995	0	0.0187525	0.552632	0.00244991	0	0.0309199	0.655172	0.0202098	0	0.097895	0.711864
Roseburia_sp_AM59_24XD|SGB4654	Yes	Yes	No	Yes	0	0	0.0230775	0.35	0	0	0.0206926	0.394737	0	0	0	0.103448	0	0	0.00704992	0.288136
Roseburia_sp_BX1005|SGB4963	Yes	Yes	No	Yes	0	0	0	0	0	0	0	0.157895	0	0	0	0.137931	0	0	0.0024499	0.305085
Rothia_mucilaginosa|SGB16971_group	Yes	Yes	No	No	0	0	0.000474953	0.425	0	0	0.000862547	0.342105	0	0	0	0.172414	0	0	6.99353e-05	0.254237
Ruminococcus_SGB4421|SGB4421	Yes	Yes	No	Yes	0	0	0	0.225	0	0	0.0027449	0.263158	0	0	0.00743023	0.275862	0	0	0.0121148	0.271186
Ruminococcus_bromii|SGB4290	Yes	Yes	No	Yes	0	0	0	0.2	0	0	0	0.105263	0	0	0	0.206897	0	0	0	0.186441
Ruminococcus_callidus|SGB4420	Yes	Yes	No	Yes	0	0	0	0.225	0	0	0	0.131579	0	0	0	0.0689655	0	0	0	0.101695
Ruminococcus_callidus|SGB4422	Yes	Yes	No	Yes	0	0	2.75019e-05	0.25	0	0	0.00716006	0.315789	0	0	0.0089699	0.310345	0	0	0.00621513	0.288136
Ruminococcus_gnavus|SGB4571	Yes	Yes	No	No	0	0	0	0.2	0	0	0	0.0789474	0.000320055	0	0.0340001	0.517241	0	0	0.00377017	0.474576
Ruminococcus_gnavus|SGB4584	Yes	Yes	No	Yes	0	0	0.00106502	0.3	0	0	0	0.184211	0	0	0.00133987	0.275862	0	0	0	0.186441
Ruminococcus_lactaris|SGB4557	Yes	Yes	No	No	0	0	0.00942505	0.45	0	0	0.00908755	0.447368	0.07426	0	0.20726	0.689655	0.0264398	0	0.0927748	0.627119
Ruminococcus_sp_AF13_28|SGB4834	Yes	Yes	No	Yes	0	0	0	0.05	0	0	0	0.0789474	0	0	0	0.172414	0	0	0	0.220339
Ruminococcus_sp_AF41_9|SGB25497	Yes	Yes	No	No	0	0	3.50095e-05	0.25	0	0	0.00265748	0.342105	0	0	0	0.241379	0.00377024	0	0.0478	0.542373
Schaalia_SGB17168|SGB17168	Yes	Yes	No	Yes	0	0	9.98137e-06	0.25	0	0	0	0.210526	0	0	0.00200004	0.310345	0	0	0	0.169492
Schaalia_odontolytica|SGB17169	Yes	Yes	No	Yes	0	0	0	0.075	0	0	0	0.105263	0	0	0	0.172414	0	0	0	0.135593
Segatella_brasiliensis|SGB1636	Yes	Yes	No	Yes	0	0	0	0.2	0	0	0	0.210526	0	0	0	0	0	0	0	0.0508475
Segatella_brunsvicensis|SGB1613	Yes	Yes	No	Yes	0	0	0.00055501	0.25	2.49892e-05	0	0.00203742	0.5	0	0	0	0.0689655	0	0	0	0.0338983
Segatella_sinensis|SGB1644	Yes	Yes	No	Yes	0	0	0	0.15	0	0	0	0.236842	0	0	0	0.0689655	0	0	0	0.118644
Senegalimassilia_anaerobia|SGB14824_group	Yes	Yes	No	No	0	0	0.00359505	0.35	0	0	0.000322489	0.289474	0	0	0.0245602	0.413793	0	0	0.0137148	0.338983
Slackia_isoflavoniconvertens|SGB14773	Yes	Yes	No	No	0	0	0.00402005	0.3	0	0	0.00609007	0.289474	0	0	0.0373697	0.448276	0	0	0.0368302	0.440678
Streptococcus_australis|SGB8059_group	Yes	Yes	No	No	0	0	0.000297515	0.3	0	0	3.7452e-05	0.263158	0	0	0.00280978	0.344828	0	0	0.0030202	0.338983
Streptococcus_mitis|SGB8168	Yes	Yes	No	Yes	0	0	0	0.1	0	0	0	0.0526316	0	0	0	0.0689655	0	0	0	0.152542
Streptococcus_parasanguinis|SGB8071	Yes	Yes	No	No	0	0	0.000817452	0.425	0	0	6.00268e-05	0.263158	0.00786985	0.0023201	0.0315002	0.793103	0.00293985	0	0.0154699	0.644068
Sutterella_seckii|SGB9297	Yes	Yes	No	Yes	0	0	0	0.1	0	0	0	0.210526	0	0	0	0.137931	0	0	0	0.101695
Sutterella_wadsworthensis|SGB9286	Yes	Yes	No	Yes	0	0	0	0.2	0	0	0.00455992	0.263158	0	0	0	0.206897	0	0	0.0213898	0.305085
TM7_phylum_sp_oral_taxon_352|SGB19860_group	Yes	Yes	No	No	0	0	0.00126758	0.45	0	0	0.000357497	0.289474	0.00325031	0	0.01217	0.724138	0.000949725	0	0.00637985	0.508475
Turicibacter_bilis|SGB6847	Yes	Yes	No	Yes	0	0	0	0.075	0	0	0	0.0263158	0	0	0	0.241379	0	0	0	0.220339
Veillonella_atypica|SGB6936	Yes	Yes	No	No	0	0	0	0.225	0	0	0	0.184211	0	0	0.00612992	0.413793	0.00187997	0	0.0133551	0.525424
Veillonella_dispar|SGB6952	Yes	Yes	No	No	0	0	0.000297517	0.275	0	0	0	0.210526	0.00168993	0	0.0238502	0.551724	0.00183995	0	0.0230749	0.59322
Veillonella_parvula|SGB6939	Yes	Yes	No	No	0	0	0.000464989	0.35	0	0	0	0.210526	0.00370013	0	0.01035	0.655172	0.00407011	0	0.0360499	0.644068
Veillonella_rogosae|SGB6956	Yes	Yes	No	No	0	0	0.000572439	0.35	0	0	0.000237451	0.315789	0	0	0.00288999	0.482759	0	0	0.00180002	0.389831
Vescimonas_SGB15087|SGB15087	Yes	Yes	No	Yes	0	0	0	0.15	0	0	0	0.105263	0	0	0	0.0689655	0	0	0	0.101695
Vescimonas_fastidiosa|SGB15085	Yes	Yes	No	Yes	0	0	7.0019e-05	0.25	0	0	0	0.131579	0	0	0	0.0344828	0	0	0	0.0508475
Victivallis_lenta|SGB9203	Yes	Yes	No	Yes	0	0	0.05441	0.4	0	0	0.0870175	0.394737	0	0	0	0.137931	0	0	0	0.0508475
Victivallis_vadensis|SGB9202	Yes	Yes	No	Yes	0	0	0.0264073	0.4	0	0	0.0151324	0.315789	0	0	0	0.137931	0	0	0	0
Wujia_chipingensis|SGB5111	Yes	Yes	No	No	0	0	0.05742	0.4	0.000640012	0	0.113158	0.552632	0.0115399	0	0.47534	0.517241	0.00118016	0	0.16428	0.542373
Yanshouia_hominis|SGB53461	Yes	Yes	No	Yes	0	0	0.00789753	0.375	0	0	0.00522505	0.315789	0	0	0	0.172414	0	0	0	0.118644
Yeguia_hominis|SGB72336	Yes	Yes	No	Yes	0	0	0.000417552	0.325	0	0	0	0.236842	0	0	0	0.172414	0	0	0	0.0677966
Zhenpiania_hominis|SGB14854	Yes	Yes	No	Yes	0	0	0	0.075	0	0	0	0	0	0	0.0017799	0.344828	0	0	0	0.101695
bacterium_210917_SL_2_15|SGB79823	Yes	Yes	No	Yes	0	0	0.00061503	0.325	0	0	0	0.157895	0	0	0	0.0689655	0	0	0	0.0508475
Bifidobacterium_dentium|SGB17234	Yes	Yes	Yes	NA	0	0	0	0.1	0	0	0	0.105263	0	0	0	0.0344828	0	0	0	0.101695
Clostridium_scindens|SGB4630	Yes	Yes	Yes	NA	0	0	0	0.05	0	0	0	0.0789474	0	0	0	0.137931	0	0	0	0.101695
Eubacteriaceae_bacterium|SGB4546	Yes	Yes	Yes	NA	0	0	0	0	0	0	0	0.0526316	0	0	0	0	0	0	0	0.220339
GGB3343_SGB4423|SGB4423	Yes	Yes	Yes	NA	0	0	0	0.05	0	0	0	0.131579	0	0	0	0	0	0	0	0.135593
GGB34228_SGB53814|SGB53814	Yes	Yes	Yes	NA	0	0	0	0.075	0	0	0	0.0789474	0	0	0	0.0689655	0	0	0	0.118644
GGB3538_SGB4728|SGB4728	Yes	Yes	Yes	NA	0	0	0	0.175	0	0	0	0.105263	0	0	0	0.137931	0	0	0	0
GGB3819_SGB5184|SGB5184	Yes	Yes	Yes	NA	0	0	0	0.1	0	0	0	0.0526316	0	0	0	0.241379	0	0	0	0.0338983
GGB3892_SGB5290|SGB5290	Yes	Yes	Yes	NA	0	0	0	0.125	0	0	0	0	0	0	0	0.137931	0	0	0	0.101695
GGB4549_SGB6271|SGB6271	Yes	Yes	Yes	NA	0	0	0	0.025	0	0	0	0.131579	0	0	0	0.0344828	0	0	0	0.135593
GGB4591_SGB6350|SGB6350	Yes	Yes	Yes	NA	0	0	0	0.025	0	0	0	0.0526316	0	0	0	0.137931	0	0	0	0.135593
GGB4659_SGB6447|SGB6447	Yes	Yes	Yes	NA	0	0	0	0.025	0	0	0	0.0789474	0	0	0	0.103448	0	0	0	0.135593
GGB4689_SGB6487|SGB6487	Yes	Yes	Yes	NA	0	0	0	0.025	0	0	0	0.0789474	0	0	0	0.137931	0	0	0	0.118644
GGB4717_SGB6533|SGB6533	Yes	Yes	Yes	NA	0	0	0	0	0	0	0	0.184211	0	0	0	0.0689655	0	0	0	0.101695
GGB52930_SGB73859|SGB73859	Yes	Yes	Yes	NA	0	0	0	0.2	0	0	0	0.105263	0	0	0	0.103448	0	0	0	0
GGB6132_SGB8779|SGB8779	Yes	Yes	Yes	NA	0	0	0	0.1	0	0	0	0.131579	0	0	0	0.172414	0	0	0	0.0169492
GGB9239_SGB14181|SGB14181	Yes	Yes	Yes	NA	0	0	0	0.2	0	0	0	0.0526316	0	0	0	0.0344828	0	0	0	0.0677966
GGB9545_SGB14951|SGB14951	Yes	Yes	Yes	NA	0	0	0	0.125	0	0	0	0.210526	0	0	0	0.0344828	0	0	0	0.0169492
GGB9551_SGB14958|SGB14958	Yes	Yes	Yes	NA	0	0	0	0.15	0	0	0	0.0263158	0	0	0	0.241379	0	0	0	0.0169492
Klebsiella_michiganensis|SGB10119	Yes	Yes	Yes	NA	0	0	0	0.075	0	0	0	0.210526	0	0	0	0.0689655	0	0	0	0.0338983
Lachnoclostridium_sp_An131|SGB4775	Yes	Yes	Yes	NA	0	0	0	0.175	0	0	0	0.0789474	0	0	0	0.137931	0	0	0	0.0169492
Massiliimalia_massiliensis|SGB29347	Yes	Yes	Yes	NA	0	0	0	0.125	0	0	0	0.210526	0	0	0	0.0344828	0	0	0	0.0169492
Oscillospiraceae_unclassified_SGB15252|SGB15252	Yes	Yes	Yes	NA	0	0	0	0.05	0	0	0	0.0263158	0	0	0	0.137931	0	0	0	0.135593
Senegalimassilia_SGB14826|SGB14826	Yes	Yes	Yes	NA	0	0	0	0.125	0	0	0	0.0526316	0	0	0	0.103448	0	0	0	0.0847458
Veillonella_tobetsuensis|SGB6935	Yes	Yes	Yes	NA	0	0	0	0.1	0	0	0	0.0789474	0	0	0	0.0344828	0	0	0	0.118644
bacterium_OL_1|SGB14389	Yes	Yes	Yes	NA	0	0	0	0.175	0	0	0	0.157895	0	0	0	0.0344828	0	0	0	0.0169492
Adlercreutzia_equolifaciens|SGB14798	Yes	Yes	Yes	NA	0	0	0	0.075	0	0	0	0.0789474	0	0	0	0.0689655	0	0	0	0.101695
Alistipes_montrealensis|SGB2293	Yes	No	Yes	NA	0	0	0	0.225	0	0	0	0.131579	0	0	0	0	0	0	0	0
Butyrivibrio_crossotus|SGB5065	Yes	Yes	Yes	NA	0	0	0	0.05	0	0	0	0.131579	0	0	0	0.103448	0	0	0	0.0677966
Christensenellaceae_bacterium|SGB109650	Yes	Yes	Yes	NA	0	0	0	0.1	0	0	0	0.0263158	0	0	0	0.206897	0	0	0	0.0508475
Citrobacter_freundii|SGB10083	Yes	Yes	Yes	NA	0	0	0	0.075	0	0	0	0.0789474	0	0	0	0.0689655	0	0	0	0.101695
Clostridia_bacterium_UC5_1_1E11|SGB14895	Yes	Yes	Yes	NA	0	0	0	0.175	0	0	0	0.0789474	0	0	0	0.103448	0	0	0	0.0169492
Dakarella_massiliensis|SGB9271	Yes	Yes	Yes	NA	0	0	0	0.1	0	0	0	0.131579	0	0	0	0	0	0	0	0.0847458
GGB1096_SGB1408|SGB1408	Yes	Yes	Yes	NA	0	0	0	0.1	0	0	0	0.131579	0	0	0	0.0689655	0	0	0	0.0508475
GGB1458_SGB2021|SGB2021	Yes	Yes	Yes	NA	0	0	0	0.15	0	0	0	0.184211	0	0	0	0	0	0	0	0.0169492
GGB3303_SGB4364|SGB4364	Yes	Yes	Yes	NA	0	0	0	0.025	0	0	0	0.184211	0	0	0	0.103448	0	0	0	0.0508475
GGB3353_SGB4437|SGB4437	Yes	Yes	Yes	NA	0	0	0	0.075	0	0	0	0.0526316	0	0	0	0.172414	0	0	0	0.0677966
GGB3550_SGB4746|SGB4746	Yes	Yes	Yes	NA	0	0	0	0.1	0	0	0	0.0526316	0	0	0	0.206897	0	0	0	0.0338983
GGB45495_SGB63167|SGB63167	Yes	No	Yes	NA	0	0	3.50088e-05	0.25	0	0	0	0.105263	0	0	0	0	0	0	0	0
GGB45497_SGB63169|SGB63169	Yes	Yes	Yes	NA	0	0	0	0.2	0	0	0	0.131579	0	0	0	0.0344828	0	0	0	0
GGB4611_SGB6385|SGB6385	Yes	Yes	Yes	NA	0	0	0	0.05	0	0	0	0.131579	0	0	0	0.0344828	0	0	0	0.101695
GGB4664_SGB6452|SGB6452	Yes	Yes	Yes	NA	0	0	0	0	0	0	0	0.0526316	0	0	0	0.0689655	0	0	0	0.169492
GGB4699_SGB6502|SGB6502	Yes	Yes	Yes	NA	0	0	0	0.025	0	0	0	0.105263	0	0	0	0.137931	0	0	0	0.0847458
GGB4745_SGB6571|SGB6571	Yes	Yes	Yes	NA	0	0	0	0.125	0	0	0	0.0789474	0	0	0	0.137931	0	0	0	0.0338983
GGB9253_SGB14199|SGB14199	Yes	Yes	Yes	NA	0	0	0	0.075	0	0	0	0.157895	0	0	0	0.103448	0	0	0	0.0338983
GGB9299_SGB14259|SGB14259	Yes	Yes	Yes	NA	0	0	0	0.125	0	0	0	0.105263	0	0	0	0.172414	0	0	0	0
GGB9616_SGB15062|SGB15062	Yes	Yes	Yes	NA	0	0	0	0.125	0	0	0	0.0789474	0	0	0	0.0344828	0	0	0	0.0847458
GGB9618_SGB15064|SGB15064	Yes	Yes	Yes	NA	0	0	0	0.025	0	0	0	0.105263	0	0	0	0.137931	0	0	0	0.0847458
GGB9623_SGB15075|SGB15075	Yes	Yes	Yes	NA	0	0	0	0.05	0	0	0	0.157895	0	0	0	0.137931	0	0	0	0.0338983
Negativibacillus_massiliensis|SGB14912	Yes	Yes	Yes	NA	0	0	0	0.075	0	0	0	0.0526316	0	0	0	0.241379	0	0	0	0.0338983
Oscillospiraceae_unclassified_SGB4197|SGB4197	Yes	Yes	Yes	NA	0	0	0	0.05	0	0	0	0.0526316	0	0	0	0.103448	0	0	0	0.118644
Sellimonas_intestinalis|SGB4617	Yes	Yes	Yes	NA	0	0	0	0.025	0	0	0	0.0526316	0	0	0	0.103448	0	0	0	0.135593
Bacteroides_fragilis|SGB1853	Yes	Yes	Yes	NA	0	0	0	0.125	0	0	0	0.157895	0	0	0	0.0344828	0	0	0	0.0169492
Bifidobacterium_angulatum|SGB17231	Yes	Yes	Yes	NA	0	0	0	0.05	0	0	0	0.0526316	0	0	0	0.0344828	0	0	0	0.135593
Blautia_luti|SGB4824	Yes	Yes	Yes	NA	0	0	0	0.025	0	0	0	0.0526316	0	0	0	0.103448	0	0	0	0.118644
Diplocloster_modestus|SGB82499	Yes	Yes	Yes	NA	0	0	0	0	0	0	0	0.0526316	0	0	0	0.103448	0	0	0	0.135593
Dysosmobacter_sp_Marseille_Q4140|SGB53706	Yes	Yes	Yes	NA	0	0	0	0.1	0	0	0	0.184211	0	0	0	0.0689655	0	0	0	0
GGB13283_SGB4948|SGB4948	Yes	Yes	Yes	NA	0	0	0	0	0	0	0	0.0526316	0	0	0	0.137931	0	0	0	0.118644
GGB3130_SGB4143|SGB4143	Yes	Yes	Yes	NA	0	0	0	0.025	0	0	0	0.0526316	0	0	0	0.172414	0	0	0	0.0847458
GGB3352_SGB62935|SGB62935	Yes	Yes	Yes	NA	0	0	0	0.2	0	0	0	0.0789474	0	0	0	0	0	0	0	0.0338983
GGB3637_SGB4930|SGB4930	Yes	Yes	Yes	NA	0	0	0	0	0	0	0	0.131579	0	0	0	0.0344828	0	0	0	0.118644
GGB38239_SGB47716|SGB47716	Yes	Yes	Yes	NA	0	0	0	0	0	0	0	0.105263	0	0	0	0.103448	0	0	0	0.101695
GGB4559_SGB6293|SGB6293	Yes	Yes	Yes	NA	0	0	0	0.05	0	0	0	0.0526316	0	0	0	0.103448	0	0	0	0.101695
GGB4676_SGB6465|SGB6465	Yes	Yes	Yes	NA	0	0	0	0.05	0	0	0	0.0526316	0	0	0	0.172414	0	0	0	0.0677966
GGB4713_SGB6526|SGB6526	Yes	Yes	Yes	NA	0	0	0	0.025	0	0	0	0.131579	0	0	0	0.0689655	0	0	0	0.0847458
GGB4715_SGB6529|SGB6529	Yes	Yes	Yes	NA	0	0	0	0	0	0	0	0.105263	0	0	0	0.103448	0	0	0	0.101695
GGB6519_SGB9208|SGB9208	Yes	Yes	Yes	NA	0	0	0	0.1	0	0	0	0.105263	0	0	0	0.137931	0	0	0	0.0169492
GGB9092_SGB14022|SGB14022	Yes	No	Yes	NA	0	0	0	0.175	0	0	0	0.157895	0	0	0	0	0	0	0	0
GGB9359_SGB14334|SGB14334	Yes	Yes	Yes	NA	0	0	0	0.1	0	0	0	0.0789474	0	0	0	0.0689655	0	0	0	0.0677966
GGB9469_SGB14863|SGB14863	Yes	Yes	Yes	NA	0	0	0	0.225	0	0	0	0.0526316	0	0	0	0.0689655	0	0	0	0
GGB9613_SGB15048|SGB15048	Yes	Yes	Yes	NA	0	0	0	0.15	0	0	0	0.157895	0	0	0	0.0344828	0	0	0	0
GGB9786_SGB15409|SGB15409	Yes	Yes	Yes	NA	0	0	0	0.025	0	0	0	0.105263	0	0	0	0.103448	0	0	0	0.0847458
Hafnia_paralvei|SGB10207	Yes	Yes	Yes	NA	0	0	0	0.125	0	0	0	0.0789474	0	0	0	0.137931	0	0	0	0.0169492
Lancefieldella_parvula|SGB966	Yes	Yes	Yes	NA	0	0	0	0.075	0	0	0	0.0263158	0	0	0	0.0689655	0	0	0	0.118644
Lawsonibacter_faecis|SGB15125	Yes	Yes	Yes	NA	0	0	0	0.125	0	0	0	0.184211	0	0	0	0	0	0	0	0.0169492
Phocaeicola_coprophilus|SGB1888	Yes	Yes	Yes	NA	0	0	0	0.1	0	0	0	0.105263	0	0	0	0.0689655	0	0	0	0.0508475
Phocaeicola_plebeius|SGB1899	Yes	Yes	Yes	NA	0	0	0	0.1	0	0	0	0.131579	0	0	0	0.103448	0	0	0	0.0169492
Prevotella_bivia|SGB1557	Yes	Yes	Yes	NA	0	0	0	0.075	0	0	0	0.0263158	0	0	0	0.172414	0	0	0	0.0677966
Ruminococcus_bovis|SGB4272	Yes	Yes	Yes	NA	0	0	0	0.025	0	0	0	0.105263	0	0	0	0	0	0	0	0.135593
Thermophilibacter_provencensis|SGB14367	Yes	Yes	Yes	NA	0	0	0	0.175	0	0	0	0.131579	0	0	0	0.0344828	0	0	0	0
Catenibacterium_tridentinum|SGB6783	Yes	Yes	Yes	NA	0	0	0	0.125	0	0	0	0	0	0	0	0.103448	0	0	0	0.0677966
Clostridiales_bacterium|SGB15158	Yes	Yes	Yes	NA	0	0	0	0.075	0	0	0	0.0789474	0	0	0	0.172414	0	0	0	0.0169492
Clostridium_SGB26969|SGB26969	Yes	No	Yes	NA	0	0	0	0.15	0	0	0	0.157895	0	0	0	0	0	0	0	0
Coprobacillus_cateniformis|SGB6771	Yes	Yes	Yes	NA	0	0	0	0.1	0	0	0	0.0263158	0	0	0	0.137931	0	0	0	0.0508475
Enterobacter_kobei|SGB10133	Yes	Yes	Yes	NA	0	0	0	0.05	0	0	0	0.157895	0	0	0	0	0	0	0	0.0677966
Enterobacter_roggenkampii|SGB10139	Yes	Yes	Yes	NA	0	0	0	0	0	0	0	0.0789474	0	0	0	0.0689655	0	0	0	0.118644
Escherichia_marmotae|SGB10064	Yes	Yes	Yes	NA	0	0	0	0.175	0	0	0	0.0789474	0	0	0	0.0689655	0	0	0	0
GGB3189_SGB4212|SGB4212	Yes	Yes	Yes	NA	0	0	0	0.025	0	0	0	0.105263	0	0	0	0.172414	0	0	0	0.0338983
GGB3532_SGB4720|SGB4720	Yes	Yes	Yes	NA	0	0	0	0.175	0	0	0	0.0789474	0	0	0	0.0689655	0	0	0	0
GGB42389_SGB59559|SGB59559	Yes	Yes	Yes	NA	0	0	0	0.1	0	0	0	0.0526316	0	0	0	0.206897	0	0	0	0
GGB4550_SGB6272|SGB6272	Yes	Yes	Yes	NA	0	0	0	0.1	0	0	0	0.0526316	0	0	0	0.0344828	0	0	0	0.0847458
GGB4774_SGB6609|SGB6609	Yes	Yes	Yes	NA	0	0	0	0.05	0	0	0	0	0	0	0	0.0689655	0	0	0	0.135593
GGB49418_SGB69331|SGB69331	Yes	Yes	Yes	NA	0	0	0	0.05	0	0	0	0.0789474	0	0	0	0.0689655	0	0	0	0.0847458
GGB9608_SGB15042|SGB15042	Yes	Yes	Yes	NA	0	0	0	0.125	0	0	0	0.0526316	0	0	0	0.0689655	0	0	0	0.0508475
GGB9759_SGB15372|SGB15372	Yes	Yes	Yes	NA	0	0	0	0.025	0	0	0	0.105263	0	0	0	0.137931	0	0	0	0.0508475
Intestinibacillus_massiliensis|SGB29304	Yes	Yes	Yes	NA	0	0	0	0.2	0	0	0	0.0789474	0	0	0	0	0	0	0	0.0169492
Intestinibacillus_sp_Marseille_P6563|SGB29313	Yes	Yes	Yes	NA	0	0	0	0.175	0	0	0	0	0	0	0	0.137931	0	0	0	0.0169492
Klebsiella_variicola|SGB10114	Yes	Yes	Yes	NA	0	0	0	0.025	0	0	0	0.131579	0	0	0	0.0689655	0	0	0	0.0677966
Oscillospiraceae_bacterium|SGB53807	Yes	Yes	Yes	NA	0	0	0	0.125	0	0	0	0.157895	0	0	0	0.0344828	0	0	0	0
Phocaeicola_faecalis|SGB1810	Yes	No	Yes	NA	0	0	0	0.175	0	0	0	0.131579	0	0	0	0	0	0	0	0
Prevotellamassilia_timonensis|SGB1477	Yes	Yes	Yes	NA	0	0	0	0.1	0	0	0	0.184211	0	0	0	0	0	0	0	0.0169492
Raoultella_ornithinolytica|SGB10124	Yes	Yes	Yes	NA	0	0	0	0.075	0	0	0	0.157895	0	0	0	0.0344828	0	0	0	0.0338983
Raoultibacter_massiliensis|SGB33551	Yes	Yes	Yes	NA	0	0	0	0.125	0	0	0	0.105263	0	0	0	0.0344828	0	0	0	0.0338983
Schaalia_odontolytica|SGB17161_group	Yes	Yes	Yes	NA	0	0	0	0.05	0	0	0	0.0789474	0	0	0	0.137931	0	0	0	0.0508475
TM7_phylum_sp_oral_taxon_348|SGB19880	Yes	Yes	Yes	NA	0	0	0	0.025	0	0	0	0.0263158	0	0	0	0.0689655	0	0	0	0.135593
Anaerotignum_faecicola|SGB71883	Yes	Yes	Yes	NA	0	0	0	0.025	0	0	0	0.0789474	0	0	0	0.0344828	0	0	0	0.101695
Bacteroides_pectinophilus|SGB5068	Yes	Yes	Yes	NA	0	0	0	0	0	0	0	0.105263	0	0	0	0.0344828	0	0	0	0.101695
Blautia_caecimuris|SGB4862	Yes	Yes	Yes	NA	0	0	0	0.1	0	0	0	0.0263158	0	0	0	0.0344828	0	0	0	0.0847458
Citrobacter_portucalensis|SGB10084	Yes	Yes	Yes	NA	0	0	0	0.025	0	0	0	0.131579	0	0	0	0.103448	0	0	0	0.0338983
Cloacibacillus_evryensis|SGB15506	Yes	Yes	Yes	NA	0	0	0	0.1	0	0	0	0.0526316	0	0	0	0.0689655	0	0	0	0.0508475
Erysipelatoclostridium_ramosum|SGB6744	Yes	Yes	Yes	NA	0	0	0	0	0	0	0	0.0526316	0	0	0	0.0689655	0	0	0	0.118644
Eubacteriaceae_bacterium|SGB5058	Yes	Yes	Yes	NA	0	0	0	0.075	0	0	0	0.0526316	0	0	0	0.103448	0	0	0	0.0508475
Faecalicatena_contorta|SGB4613	Yes	Yes	Yes	NA	0	0	0	0.025	0	0	0	0.0526316	0	0	0	0.0344828	0	0	0	0.118644
GGB2652_SGB3573|SGB3573	Yes	Yes	Yes	NA	0	0	0	0.05	0	0	0	0.105263	0	0	0	0	0	0	0	0.0847458
GGB2657_SGB3578|SGB3578	Yes	Yes	Yes	NA	0	0	0	0.125	0	0	0	0.0789474	0	0	0	0.0689655	0	0	0	0.0169492
GGB3304_SGB4365|SGB4365	Yes	No	Yes	NA	0	0	0	0.15	0	0	0	0.131579	0	0	0	0	0	0	0	0
GGB3306_SGB4373|SGB4373	Yes	Yes	Yes	NA	0	0	0	0.05	0	0	0	0.105263	0	0	0	0.0689655	0	0	0	0.0508475
GGB3351_SGB4434|SGB4434	Yes	Yes	Yes	NA	0	0	0	0.025	0	0	0	0.0263158	0	0	0	0.103448	0	0	0	0.101695
GGB35551_SGB53794|SGB53794	Yes	No	Yes	NA	0	0	0	0.225	0	0	0	0.0526316	0	0	0	0	0	0	0	0
GGB4558_SGB6289|SGB6289	Yes	Yes	Yes	NA	0	0	0	0.05	0	0	0	0.131579	0	0	0	0.0689655	0	0	0	0.0338983
GGB4564_SGB6302|SGB6302	Yes	Yes	Yes	NA	0	0	0	0	0	0	0	0.131579	0	0	0	0	0	0	0	0.101695
GGB4694_SGB6493|SGB6493	Yes	Yes	Yes	NA	0	0	0	0.025	0	0	0	0.0526316	0	0	0	0.172414	0	0	0	0.0508475
GGB6012_SGB8640|SGB8640	Yes	Yes	Yes	NA	0	0	0	0.025	0	0	0	0.0526316	0	0	0	0.103448	0	0	0	0.0847458
GGB6470_SGB9153|SGB9153	Yes	Yes	Yes	NA	0	0	0	0.15	0	0	0	0.105263	0	0	0	0.0344828	0	0	0	0
GGB9101_SGB14033|SGB14033	Yes	Yes	Yes	NA	0	0	0	0.15	0	0	0	0.0789474	0	0	0	0.0689655	0	0	0	0
GGB9593_SGB15015|SGB15015	Yes	Yes	Yes	NA	0	0	0	0.025	0	0	0	0.0263158	0	0	0	0.103448	0	0	0	0.101695
GGB9595_SGB15019|SGB15019	Yes	Yes	Yes	NA	0	0	0	0.025	0	0	0	0.0526316	0	0	0	0.103448	0	0	0	0.0847458
GGB9634_SGB15101|SGB15101	Yes	Yes	Yes	NA	0	0	0	0.125	0	0	0	0.0526316	0	0	0	0.0689655	0	0	0	0.0338983
GGB9637_SGB15111|SGB15111	Yes	Yes	Yes	NA	0	0	0	0.05	0	0	0	0.0263158	0	0	0	0.103448	0	0	0	0.0847458
GGB9701_SGB15218|SGB15218	Yes	Yes	Yes	NA	0	0	0	0	0	0	0	0.0526316	0	0	0	0.137931	0	0	0	0.0847458
GGB9783_SGB15405|SGB15405	Yes	Yes	Yes	NA	0	0	0	0.075	0	0	0	0.131579	0	0	0	0.0689655	0	0	0	0.0169492
Gallalistipes_aquisgranensis|SGB2329	Yes	Yes	Yes	NA	0	0	0	0.075	0	0	0	0.157895	0	0	0	0.0344828	0	0	0	0.0169492
Marseilla_massiliensis|SGB1600	Yes	Yes	Yes	NA	0	0	0	0	0	0	0	0.236842	0	0	0	0.0344828	0	0	0	0.0169492
Massilistercora_timonensis|SGB4628	Yes	Yes	Yes	NA	0	0	0	0.125	0	0	0	0.0263158	0	0	0	0.103448	0	0	0	0.0338983
Neglectibacter_timonensis|SGB14851	Yes	Yes	Yes	NA	0	0	0	0.125	0	0	0	0.131579	0	0	0	0.0344828	0	0	0	0
Neisseria_subflava|SGB9450_group	Yes	Yes	Yes	NA	0	0	0	0.05	0	0	0	0.184211	0	0	0	0	0	0	0	0.0338983
Oscillospiraceae_bacterium|SGB4184	Yes	Yes	Yes	NA	0	0	0	0.1	0	0	0	0.131579	0	0	0	0.0689655	0	0	0	0
Oscillospiraceae_unclassified_SGB15253|SGB15253	Yes	Yes	Yes	NA	0	0	0	0.075	0	0	0	0.0526316	0	0	0	0	0	0	0	0.101695
Porphyromonas_uenonis|SGB1974	Yes	Yes	Yes	NA	0	0	0	0.1	0	0	0	0.0789474	0	0	0	0.0689655	0	0	0	0.0338983
Schaalia_SGB17154|SGB17154	Yes	Yes	Yes	NA	0	0	0	0.075	0	0	0	0.0526316	0	0	0	0.103448	0	0	0	0.0508475
Streptococcus_oralis|SGB8130	Yes	Yes	Yes	NA	0	0	0	0.025	0	0	0	0	0	0	0	0.137931	0	0	0	0.101695
Alistipes_sp_An66|SGB2306	Yes	Yes	Yes	NA	0	0	0	0.175	0	0	0	0.0526316	0	0	0	0.0344828	0	0	0	0
Clostridiales_bacterium_Marseille_P2846|SGB29342	Yes	Yes	Yes	NA	0	0	0	0.075	0	0	0	0.131579	0	0	0	0.0344828	0	0	0	0.0169492
Duodenibacillus_massiliensis|SGB9273	Yes	Yes	Yes	NA	0	0	0	0	0	0	0	0.0263158	0	0	0	0.0689655	0	0	0	0.118644
Dysosmobacter_SGB15074|SGB15074	Yes	Yes	Yes	NA	0	0	0	0.05	0	0	0	0.0526316	0	0	0	0.137931	0	0	0	0.0338983
GGB13727_SGB8655|SGB8655	Yes	Yes	Yes	NA	0	0	0	0.05	0	0	0	0.0526316	0	0	0	0.0344828	0	0	0	0.0847458
GGB3002_SGB3993|SGB3993	Yes	Yes	Yes	NA	0	0	0	0.1	0	0	0	0.0263158	0	0	0	0.137931	0	0	0	0.0169492
GGB33512_SGB15202|SGB15202	Yes	Yes	Yes	NA	0	0	0	0.175	0	0	0	0.0526316	0	0	0	0.0344828	0	0	0	0
GGB33665_SGB47358|SGB47358	Yes	Yes	Yes	NA	0	0	0	0.025	0	0	0	0.0789474	0	0	0	0.0344828	0	0	0	0.0847458
GGB4586_SGB6344|SGB6344	Yes	Yes	Yes	NA	0	0	0	0	0	0	0	0.0526316	0	0	0	0.0689655	0	0	0	0.101695
GGB47174_SGB65105|SGB65105	Yes	Yes	Yes	NA	0	0	0	0.025	0	0	0	0.105263	0	0	0	0.0689655	0	0	0	0.0508475
GGB5980_SGB8599|SGB8599	Yes	Yes	Yes	NA	0	0	0	0.025	0	0	0	0.105263	0	0	0	0.103448	0	0	0	0.0338983
GGB74665_SGB13972|SGB13972	Yes	Yes	Yes	NA	0	0	0	0.05	0	0	0	0.131579	0	0	0	0.103448	0	0	0	0
GGB9088_SGB14017|SGB14017	Yes	Yes	Yes	NA	0	0	0	0.025	0	0	0	0.105263	0	0	0	0.0344828	0	0	0	0.0677966
GGB9104_SGB14036|SGB14036	Yes	Yes	Yes	NA	0	0	0	0.1	0	0	0	0.105263	0	0	0	0.0344828	0	0	0	0.0169492
GGB9200_SGB14139|SGB14139	Yes	Yes	Yes	NA	0	0	0	0.025	0	0	0	0.0789474	0	0	0	0.172414	0	0	0	0.0169492
GGB9271_SGB14222|SGB14222	Yes	Yes	Yes	NA	0	0	0	0.125	0	0	0	0.0263158	0	0	0	0.0689655	0	0	0	0.0338983
GGB9480_SGB14874|SGB14874	Yes	Yes	Yes	NA	0	0	0	0.075	0	0	0	0.0263158	0	0	0	0.103448	0	0	0	0.0508475
GGB9529_SGB53518|SGB53518	Yes	Yes	Yes	NA	0	0	0	0.15	0	0	0	0.0263158	0	0	0	0.103448	0	0	0	0
GGB9582_SGB15001|SGB15001	Yes	Yes	Yes	NA	0	0	0	0.125	0	0	0	0.0789474	0	0	0	0.0689655	0	0	0	0
GGB9608_SGB15043|SGB15043	Yes	Yes	Yes	NA	0	0	0	0.025	0	0	0	0	0	0	0	0.0689655	0	0	0	0.118644
GGB9621_SGB15072|SGB15072	Yes	Yes	Yes	NA	0	0	0	0.075	0	0	0	0.131579	0	0	0	0	0	0	0	0.0338983
GGB9695_SGB15211|SGB15211	Yes	Yes	Yes	NA	0	0	0	0.15	0	0	0	0.0789474	0	0	0	0.0344828	0	0	0	0
Haemophilus_sputorum|SGB9631_group	Yes	Yes	Yes	NA	0	0	0	0.05	0	0	0	0.0526316	0	0	0	0.0344828	0	0	0	0.0847458
Lactococcus_cremoris|SGB7984	No	Yes	Yes	NA	0	0	0	0	0	0	0	0	0	0	0.00173002	0.344828	0	0	0	0
Mediterraneibacter_massiliensis|SGB4595	Yes	Yes	Yes	NA	0	0	0	0.025	0	0	0	0	0	0	0	0.0344828	0	0	0	0.135593
Merdimonas_faecis|SGB4626	Yes	Yes	Yes	NA	0	0	0	0.15	0	0	0	0	0	0	0	0.0344828	0	0	0	0.0508475
Prevotella_colorans|SGB1502	Yes	Yes	Yes	NA	0	0	0	0.075	0	0	0	0.0789474	0	0	0	0.103448	0	0	0	0.0169492
Prevotella_timonensis|SGB1507	Yes	Yes	Yes	NA	0	0	0	0.05	0	0	0	0.105263	0	0	0	0.103448	0	0	0	0.0169492
Schaalia_SGB17157|SGB17157	Yes	Yes	Yes	NA	0	0	0	0.025	0	0	0	0.0526316	0	0	0	0.103448	0	0	0	0.0677966
Segatella_hominis|SGB1615	Yes	Yes	Yes	NA	0	0	0	0.075	0	0	0	0.157895	0	0	0	0.0344828	0	0	0	0
Senegalimassilia_faecalis|SGB14822	Yes	Yes	Yes	NA	0	0	0	0.05	0	0	0	0.0263158	0	0	0	0.103448	0	0	0	0.0677966
Sgatella_sinensis|SGB1638	Yes	Yes	Yes	NA	0	0	0	0.075	0	0	0	0.157895	0	0	0	0	0	0	0	0.0169492
Streptococcus_rubneri|SGB8056	Yes	Yes	Yes	NA	0	0	0	0.1	0	0	0	0.0789474	0	0	0	0.0344828	0	0	0	0.0338983
Streptococcus_sanguinis|SGB8047_group	Yes	Yes	Yes	NA	0	0	0	0.025	0	0	0	0.0263158	0	0	0	0.137931	0	0	0	0.0677966
Sutterella_SGB9298|SGB9298	Yes	Yes	Yes	NA	0	0	0	0.1	0	0	0	0.0789474	0	0	0	0.0344828	0	0	0	0.0338983
Turicibacter_sanguinis|SGB6846	Yes	Yes	Yes	NA	0	0	0	0.025	0	0	0	0	0	0	0	0.0689655	0	0	0	0.118644
Blastocystis_sp_subtype_3|EUK944168	Yes	Yes	Yes	NA	0	0	0	0.05	0	0	0	0.0526316	0	0	0	0.0344828	0	0	0	0.0677966
Clostridiaceae_bacterium|SGB4629	Yes	Yes	Yes	NA	0	0	0	0.05	0	0	0	0	0	0	0	0.0689655	0	0	0	0.0847458
Clostridium_SGB6176|SGB6176	Yes	Yes	Yes	NA	0	0	0	0.025	0	0	0	0	0	0	0	0.0689655	0	0	0	0.101695
Clostridium_sp_MCC353|SGB109658	Yes	Yes	Yes	NA	0	0	0	0.025	0	0	0	0.184211	0	0	0	0	0	0	0	0.0169492
Collinsella_SGB14754|SGB14754	Yes	Yes	Yes	NA	0	0	0	0.1	0	0	0	0.0789474	0	0	0	0.0344828	0	0	0	0.0169492
Comamonas_kerstersii|SGB12676	Yes	Yes	Yes	NA	0	0	0	0.025	0	0	0	0.131579	0	0	0	0	0	0	0	0.0508475
GGB12785_SGB19823|SGB19823	Yes	Yes	Yes	NA	0	0	0	0	0	0	0	0.0263158	0	0	0	0.103448	0	0	0	0.0847458
GGB1456_SGB2019|SGB2019	Yes	Yes	Yes	NA	0	0	0	0.1	0	0	0	0.0789474	0	0	0	0.0344828	0	0	0	0.0169492
GGB1527_SGB2110|SGB2110	Yes	Yes	Yes	NA	0	0	0	0.125	0	0	0	0.0789474	0	0	0	0.0344828	0	0	0	0
GGB1627_SGB2229|SGB2229	Yes	Yes	Yes	NA	0	0	0	0.125	0	0	0	0.0789474	0	0	0	0.0344828	0	0	0	0
GGB27106_SGB6188|SGB6188	Yes	Yes	Yes	NA	0	0	0	0	0	0	0	0.0263158	0	0	0	0.0689655	0	0	0	0.101695
GGB3111_SGB4123|SGB4123	Yes	Yes	Yes	NA	0	0	0	0.025	0	0	0	0.105263	0	0	0	0.0689655	0	0	0	0.0338983
GGB3124_SGB4136|SGB4136	Yes	Yes	Yes	NA	0	0	0	0.025	0	0	0	0.0789474	0	0	0	0.103448	0	0	0	0.0338983
GGB3267_SGB4317|SGB4317	Yes	Yes	Yes	NA	0	0	0	0	0	0	0	0.105263	0	0	0	0.0344828	0	0	0	0.0677966
GGB33539_SGB53381|SGB53381	Yes	No	Yes	NA	0	0	0	0.1	0	0	0	0.131579	0	0	0	0	0	0	0	0
GGB4266_SGB5809|SGB5809	Yes	Yes	Yes	NA	0	0	0	0.025	0	0	0	0.0789474	0	0	0	0.0689655	0	0	0	0.0508475
GGB4277_SGB5832|SGB5832	Yes	Yes	Yes	NA	0	0	0	0.1	0	0	0	0.0526316	0	0	0	0.0344828	0	0	0	0.0338983
GGB45599_SGB63311|SGB63311	Yes	No	Yes	NA	0	0	0	0.1	0	0	0	0.131579	0	0	0	0	0	0	0	0
GGB45656_SGB63370|SGB63370	Yes	Yes	Yes	NA	0	0	0	0.05	0	0	0	0.0526316	0	0	0	0	0	0	0	0.0847458
GGB4699_SGB6503|SGB6503	Yes	Yes	Yes	NA	0	0	0	0.05	0	0	0	0	0	0	0	0.0689655	0	0	0	0.0847458
GGB4700_SGB6506|SGB6506	Yes	Yes	Yes	NA	0	0	0	0	0	0	0	0.0526316	0	0	0	0.0689655	0	0	0	0.0847458
GGB4704_SGB6511|SGB6511	Yes	Yes	Yes	NA	0	0	0	0.025	0	0	0	0.0263158	0	0	0	0.0344828	0	0	0	0.101695
GGB4711_SGB6524|SGB6524	Yes	Yes	Yes	NA	0	0	0	0	0	0	0	0.0526316	0	0	0	0.103448	0	0	0	0.0677966
GGB51269_SGB5061|SGB5061	Yes	Yes	Yes	NA	0	0	0	0.025	0	0	0	0.0263158	0	0	0	0.0344828	0	0	0	0.101695
GGB6123_SGB8768|SGB8768	Yes	Yes	Yes	NA	0	0	0	0.1	0	0	0	0.0789474	0	0	0	0.0344828	0	0	0	0.0169492
GGB6608_SGB9342|SGB9342	Yes	Yes	Yes	NA	0	0	0	0.1	0	0	0	0.0263158	0	0	0	0.0689655	0	0	0	0.0338983
GGB9264_SGB14212|SGB14212	Yes	Yes	Yes	NA	0	0	0	0.025	0	0	0	0.131579	0	0	0	0.0344828	0	0	0	0.0338983
GGB9266_SGB14216|SGB14216	Yes	Yes	Yes	NA	0	0	0	0.075	0	0	0	0.0789474	0	0	0	0.0344828	0	0	0	0.0338983
GGB9271_SGB14223|SGB14223	Yes	Yes	Yes	NA	0	0	0	0.05	0	0	0	0.0789474	0	0	0	0.0344828	0	0	0	0.0508475
GGB9348_SGB14315|SGB14315	Yes	Yes	Yes	NA	0	0	0	0.15	0	0	0	0	0	0	0	0.103448	0	0	0	0
GGB9365_SGB14342|SGB14342	Yes	No	Yes	NA	0	0	0	0.125	0	0	0	0.105263	0	0	0	0	0	0	0	0
GGB9445_SGB14835|SGB14835	Yes	Yes	Yes	NA	0	0	0	0.075	0	0	0	0.131579	0	0	0	0.0344828	0	0	0	0
GGB9694_SGB15207|SGB15207	Yes	Yes	Yes	NA	0	0	0	0.125	0	0	0	0.0789474	0	0	0	0	0	0	0	0.0169492
Hallella_faecis|SGB1705	Yes	No	Yes	NA	0	0	0	0.1	0	0	0	0.131579	0	0	0	0	0	0	0	0
Lachnoclostridium_edouardi|SGB29433	Yes	Yes	Yes	NA	0	0	0	0	0	0	0	0.0263158	0	0	0	0.137931	0	0	0	0.0677966
Lachnospiraceae_unclassified_SGB69346|SGB69346	Yes	Yes	Yes	NA	0	0	0	0	0	0	0	0.0263158	0	0	0	0.0689655	0	0	0	0.101695
Methanobrevibacter_smithii|SGB713	Yes	Yes	Yes	NA	0	0	0	0.025	0	0	0	0	0	0	0	0.0344828	0	0	0	0.118644
Parabacteroides_sp_AGMB00274|SGB1930	Yes	Yes	Yes	NA	0	0	0	0.1	0	0	0	0.0789474	0	0	0	0.0689655	0	0	0	0
Parvibacter_caecicola|SGB33555	Yes	Yes	Yes	NA	0	0	0	0.05	0	0	0	0.0263158	0	0	0	0.0344828	0	0	0	0.0847458
Schaalia_SGB17158|SGB17158_group	Yes	Yes	Yes	NA	0	0	0	0.05	0	0	0	0.0789474	0	0	0	0.137931	0	0	0	0
Bacteroides_fragilis|SGB104919	Yes	No	Yes	NA	0	0	0	0.1	0	0	0	0.105263	0	0	0	0	0	0	0	0
Campylobacter_hominis|SGB19429	Yes	Yes	Yes	NA	0	0	0	0.025	0	0	0	0.0526316	0	0	0	0.103448	0	0	0	0.0338983
Candidatus_Nanosynbacter_sp_HMT_352|SGB19850	Yes	Yes	Yes	NA	0	0	0	0	0	0	0	0.0789474	0	0	0	0.0344828	0	0	0	0.0677966
Candidatus_Saccharibacteria_unclassified_SGB19846|SGB19846_group	Yes	Yes	Yes	NA	0	0	0	0.175	0	0	0	0	0	0	0	0.0344828	0	0	0	0
Christensenella_sp_Marseille_P3954|SGB29301	Yes	Yes	Yes	NA	0	0	0	0.1	0	0	0	0.0789474	0	0	0	0.0344828	0	0	0	0
Citrobacter_braakii|SGB10086	Yes	Yes	Yes	NA	0	0	0	0.025	0	0	0	0.105263	0	0	0	0.0344828	0	0	0	0.0338983
Desulfovibrio_piger|SGB15465	Yes	Yes	Yes	NA	0	0	0	0.025	0	0	0	0.0526316	0	0	0	0.0689655	0	0	0	0.0508475
GGB1221_SGB1590|SGB1590	Yes	No	Yes	NA	0	0	0	0.125	0	0	0	0.0789474	0	0	0	0	0	0	0	0
GGB1247_SGB1668|SGB1668	Yes	No	Yes	NA	0	0	0	0.125	0	0	0	0.0789474	0	0	0	0	0	0	0	0
GGB29535_SGB36365|SGB36365	Yes	Yes	Yes	NA	0	0	0	0	0	0	0	0.0526316	0	0	0	0.0689655	0	0	0	0.0677966
GGB3057_SGB4059|SGB4059	Yes	Yes	Yes	NA	0	0	0	0.1	0	0	0	0.0526316	0	0	0	0.0689655	0	0	0	0
GGB3118_SGB4130|SGB4130	Yes	Yes	Yes	NA	0	0	0	0.05	0	0	0	0.0526316	0	0	0	0.0689655	0	0	0	0.0338983
GGB3328_SGB4406|SGB4406	Yes	Yes	Yes	NA	0	0	0	0	0	0	0	0.0789474	0	0	0	0.0689655	0	0	0	0.0508475
GGB3446_SGB4597|SGB4597	Yes	Yes	Yes	NA	0	0	0	0.1	0	0	0	0	0	0	0	0.0689655	0	0	0	0.0338983
GGB3548_SGB4744|SGB4744	Yes	Yes	Yes	NA	0	0	0	0.075	0	0	0	0.0263158	0	0	0	0.103448	0	0	0	0.0169492
GGB3623_SGB4900|SGB4900	Yes	Yes	Yes	NA	0	0	0	0	0	0	0	0.0789474	0	0	0	0.0689655	0	0	0	0.0508475
GGB3678_SGB4991|SGB4991	Yes	Yes	Yes	NA	0	0	0	0.1	0	0	0	0.0789474	0	0	0	0.0344828	0	0	0	0
GGB3678_SGB4992|SGB4992	Yes	Yes	Yes	NA	0	0	0	0.1	0	0	0	0.0263158	0	0	0	0.0689655	0	0	0	0.0169492
GGB3816_SGB5181|SGB5181	Yes	Yes	Yes	NA	0	0	0	0.1	0	0	0	0.0263158	0	0	0	0.103448	0	0	0	0
GGB3817_SGB5182|SGB5182	Yes	Yes	Yes	NA	0	0	0	0	0	0	0	0.0263158	0	0	0	0.206897	0	0	0	0.0169492
GGB42639_SGB59836|SGB59836	Yes	Yes	Yes	NA	0	0	0	0.1	0	0	0	0.0263158	0	0	0	0.0344828	0	0	0	0.0338983
GGB4587_SGB6346|SGB6346	Yes	Yes	Yes	NA	0	0	0	0	0	0	0	0.105263	0	0	0	0.0344828	0	0	0	0.0508475
GGB4609_SGB6383|SGB6383	Yes	Yes	Yes	NA	0	0	0	0.025	0	0	0	0.0526316	0	0	0	0.0689655	0	0	0	0.0508475
GGB4661_SGB6449|SGB6449	Yes	Yes	Yes	NA	0	0	0	0	0	0	0	0.0526316	0	0	0	0.0689655	0	0	0	0.0677966
GGB4669_SGB6458|SGB6458	Yes	Yes	Yes	NA	0	0	0	0.05	0	0	0	0.0789474	0	0	0	0	0	0	0	0.0508475
GGB6002_SGB8625|SGB8625	Yes	Yes	Yes	NA	0	0	0	0.05	0	0	0	0.105263	0	0	0	0.0689655	0	0	0	0
GGB6123_SGB8767|SGB8767	Yes	Yes	Yes	NA	0	0	0	0.025	0	0	0	0.0789474	0	0	0	0.0689655	0	0	0	0.0338983
GGB6610_SGB9344|SGB9344	Yes	Yes	Yes	NA	0	0	0	0.075	0	0	0	0.0263158	0	0	0	0.0689655	0	0	0	0.0338983
GGB74447_SGB1596|SGB1596	Yes	No	Yes	NA	0	0	0	0.125	0	0	0	0.0789474	0	0	0	0	0	0	0	0
GGB9081_SGB14005|SGB14005	Yes	Yes	Yes	NA	0	0	0	0.025	0	0	0	0.131579	0	0	0	0	0	0	0	0.0338983
GGB9082_SGB14007|SGB14007	Yes	Yes	Yes	NA	0	0	0	0.05	0	0	0	0.105263	0	0	0	0.0344828	0	0	0	0.0169492
GGB9095_SGB14026|SGB14026	Yes	Yes	Yes	NA	0	0	0	0.1	0	0	0	0.0789474	0	0	0	0.0344828	0	0	0	0
GGB9116_SGB14049|SGB14049	Yes	No	Yes	NA	0	0	0	0.125	0	0	0	0.0789474	0	0	0	0	0	0	0	0
GGB9172_SGB14110|SGB14110	Yes	Yes	Yes	NA	0	0	0	0.05	0	0	0	0.105263	0	0	0	0	0	0	0	0.0338983
GGB9197_SGB14136|SGB14136	Yes	Yes	Yes	NA	0	0	0	0.05	0	0	0	0.0263158	0	0	0	0	0	0	0	0.0847458
GGB9334_SGB14297|SGB14297	Yes	Yes	Yes	NA	0	0	0	0.1	0	0	0	0.0263158	0	0	0	0.103448	0	0	0	0
GGB9343_SGB14307|SGB14307	Yes	Yes	Yes	NA	0	0	0	0.125	0	0	0	0	0	0	0	0.103448	0	0	0	0
GGB9361_SGB14336|SGB14336	Yes	Yes	Yes	NA	0	0	0	0.025	0	0	0	0.105263	0	0	0	0.0344828	0	0	0	0.0338983
GGB9595_SGB15018|SGB15018	Yes	Yes	Yes	NA	0	0	0	0.075	0	0	0	0.0526316	0	0	0	0	0	0	0	0.0508475
Prevotella_stercorea|SGB1680	Yes	Yes	Yes	NA	0	0	0	0.075	0	0	0	0.0789474	0	0	0	0	0	0	0	0.0338983
Pseudoflavonifractor_sp_MSJ_37|SGB109649	Yes	Yes	Yes	NA	0	0	0	0.05	0	0	0	0.0526316	0	0	0	0.0344828	0	0	0	0.0508475
Sanguibacteroides_justesenii|SGB1776	Yes	Yes	Yes	NA	0	0	0	0.1	0	0	0	0.0526316	0	0	0	0.0344828	0	0	0	0.0169492
Streptococcus_mitis|SGB8185	Yes	Yes	Yes	NA	0	0	0	0	0	0	0	0.0263158	0	0	0	0.137931	0	0	0	0.0508475
Sutterella_SGB9281|SGB9281	Yes	Yes	Yes	NA	0	0	0	0.1	0	0	0	0.0263158	0	0	0	0.0689655	0	0	0	0.0169492
Vescimonas_SGB15086|SGB15086	Yes	Yes	Yes	NA	0	0	0	0.075	0	0	0	0	0	0	0	0.0344828	0	0	0	0.0677966
Acidaminococcus_SGB5735|SGB5735	Yes	Yes	Yes	NA	0	0	0	0.1	0	0	0	0.0526316	0	0	0	0	0	0	0	0.0169492
Actinomyces_graevenitzii|SGB17130_group	Yes	Yes	Yes	NA	0	0	0	0.05	0	0	0	0.0263158	0	0	0	0.0344828	0	0	0	0.0508475
Actinomyces_sp_oral_taxon_448|SGB15872	Yes	Yes	Yes	NA	0	0	0	0.025	0	0	0	0	0	0	0	0.103448	0	0	0	0.0508475
Bacteroides_intestinalis|SGB1845	Yes	Yes	Yes	NA	0	0	0	0.025	0	0	0	0	0	0	0	0.103448	0	0	0	0.0508475
Bacteroides_sp_Marseille_P3684|SGB1429	Yes	Yes	Yes	NA	0	0	0	0.075	0	0	0	0.0263158	0	0	0	0.0344828	0	0	0	0.0338983
Blastocystis_sp_subtype_1|EUK944036	Yes	Yes	Yes	NA	0	0	0	0.05	0	0	0	0.0263158	0	0	0	0.103448	0	0	0	0.0169492
Blautia_SGB71764|SGB71764	Yes	No	Yes	NA	0	0	0	0.05	0	0	0	0.131579	0	0	0	0	0	0	0	0
Blautia_producta|SGB4786	Yes	Yes	Yes	NA	0	0	0	0.025	0	0	0	0.0789474	0	0	0	0	0	0	0	0.0508475
Clostridium_sp_AM42_4|SGB4709	Yes	Yes	Yes	NA	0	0	0	0	0	0	0	0.0263158	0	0	0	0.0344828	0	0	0	0.0847458
Faecalimonas_umbilicata|SGB4583	Yes	Yes	Yes	NA	0	0	0	0.1	0	0	0	0	0	0	0	0.0344828	0	0	0	0.0338983
Faecalitalea_cylindroides|SGB6790	Yes	Yes	Yes	NA	0	0	0	0.05	0	0	0	0	0	0	0	0.103448	0	0	0	0.0338983
Fenollaria_massiliensis|SGB6716	Yes	Yes	Yes	NA	0	0	0	0.05	0	0	0	0.0263158	0	0	0	0.137931	0	0	0	0
GGB1093_SGB1404|SGB1404	Yes	Yes	Yes	NA	0	0	0	0.05	0	0	0	0	0	0	0	0	0	0	0	0.0847458
GGB1264_SGB1697|SGB1697	Yes	No	Yes	NA	0	0	0	0.075	0	0	0	0.105263	0	0	0	0	0	0	0	0
GGB1680_SGB2312|SGB2312	Yes	Yes	Yes	NA	0	0	0	0.075	0	0	0	0.0263158	0	0	0	0.0689655	0	0	0	0.0169492
GGB3123_SGB4135|SGB4135	Yes	Yes	Yes	NA	0	0	0	0.1	0	0	0	0	0	0	0	0.0344828	0	0	0	0.0338983
GGB32487_SGB54320|SGB54320	Yes	No	Yes	NA	0	0	0	0.125	0	0	0	0.0526316	0	0	0	0	0	0	0	0
GGB3585_SGB4803|SGB4803	Yes	Yes	Yes	NA	0	0	0	0	0	0	0	0.0526316	0	0	0	0	0	0	0	0.0847458
GGB3649_SGB4958|SGB4958	No	Yes	Yes	NA	0	0	0	0	0	0	0	0	0	0	0	0.0344828	0	0	0	0.101695
GGB4586_SGB6343|SGB6343	No	Yes	Yes	NA	0	0	0	0	0	0	0	0	0	0	0	0	0	0	0	0.118644
GGB4667_SGB6456|SGB6456	Yes	Yes	Yes	NA	0	0	0	0.025	0	0	0	0.0526316	0	0	0	0.0344828	0	0	0	0.0508475
GGB4702_SGB6509|SGB6509	Yes	Yes	Yes	NA	0	0	0	0	0	0	0	0.105263	0	0	0	0.0344828	0	0	0	0.0338983
GGB4708_SGB6518|SGB6518	Yes	Yes	Yes	NA	0	0	0	0	0	0	0	0.0526316	0	0	0	0.103448	0	0	0	0.0338983
GGB48165_SGB66168|SGB66168	Yes	No	Yes	NA	0	0	0	0.125	0	0	0	0.0526316	0	0	0	0	0	0	0	0
GGB6513_SGB9199|SGB9199	Yes	Yes	Yes	NA	0	0	0	0.05	0	0	0	0.105263	0	0	0	0.0344828	0	0	0	0
GGB6544_SGB9243|SGB9243	Yes	Yes	Yes	NA	0	0	0	0.05	0	0	0	0.0263158	0	0	0	0	0	0	0	0.0677966
GGB9211_SGB14151|SGB14151	Yes	Yes	Yes	NA	0	0	0	0.05	0	0	0	0.105263	0	0	0	0	0	0	0	0.0169492
GGB9288_SGB14243|SGB14243	Yes	Yes	Yes	NA	0	0	0	0.025	0	0	0	0.0789474	0	0	0	0.0344828	0	0	0	0.0338983
GGB9719_SGB53514|SGB53514	Yes	Yes	Yes	NA	0	0	0	0.075	0	0	0	0.0263158	0	0	0	0.0689655	0	0	0	0.0169492
GGB9779_SGB15399|SGB15399	Yes	Yes	Yes	NA	0	0	0	0.05	0	0	0	0.0526316	0	0	0	0.0689655	0	0	0	0.0169492
Gemella_sanguinis|SGB7298_group	No	Yes	Yes	NA	0	0	0	0	0	0	0	0	0	0	0	0.172414	0	0	0	0.0338983
Gemmiger_formicilis|SGB15292	Yes	No	Yes	NA	0	0	0	0.075	0	0	0	0.105263	0	0	0	0	0	0	0	0
Leuconostoc_lactis|SGB7121_group	Yes	Yes	Yes	NA	0	0	0	0	0	0	0	0.0789474	0	0	0	0.0344828	0	0	0	0.0508475
Leuconostoc_mesenteroides|SGB7126	No	Yes	Yes	NA	0	0	0	0	0	0	0	0	0	0	0	0.172414	0	0	0	0.0338983
Massilimicrobiota_timonensis|SGB6767	No	Yes	Yes	NA	0	0	0	0	0	0	0	0	0	0	0	0.172414	0	0	0	0.0338983
Megasphaera_sp_DJF_B143|SGB5852	Yes	Yes	Yes	NA	0	0	0	0.05	0	0	0	0.0263158	0	0	0	0	0	0	0	0.0677966
Olsenella_timonensis|SGB14360	Yes	Yes	Yes	NA	0	0	0	0.1	0	0	0	0.0526316	0	0	0	0.0344828	0	0	0	0
Oxalobacter_formigenes|SGB9387	Yes	Yes	Yes	NA	0	0	0	0.025	0	0	0	0.0526316	0	0	0	0.0344828	0	0	0	0.0508475
Porphyromonas_SGB1980|SGB1980	Yes	Yes	Yes	NA	0	0	0	0.075	0	0	0	0.0789474	0	0	0	0.0344828	0	0	0	0
Porphyromonas_sp_HMSC065F10|SGB1990_group	Yes	Yes	Yes	NA	0	0	0	0.05	0	0	0	0.105263	0	0	0	0.0344828	0	0	0	0
Puniceicoccaceae_unclassified_SGB8769|SGB8769	Yes	Yes	Yes	NA	0	0	0	0.075	0	0	0	0.0789474	0	0	0	0.0344828	0	0	0	0
Rothia_mucilaginosa|SGB16986	Yes	Yes	Yes	NA	0	0	0	0.05	0	0	0	0.0263158	0	0	0	0.0689655	0	0	0	0.0338983
Segatella_hominis|SGB1617	Yes	Yes	Yes	NA	0	0	0	0.1	0	0	0	0.0526316	0	0	0	0	0	0	0	0.0169492
Segatella_sanihominis|SGB1614	Yes	Yes	Yes	NA	0	0	0	0.1	0	0	0	0.0263158	0	0	0	0	0	0	0	0.0338983
Solobacterium_SGB6829|SGB6829	Yes	Yes	Yes	NA	0	0	0	0.025	0	0	0	0	0	0	0	0.103448	0	0	0	0.0508475
Sutterella_faecalis|SGB9295	Yes	Yes	Yes	NA	0	0	0	0.05	0	0	0	0.105263	0	0	0	0	0	0	0	0.0169492
Sutterella_sp_AM11_39|SGB9280	Yes	No	Yes	NA	0	0	0	0.175	0	0	0	0	0	0	0	0	0	0	0	0
Tyzzerella_SGB4587|SGB4587	Yes	Yes	Yes	NA	0	0	0	0.05	0	0	0	0.0263158	0	0	0	0.0344828	0	0	0	0.0508475
Acidaminococcus_fermentans|SGB5743	Yes	Yes	Yes	NA	0	0	0	0.075	0	0	0	0.0263158	0	0	0	0	0	0	0	0.0338983
Alistipes_provencensis|SGB2298	Yes	Yes	Yes	NA	0	0	0	0.05	0	0	0	0.0526316	0	0	0	0	0	0	0	0.0338983
Blastocystis_sp_subtype_2|EUK944160	Yes	Yes	Yes	NA	0	0	0	0.05	0	0	0	0.0263158	0	0	0	0.0689655	0	0	0	0.0169492
Blautia_hydrogenotrophica|SGB4677	Yes	Yes	Yes	NA	0	0	0	0.05	0	0	0	0.0789474	0	0	0	0.0344828	0	0	0	0
Cloacibacillus_porcorum|SGB15507	Yes	Yes	Yes	NA	0	0	0	0.025	0	0	0	0.0526316	0	0	0	0.103448	0	0	0	0
Collinsella_tanakaei|SGB14737	Yes	No	Yes	NA	0	0	0	0.1	0	0	0	0.0526316	0	0	0	0	0	0	0	0
Cuneatibacter_caecimuris|SGB29380	Yes	Yes	Yes	NA	0	0	0	0.025	0	0	0	0.0526316	0	0	0	0.0689655	0	0	0	0.0169492
Erysipelotrichaceae_bacterium_7770_A6|SGB6836	Yes	Yes	Yes	NA	0	0	0	0.025	0	0	0	0.0263158	0	0	0	0	0	0	0	0.0677966
Eubacterium_sp_MSJ_21|SGB5113	Yes	Yes	Yes	NA	0	0	0	0.05	0	0	0	0.0789474	0	0	0	0	0	0	0	0.0169492
Eubacterium_sp_c_25|SGB4621	Yes	Yes	Yes	NA	0	0	0	0.025	0	0	0	0	0	0	0	0.103448	0	0	0	0.0338983
GGB1153_SGB1481|SGB1481	Yes	Yes	Yes	NA	0	0	0	0.1	0	0	0	0.0263158	0	0	0	0	0	0	0	0.0169492
GGB1582_SGB2173|SGB2173	Yes	Yes	Yes	NA	0	0	0	0.05	0	0	0	0.0789474	0	0	0	0	0	0	0	0.0169492
GGB1689_SGB2321|SGB2321	Yes	Yes	Yes	NA	0	0	0	0.1	0	0	0	0	0	0	0	0.0689655	0	0	0	0
GGB3126_SGB4139|SGB4139	Yes	Yes	Yes	NA	0	0	0	0.025	0	0	0	0	0	0	0	0.137931	0	0	0	0.0169492
GGB3139_SGB4152|SGB4152	Yes	Yes	Yes	NA	0	0	0	0.05	0	0	0	0	0	0	0	0.0689655	0	0	0	0.0338983
GGB31460_SGB6499|SGB6499	Yes	Yes	Yes	NA	0	0	0	0	0	0	0	0.0526316	0	0	0	0.103448	0	0	0	0.0169492
GGB3280_SGB4333|SGB4333	Yes	No	Yes	NA	0	0	0	0.1	0	0	0	0.0526316	0	0	0	0	0	0	0	0
GGB3287_SGB4341|SGB4341	Yes	Yes	Yes	NA	0	0	0	0.025	0	0	0	0.0526316	0	0	0	0.0689655	0	0	0	0.0169492
GGB3340_SGB4419|SGB4419	Yes	Yes	Yes	NA	0	0	0	0.025	0	0	0	0	0	0	0	0.0344828	0	0	0	0.0677966
GGB3640_SGB4937|SGB4937	Yes	Yes	Yes	NA	0	0	0	0	0	0	0	0.0789474	0	0	0	0	0	0	0	0.0508475
GGB3738_SGB5072|SGB5072	Yes	Yes	Yes	NA	0	0	0	0.025	0	0	0	0.0263158	0	0	0	0	0	0	0	0.0677966
GGB3755_SGB5104|SGB5104	Yes	Yes	Yes	NA	0	0	0	0	0	0	0	0.0263158	0	0	0	0	0	0	0	0.0847458
GGB45537_SGB63217|SGB63217	Yes	Yes	Yes	NA	0	0	0	0.1	0	0	0	0	0	0	0	0.0689655	0	0	0	0
GGB4558_SGB6290|SGB6290	Yes	Yes	Yes	NA	0	0	0	0.025	0	0	0	0.0526316	0	0	0	0.0344828	0	0	0	0.0338983
GGB4598_SGB6360|SGB6360	Yes	Yes	Yes	NA	0	0	0	0	0	0	0	0.0263158	0	0	0	0.0344828	0	0	0	0.0677966
GGB5997_SGB8620|SGB8620	Yes	Yes	Yes	NA	0	0	0	0.025	0	0	0	0	0	0	0	0.103448	0	0	0	0.0338983
GGB6010_SGB8637|SGB8637	Yes	Yes	Yes	NA	0	0	0	0.025	0	0	0	0	0	0	0	0.137931	0	0	0	0.0169492
GGB6648_SGB9389|SGB9389	Yes	Yes	Yes	NA	0	0	0	0.05	0	0	0	0.0789474	0	0	0	0	0	0	0	0.0169492
GGB87334_SGB6273|SGB6273	Yes	Yes	Yes	NA	0	0	0	0	0	0	0	0.0263158	0	0	0	0.0344828	0	0	0	0.0677966
GGB9075_SGB13997|SGB13997	Yes	Yes	Yes	NA	0	0	0	0.075	0	0	0	0.0263158	0	0	0	0.0344828	0	0	0	0.0169492
GGB9267_SGB14218|SGB14218	Yes	Yes	Yes	NA	0	0	0	0.05	0	0	0	0.0526316	0	0	0	0.0344828	0	0	0	0.0169492
GGB9370_SGB14351|SGB14351	Yes	Yes	Yes	NA	0	0	0	0.025	0	0	0	0.0789474	0	0	0	0	0	0	0	0.0338983
GGB9411_SGB14764|SGB14764_group	Yes	Yes	Yes	NA	0	0	0	0.1	0	0	0	0.0263158	0	0	0	0.0344828	0	0	0	0
GGB9474_SGB14868|SGB14868	Yes	Yes	Yes	NA	0	0	0	0.075	0	0	0	0.0526316	0	0	0	0.0344828	0	0	0	0
GGB9495_SGB14892|SGB14892	Yes	Yes	Yes	NA	0	0	0	0.025	0	0	0	0.0789474	0	0	0	0.0689655	0	0	0	0
GGB9547_SGB14953|SGB14953	Yes	Yes	Yes	NA	0	0	0	0.1	0	0	0	0	0	0	0	0.0689655	0	0	0	0
GGB9583_SGB15004|SGB15004	Yes	Yes	Yes	NA	0	0	0	0.075	0	0	0	0.0526316	0	0	0	0.0344828	0	0	0	0
GGB9603_SGB15035|SGB15035	Yes	Yes	Yes	NA	0	0	0	0.05	0	0	0	0.0263158	0	0	0	0.0344828	0	0	0	0.0338983
GGB9620_SGB15068|SGB15068	Yes	Yes	Yes	NA	0	0	0	0.05	0	0	0	0.0263158	0	0	0	0.0689655	0	0	0	0.0169492
GGB9630_SGB15084|SGB15084	Yes	Yes	Yes	NA	0	0	0	0	0	0	0	0.0789474	0	0	0	0.0689655	0	0	0	0.0169492
GGB9696_SGB15212|SGB15212	Yes	Yes	Yes	NA	0	0	0	0.025	0	0	0	0.0526316	0	0	0	0.0344828	0	0	0	0.0338983
GGB9712_SGB15242|SGB15242	Yes	Yes	Yes	NA	0	0	0	0.075	0	0	0	0	0	0	0	0.0689655	0	0	0	0.0169492
GGB9785_SGB15408|SGB15408	Yes	Yes	Yes	NA	0	0	0	0.025	0	0	0	0.0789474	0	0	0	0.0344828	0	0	0	0.0169492
Intestinimonas_timonensis|SGB29334	Yes	Yes	Yes	NA	0	0	0	0.125	0	0	0	0	0	0	0	0.0344828	0	0	0	0
Klebsiella_quasipneumoniae|SGB10112	Yes	Yes	Yes	NA	0	0	0	0	0	0	0	0.0263158	0	0	0	0.0344828	0	0	0	0.0677966
Limosilactobacillus_fermentum|SGB7106	Yes	Yes	Yes	NA	0	0	0	0.05	0	0	0	0.0263158	0	0	0	0.0689655	0	0	0	0.0169492
Limosilactobacillus_mucosae|SGB7088_group	Yes	Yes	Yes	NA	0	0	0	0.05	0	0	0	0.0263158	0	0	0	0	0	0	0	0.0508475
Megasphaera_sp_AM44_1BH|SGB5853	Yes	Yes	Yes	NA	0	0	0	0	0	0	0	0.0263158	0	0	0	0.0689655	0	0	0	0.0508475
Oscillospiraceae_unclassified_SGB4196|SGB4196	Yes	Yes	Yes	NA	0	0	0	0.05	0	0	0	0.0789474	0	0	0	0	0	0	0	0.0169492
Parabacteroides_sp_TM07_1AC|SGB1939	Yes	Yes	Yes	NA	0	0	0	0.125	0	0	0	0	0	0	0	0.0344828	0	0	0	0
Pseudomonas_aeruginosa|SGB12320	Yes	Yes	Yes	NA	0	0	0	0.05	0	0	0	0.0526316	0	0	0	0.0344828	0	0	0	0.0169492
Roseburia_SGB4949|SGB4949	Yes	No	Yes	NA	0	0	0	0.05	0	0	0	0.105263	0	0	0	0	0	0	0	0
Ruminococcus_champanellensis|SGB4418	Yes	Yes	Yes	NA	0	0	0	0.025	0	0	0	0.0526316	0	0	0	0.0689655	0	0	0	0.0169492
Weissella_confusa|SGB7115	Yes	Yes	Yes	NA	0	0	0	0	0	0	0	0.0263158	0	0	0	0	0	0	0	0.0847458
Alistipes_SGB2307|SGB2307	Yes	No	Yes	NA	0	0	0	0.025	0	0	0	0.105263	0	0	0	0	0	0	0	0
Alistipes_sp_An31A|SGB2304	Yes	Yes	Yes	NA	0	0	0	0.05	0	0	0	0.0263158	0	0	0	0.0344828	0	0	0	0.0169492
Amedibacillus_dolichus|SGB4035	Yes	Yes	Yes	NA	0	0	0	0.075	0	0	0	0	0	0	0	0.0689655	0	0	0	0
Bacteroides_bouchesdurhonensis|SGB3321	Yes	Yes	Yes	NA	0	0	0	0.025	0	0	0	0.0263158	0	0	0	0.103448	0	0	0	0
Bacteroides_muris|SGB27790	Yes	No	Yes	NA	0	0	0	0.1	0	0	0	0.0263158	0	0	0	0	0	0	0	0
Bifidobacterium_ruminantium|SGB17243	Yes	No	Yes	NA	0	0	0	0.075	0	0	0	0.0526316	0	0	0	0	0	0	0	0
Blastocystis_sp_subtype_4|EUK944170	Yes	Yes	Yes	NA	0	0	0	0.025	0	0	0	0.0789474	0	0	0	0.0344828	0	0	0	0
Christensenella_timonensis|SGB29340	Yes	Yes	Yes	NA	0	0	0	0.025	0	0	0	0.0526316	0	0	0	0	0	0	0	0.0338983
Clostridium_SGB4907|SGB4907	Yes	No	Yes	NA	0	0	0	0.05	0	0	0	0.0789474	0	0	0	0	0	0	0	0
Clostridium_SGB4913|SGB4913	Yes	No	Yes	NA	0	0	0	0.05	0	0	0	0.0789474	0	0	0	0	0	0	0	0
Clostridium_saccharogumia|SGB101613	Yes	Yes	Yes	NA	0	0	0	0	0	0	0	0.0526316	0	0	0	0	0	0	0	0.0508475
Collinsella_aerofaciens|SGB14483	Yes	Yes	Yes	NA	0	0	0	0	0	0	0	0.0526316	0	0	0	0	0	0	0	0.0508475
Enorma_massiliensis|SGB14749	Yes	Yes	Yes	NA	0	0	0	0.075	0	0	0	0.0263158	0	0	0	0.0344828	0	0	0	0
Enterobacter_mori|SGB10132	Yes	Yes	Yes	NA	0	0	0	0	0	0	0	0.0526316	0	0	0	0.0344828	0	0	0	0.0338983
Enterococcus_faecium|SGB7968	No	Yes	Yes	NA	0	0	0	0	0	0	0	0	0	0	0	0.0344828	0	0	0	0.0677966
Eubacteriales_unclassified_SGB15150|SGB15150	Yes	Yes	Yes	NA	0	0	0	0.025	0	0	0	0.0789474	0	0	0	0	0	0	0	0.0169492
Faecalibacterium_gallinarum|SGB66208	Yes	No	Yes	NA	0	0	0	0.05	0	0	0	0.0789474	0	0	0	0	0	0	0	0
GGB1246_SGB1667|SGB1667	Yes	Yes	Yes	NA	0	0	0	0.05	0	0	0	0.0263158	0	0	0	0	0	0	0	0.0338983
GGB1256_SGB1684|SGB1684	Yes	Yes	Yes	NA	0	0	0	0	0	0	0	0.0263158	0	0	0	0	0	0	0	0.0677966
GGB1496_SGB2073|SGB2073	Yes	Yes	Yes	NA	0	0	0	0.025	0	0	0	0.0789474	0	0	0	0	0	0	0	0.0169492
GGB1567_SGB2154|SGB2154	Yes	Yes	Yes	NA	0	0	0	0.075	0	0	0	0.0263158	0	0	0	0.0344828	0	0	0	0
GGB1627_SGB2227|SGB2227	Yes	Yes	Yes	NA	0	0	0	0	0	0	0	0.0526316	0	0	0	0.0344828	0	0	0	0.0338983
GGB1632_SGB2240|SGB2240	Yes	Yes	Yes	NA	0	0	0	0.05	0	0	0	0.0526316	0	0	0	0	0	0	0	0.0169492
GGB1663_SGB2278|SGB2278	Yes	Yes	Yes	NA	0	0	0	0	0	0	0	0.0526316	0	0	0	0.0689655	0	0	0	0.0169492
GGB1663_SGB2279|SGB2279	Yes	No	Yes	NA	0	0	0	0.1	0	0	0	0.0263158	0	0	0	0	0	0	0	0
GGB29535_SGB42321|SGB42321	Yes	Yes	Yes	NA	0	0	0	0	0	0	0	0.0263158	0	0	0	0.0689655	0	0	0	0.0338983
GGB3100_SGB4108|SGB4108	Yes	Yes	Yes	NA	0	0	0	0	0	0	0	0.0789474	0	0	0	0.0344828	0	0	0	0.0169492
GGB3128_SGB4141|SGB4141	Yes	Yes	Yes	NA	0	0	0	0.05	0	0	0	0.0263158	0	0	0	0.0344828	0	0	0	0.0169492
GGB3160_SGB4174|SGB4174	Yes	Yes	Yes	NA	0	0	0	0.05	0	0	0	0.0526316	0	0	0	0.0344828	0	0	0	0
GGB3185_SGB4208|SGB4208	Yes	Yes	Yes	NA	0	0	0	0.05	0	0	0	0	0	0	0	0.0344828	0	0	0	0.0338983
GGB3306_SGB4372|SGB4372	Yes	Yes	Yes	NA	0	0	0	0.025	0	0	0	0.0263158	0	0	0	0	0	0	0	0.0508475
GGB3323_SGB4400|SGB4400	Yes	Yes	Yes	NA	0	0	0	0.075	0	0	0	0.0263158	0	0	0	0.0344828	0	0	0	0
GGB33247_SGB47403|SGB47403	No	Yes	Yes	NA	0	0	0	0	0	0	0	0	0	0	0	0	0	0	0	0.0847458
GGB3364_SGB4449|SGB4449	Yes	Yes	Yes	NA	0	0	0	0.05	0	0	0	0	0	0	0	0	0	0	0	0.0508475
GGB34197_SGB53486|SGB53486	Yes	Yes	Yes	NA	0	0	0	0.05	0	0	0	0.0263158	0	0	0	0	0	0	0	0.0338983
GGB3475_SGB4638|SGB4638	Yes	Yes	Yes	NA	0	0	0	0	0	0	0	0.0526316	0	0	0	0.0689655	0	0	0	0.0169492
GGB3496_SGB4671|SGB4671	Yes	No	Yes	NA	0	0	0	0.075	0	0	0	0.0526316	0	0	0	0	0	0	0	0
GGB3722_SGB5050|SGB5050	Yes	Yes	Yes	NA	0	0	0	0.025	0	0	0	0	0	0	0	0.0689655	0	0	0	0.0338983
GGB3733_SGB5066|SGB5066	Yes	Yes	Yes	NA	0	0	0	0.075	0	0	0	0.0263158	0	0	0	0.0344828	0	0	0	0
GGB3737_SGB5071|SGB5071	Yes	Yes	Yes	NA	0	0	0	0.025	0	0	0	0	0	0	0	0	0	0	0	0.0677966
GGB4541_SGB6262|SGB6262	Yes	Yes	Yes	NA	0	0	0	0	0	0	0	0.0263158	0	0	0	0	0	0	0	0.0677966
GGB4602_SGB6365|SGB6365	Yes	Yes	Yes	NA	0	0	0	0	0	0	0	0.0526316	0	0	0	0.0344828	0	0	0	0.0338983
GGB4662_SGB6450|SGB6450	Yes	Yes	Yes	NA	0	0	0	0	0	0	0	0.0526316	0	0	0	0	0	0	0	0.0508475
GGB4681_SGB6471|SGB6471	Yes	Yes	Yes	NA	0	0	0	0	0	0	0	0.0526316	0	0	0	0.0344828	0	0	0	0.0338983
GGB55957_SGB77276|SGB77276	Yes	Yes	Yes	NA	0	0	0	0.025	0	0	0	0	0	0	0	0.0344828	0	0	0	0.0508475
GGB6512_SGB9197|SGB9197	Yes	Yes	Yes	NA	0	0	0	0.025	0	0	0	0.0789474	0	0	0	0	0	0	0	0.0169492
GGB6521_SGB9212|SGB9212	Yes	Yes	Yes	NA	0	0	0	0	0	0	0	0.0526316	0	0	0	0.103448	0	0	0	0
GGB6611_SGB9345|SGB9345	Yes	Yes	Yes	NA	0	0	0	0.05	0	0	0	0.0526316	0	0	0	0	0	0	0	0.0169492
GGB74700_SGB54319|SGB54319	Yes	Yes	Yes	NA	0	0	0	0.1	0	0	0	0	0	0	0	0.0344828	0	0	0	0
GGB74701_SGB54318|SGB54318	Yes	Yes	Yes	NA	0	0	0	0.1	0	0	0	0	0	0	0	0.0344828	0	0	0	0
GGB74703_SGB54323|SGB54323	Yes	No	Yes	NA	0	0	0	0.075	0	0	0	0.0526316	0	0	0	0	0	0	0	0
GGB9089_SGB14018|SGB14018	Yes	Yes	Yes	NA	0	0	0	0.05	0	0	0	0.0263158	0	0	0	0.0344828	0	0	0	0.0169492
GGB9210_SGB14149|SGB14149	Yes	Yes	Yes	NA	0	0	0	0.075	0	0	0	0	0	0	0	0.0344828	0	0	0	0.0169492
GGB9247_SGB14190|SGB14190	Yes	Yes	Yes	NA	0	0	0	0	0	0	0	0.0789474	0	0	0	0	0	0	0	0.0338983
GGB9289_SGB14244|SGB14244	Yes	Yes	Yes	NA	0	0	0	0	0	0	0	0.0789474	0	0	0	0	0	0	0	0.0338983
GGB9299_SGB14260|SGB14260	Yes	Yes	Yes	NA	0	0	0	0.05	0	0	0	0	0	0	0	0.0689655	0	0	0	0.0169492
GGB9328_SGB14291|SGB14291	Yes	Yes	Yes	NA	0	0	0	0.025	0	0	0	0.0526316	0	0	0	0.0344828	0	0	0	0.0169492
GGB9334_SGB14298|SGB14298	Yes	Yes	Yes	NA	0	0	0	0.05	0	0	0	0	0	0	0	0.103448	0	0	0	0
GGB9476_SGB14870|SGB14870	Yes	Yes	Yes	NA	0	0	0	0	0	0	0	0.0263158	0	0	0	0.103448	0	0	0	0.0169492
GGB9522_SGB98319|SGB98319	Yes	No	Yes	NA	0	0	0	0.075	0	0	0	0.0526316	0	0	0	0	0	0	0	0
GGB9536_SGB14939|SGB14939	Yes	Yes	Yes	NA	0	0	0	0.075	0	0	0	0	0	0	0	0	0	0	0	0.0338983
GGB9559_SGB69175|SGB69175	Yes	No	Yes	NA	0	0	0	0.075	0	0	0	0.0526316	0	0	0	0	0	0	0	0
GGB9582_SGB15000|SGB15000	Yes	Yes	Yes	NA	0	0	0	0.05	0	0	0	0.0263158	0	0	0	0	0	0	0	0.0338983
GGB9677_SGB15179|SGB15179	Yes	Yes	Yes	NA	0	0	0	0	0	0	0	0.0789474	0	0	0	0.0344828	0	0	0	0.0169492
GGB9695_SGB15209|SGB15209	Yes	No	Yes	NA	0	0	0	0.125	0	0	0	0	0	0	0	0	0	0	0	0
GGB9747_SGB15355|SGB15355	Yes	Yes	Yes	NA	0	0	0	0.075	0	0	0	0	0	0	0	0.0344828	0	0	0	0.0169492
GGB9770_SGB73065|SGB73065	Yes	Yes	Yes	NA	0	0	0	0.05	0	0	0	0	0	0	0	0.103448	0	0	0	0
Holdemanella_biformis|SGB6816	Yes	Yes	Yes	NA	0	0	0	0.05	0	0	0	0	0	0	0	0	0	0	0	0.0508475
Intestinimonas_SGB15130|SGB15130	Yes	Yes	Yes	NA	0	0	0	0.025	0	0	0	0.0526316	0	0	0	0.0344828	0	0	0	0.0169492
Intestinimonas_massiliensis|SGB29331	Yes	Yes	Yes	NA	0	0	0	0.025	0	0	0	0	0	0	0	0.0689655	0	0	0	0.0338983
Kluyvera_cryocrescens|SGB23242	Yes	Yes	Yes	NA	0	0	0	0.025	0	0	0	0.0526316	0	0	0	0.0344828	0	0	0	0.0169492
Lacticaseibacillus_paracasei|SGB7142	Yes	Yes	Yes	NA	0	0	0	0.025	0	0	0	0	0	0	0	0.137931	0	0	0	0
Lactobacillus_delbrueckii|SGB7020	Yes	Yes	Yes	NA	0	0	0	0.05	0	0	0	0.0263158	0	0	0	0.0689655	0	0	0	0
Megasphaera_elsdenii|SGB5862	Yes	Yes	Yes	NA	0	0	0	0.025	0	0	0	0.0263158	0	0	0	0.0689655	0	0	0	0.0169492
Methanosphaera_stadtmanae|SGB698	No	Yes	Yes	NA	0	0	0	0	0	0	0	0	0	0	0	0.103448	0	0	0	0.0338983
Parasutterella_secunda|SGB9247	Yes	No	Yes	NA	0	0	0	0.025	0	0	0	0.105263	0	0	0	0	0	0	0	0
Parolsenella_catena|SGB14379	Yes	Yes	Yes	NA	0	0	0	0.05	0	0	0	0.0526316	0	0	0	0	0	0	0	0.0169492
Porphyromonas_bennonis|SGB1985	Yes	No	Yes	NA	0	0	0	0.075	0	0	0	0.0526316	0	0	0	0	0	0	0	0
Puniceicoccaceae_bacterium_Marseille_Q1082|SGB8770	Yes	No	Yes	NA	0	0	0	0.075	0	0	0	0.0526316	0	0	0	0	0	0	0	0
Qingrenia_yutianensis|SGB4158	Yes	Yes	Yes	NA	0	0	0	0.025	0	0	0	0.0263158	0	0	0	0.0344828	0	0	0	0.0338983
Raoultibacter_timonensis|SGB33550	Yes	Yes	Yes	NA	0	0	0	0	0	0	0	0.0526316	0	0	0	0	0	0	0	0.0508475
Roseburia_SGB4919|SGB4919	Yes	Yes	Yes	NA	0	0	0	0	0	0	0	0.0263158	0	0	0	0.0344828	0	0	0	0.0508475
Roseburia_sp_AM23_20|SGB4950	Yes	Yes	Yes	NA	0	0	0	0.075	0	0	0	0.0263158	0	0	0	0	0	0	0	0.0169492
Rubneribacter_badeniensis|SGB14805	Yes	No	Yes	NA	0	0	0	0.075	0	0	0	0.0526316	0	0	0	0	0	0	0	0
Scardovia_wiggsiae|SGB15494	Yes	Yes	Yes	NA	0	0	0	0.075	0	0	0	0.0263158	0	0	0	0.0344828	0	0	0	0
Streptococcus_sp_F0442|SGB8067	Yes	Yes	Yes	NA	0	0	0	0.025	0	0	0	0	0	0	0	0.103448	0	0	0	0.0169492
Tractidigestivibacter_sp_KD21|SGB72492	Yes	Yes	Yes	NA	0	0	0	0.075	0	0	0	0.0263158	0	0	0	0	0	0	0	0.0169492
Veillonella_denticariosi|SGB6938	No	Yes	Yes	NA	0	0	0	0	0	0	0	0	0	0	0	0	0	0	0	0.0847458
Vescimonas_SGB15088|SGB15088	Yes	Yes	Yes	NA	0	0	0	0	0	0	0	0.0789474	0	0	0	0	0	0	0	0.0338983
Abiotrophia_defectiva|SGB8235_group	Yes	Yes	Yes	NA	0	0	0	0.025	0	0	0	0	0	0	0	0	0	0	0	0.0508475
Acetivibrio_sp_MSJd_27|SGB3580	Yes	Yes	Yes	NA	0	0	0	0	0	0	0	0.0263158	0	0	0	0.103448	0	0	0	0
Adlercreutzia_muris|SGB33553	Yes	Yes	Yes	NA	0	0	0	0.025	0	0	0	0	0	0	0	0.0344828	0	0	0	0.0338983
Alistipes_SGB2300|SGB2300	Yes	No	Yes	NA	0	0	0	0.05	0	0	0	0.0526316	0	0	0	0	0	0	0	0
Alistipes_SGB2310|SGB2310	Yes	Yes	Yes	NA	0	0	0	0.075	0	0	0	0	0	0	0	0.0344828	0	0	0	0
Anaerotignum_lactatifermentans|SGB5193	Yes	Yes	Yes	NA	0	0	0	0.025	0	0	0	0.0263158	0	0	0	0.0689655	0	0	0	0
Bacteroides_faecalis|SGB27808	Yes	Yes	Yes	NA	0	0	0	0.025	0	0	0	0.0263158	0	0	0	0.0344828	0	0	0	0.0169492
Bacteroides_stercorirosoris|SGB1848	Yes	Yes	Yes	NA	0	0	0	0.05	0	0	0	0.0263158	0	0	0	0	0	0	0	0.0169492
Blautia_hansenii|SGB4798	Yes	Yes	Yes	NA	0	0	0	0.05	0	0	0	0	0	0	0	0.0344828	0	0	0	0.0169492
Blautia_producta|SGB4785	Yes	Yes	Yes	NA	0	0	0	0	0	0	0	0.0263158	0	0	0	0.0344828	0	0	0	0.0338983
Candidatus_Nanoperiomorbus_periodonticus|SGB19800	Yes	Yes	Yes	NA	0	0	0	0.05	0	0	0	0.0263158	0	0	0	0	0	0	0	0.0169492
Clostridiaceae_bacterium_Marseille_Q3526|SGB4703	Yes	Yes	Yes	NA	0	0	0	0.05	0	0	0	0	0	0	0	0.0689655	0	0	0	0
Clostridium_cuniculi|SGB29095	No	Yes	Yes	NA	0	0	0	0	0	0	0	0	0	0	0	0.0344828	0	0	0	0.0508475
Clostridium_sp_chh4_2|SGB4743	Yes	Yes	Yes	NA	0	0	0	0.05	0	0	0	0.0263158	0	0	0	0	0	0	0	0.0169492
Coprococcus_sp_OM04_5BH|SGB5115	No	Yes	Yes	NA	0	0	0	0	0	0	0	0	0	0	0	0	0	0	0	0.0677966
Desulfovibrio_desulfuricans|SGB15463	Yes	Yes	Yes	NA	0	0	0	0	0	0	0	0.0526316	0	0	0	0.0344828	0	0	0	0.0169492
Desulfovibrio_fairfieldensis|SGB15470	Yes	Yes	Yes	NA	0	0	0	0.025	0	0	0	0.0526316	0	0	0	0	0	0	0	0.0169492
Desulfovibrio_piger|SGB85563	Yes	No	Yes	NA	0	0	0	0.1	0	0	0	0	0	0	0	0	0	0	0	0
Enterococcus_faecium|SGB7967	Yes	Yes	Yes	NA	0	0	0	0.05	0	0	0	0	0	0	0	0.0344828	0	0	0	0.0169492
Faecalicoccus_pleomorphus|SGB6791	Yes	Yes	Yes	NA	0	0	0	0.075	0	0	0	0	0	0	0	0	0	0	0	0.0169492
GGB1146_SGB1472|SGB1472	Yes	No	Yes	NA	0	0	0	0.075	0	0	0	0.0263158	0	0	0	0	0	0	0	0
GGB1215_SGB1581|SGB1581	Yes	Yes	Yes	NA	0	0	0	0.05	0	0	0	0.0263158	0	0	0	0	0	0	0	0.0169492
GGB1249_SGB1670|SGB1670	Yes	Yes	Yes	NA	0	0	0	0.025	0	0	0	0	0	0	0	0	0	0	0	0.0508475
GGB1331_SGB1788|SGB1788	Yes	Yes	Yes	NA	0	0	0	0	0	0	0	0.0526316	0	0	0	0.0689655	0	0	0	0
GGB28262_SGB40814|SGB40814	Yes	No	Yes	NA	0	0	0	0.05	0	0	0	0.0526316	0	0	0	0	0	0	0	0
GGB3032_SGB4027|SGB4027	Yes	Yes	Yes	NA	0	0	0	0.025	0	0	0	0.0263158	0	0	0	0.0344828	0	0	0	0.0169492
GGB3033_SGB4028|SGB4028	Yes	Yes	Yes	NA	0	0	0	0	0	0	0	0.0789474	0	0	0	0.0344828	0	0	0	0
GGB3175_SGB4190|SGB4190	Yes	No	Yes	NA	0	0	0	0.05	0	0	0	0.0526316	0	0	0	0	0	0	0	0
GGB3176_SGB4194|SGB4194	Yes	Yes	Yes	NA	0	0	0	0	0	0	0	0.0263158	0	0	0	0.0344828	0	0	0	0.0338983
GGB3276_SGB4326|SGB4326	No	Yes	Yes	NA	0	0	0	0	0	0	0	0	0	0	0	0.0344828	0	0	0	0.0508475
GGB33516_SGB54324|SGB54324	Yes	No	Yes	NA	0	0	0	0.1	0	0	0	0	0	0	0	0	0	0	0	0
GGB3474_SGB4637|SGB4637	No	Yes	Yes	NA	0	0	0	0	0	0	0	0	0	0	0	0.0344828	0	0	0	0.0508475
GGB3609_SGB4877|SGB4877	Yes	Yes	Yes	NA	0	0	0	0.025	0	0	0	0.0526316	0	0	0	0.0344828	0	0	0	0
GGB3731_SGB5063|SGB5063	Yes	Yes	Yes	NA	0	0	0	0	0	0	0	0.0263158	0	0	0	0.0689655	0	0	0	0.0169492
GGB3818_SGB5183|SGB5183	Yes	Yes	Yes	NA	0	0	0	0.025	0	0	0	0.0526316	0	0	0	0	0	0	0	0.0169492
GGB4237_SGB5728|SGB5728	Yes	No	Yes	NA	0	0	0	0.05	0	0	0	0.0526316	0	0	0	0	0	0	0	0
GGB4272_SGB5822|SGB5822	Yes	Yes	Yes	NA	0	0	0	0	0	0	0	0.0263158	0	0	0	0	0	0	0	0.0508475
GGB4543_SGB6264|SGB6264	Yes	Yes	Yes	NA	0	0	0	0	0	0	0	0.0263158	0	0	0	0	0	0	0	0.0508475
GGB45461_SGB63131|SGB63131	Yes	No	Yes	NA	0	0	0	0.075	0	0	0	0.0263158	0	0	0	0	0	0	0	0
GGB4559_SGB6292|SGB6292	Yes	Yes	Yes	NA	0	0	0	0	0	0	0	0.0263158	0	0	0	0.0689655	0	0	0	0.0169492
GGB4569_SGB6311|SGB6311	No	Yes	Yes	NA	0	0	0	0	0	0	0	0	0	0	0	0	0	0	0	0.0677966
GGB4590_SGB6349|SGB6349	Yes	Yes	Yes	NA	0	0	0	0	0	0	0	0.0526316	0	0	0	0.0344828	0	0	0	0.0169492
GGB4638_SGB6417|SGB6417	Yes	Yes	Yes	NA	0	0	0	0	0	0	0	0.0526316	0	0	0	0.0689655	0	0	0	0
GGB4671_SGB6460|SGB6460	Yes	Yes	Yes	NA	0	0	0	0	0	0	0	0.0526316	0	0	0	0.0689655	0	0	0	0
GGB4684_SGB6477|SGB6477	Yes	Yes	Yes	NA	0	0	0	0	0	0	0	0.0263158	0	0	0	0.0689655	0	0	0	0.0169492
GGB4745_SGB6570|SGB6570	Yes	No	Yes	NA	0	0	0	0.075	0	0	0	0.0263158	0	0	0	0	0	0	0	0
GGB4802_SGB6641|SGB6641	Yes	No	Yes	NA	0	0	0	0.05	0	0	0	0.0526316	0	0	0	0	0	0	0	0
GGB5973_SGB8590|SGB8590	Yes	Yes	Yes	NA	0	0	0	0	0	0	0	0.0263158	0	0	0	0.0689655	0	0	0	0.0169492
GGB6006_SGB8631|SGB8631	Yes	Yes	Yes	NA	0	0	0	0.025	0	0	0	0.0263158	0	0	0	0.0344828	0	0	0	0.0169492
GGB6565_SGB9274|SGB9274	Yes	Yes	Yes	NA	0	0	0	0.075	0	0	0	0	0	0	0	0	0	0	0	0.0169492
GGB71580_SGB98325|SGB98325	Yes	Yes	Yes	NA	0	0	0	0.075	0	0	0	0	0	0	0	0.0344828	0	0	0	0
GGB74818_SGB47415|SGB47415	Yes	Yes	Yes	NA	0	0	0	0.025	0	0	0	0	0	0	0	0	0	0	0	0.0508475
GGB9052_SGB13957|SGB13957	Yes	No	Yes	NA	0	0	0	0.1	0	0	0	0	0	0	0	0	0	0	0	0
GGB9065_SGB13984|SGB13984	Yes	Yes	Yes	NA	0	0	0	0.025	0	0	0	0.0263158	0	0	0	0.0344828	0	0	0	0.0169492
GGB9108_SGB14041|SGB14041	Yes	No	Yes	NA	0	0	0	0.1	0	0	0	0	0	0	0	0	0	0	0	0
GGB9184_SGB14123|SGB14123	Yes	Yes	Yes	NA	0	0	0	0	0	0	0	0.0263158	0	0	0	0.0689655	0	0	0	0.0169492
GGB9256_SGB14202|SGB14202	Yes	Yes	Yes	NA	0	0	0	0	0	0	0	0.0526316	0	0	0	0.0689655	0	0	0	0
GGB9355_SGB14328|SGB14328	Yes	Yes	Yes	NA	0	0	0	0	0	0	0	0.0526316	0	0	0	0	0	0	0	0.0338983
GGB9380_SGB14375|SGB14375	Yes	Yes	Yes	NA	0	0	0	0	0	0	0	0.0789474	0	0	0	0	0	0	0	0.0169492
GGB9412_SGB14768|SGB14768	Yes	Yes	Yes	NA	0	0	0	0.025	0	0	0	0	0	0	0	0.0344828	0	0	0	0.0338983
GGB9434_SGB14812|SGB14812	Yes	Yes	Yes	NA	0	0	0	0.05	0	0	0	0.0263158	0	0	0	0.0344828	0	0	0	0
GGB9499_SGB72735|SGB72735	Yes	No	Yes	NA	0	0	0	0.025	0	0	0	0.0789474	0	0	0	0	0	0	0	0
GGB9523_SGB14922|SGB14922	Yes	Yes	Yes	NA	0	0	0	0.05	0	0	0	0.0263158	0	0	0	0	0	0	0	0.0169492
GGB9540_SGB14943|SGB14943	Yes	Yes	Yes	NA	0	0	0	0.05	0	0	0	0	0	0	0	0.0344828	0	0	0	0.0169492
GGB9575_SGB14988|SGB14988	Yes	No	Yes	NA	0	0	0	0.075	0	0	0	0.0263158	0	0	0	0	0	0	0	0
GGB9582_SGB15002|SGB15002	No	Yes	Yes	NA	0	0	0	0	0	0	0	0	0	0	0	0.0689655	0	0	0	0.0338983
GGB9582_SGB15003|SGB15003	Yes	Yes	Yes	NA	0	0	0	0.05	0	0	0	0.0263158	0	0	0	0.0344828	0	0	0	0
GGB9606_SGB15038|SGB15038	Yes	Yes	Yes	NA	0	0	0	0	0	0	0	0.0263158	0	0	0	0.0344828	0	0	0	0.0338983
GGB9634_SGB15099|SGB15099	Yes	Yes	Yes	NA	0	0	0	0	0	0	0	0.0526316	0	0	0	0	0	0	0	0.0338983
GGB9673_SGB15172|SGB15172	Yes	Yes	Yes	NA	0	0	0	0	0	0	0	0.0263158	0	0	0	0.0689655	0	0	0	0.0169492
GGB9710_SGB15239|SGB15239	Yes	Yes	Yes	NA	0	0	0	0.025	0	0	0	0.0263158	0	0	0	0.0344828	0	0	0	0.0169492
GGB9711_SGB15240|SGB15240	Yes	Yes	Yes	NA	0	0	0	0	0	0	0	0.0263158	0	0	0	0.0689655	0	0	0	0.0169492
Haemophilus_paraphrohaemolyticus|SGB9634	Yes	Yes	Yes	NA	0	0	0	0.025	0	0	0	0.0526316	0	0	0	0	0	0	0	0.0169492
Kluyvera_ascorbata|SGB110047	Yes	No	Yes	NA	0	0	0	0	0	0	0	0.105263	0	0	0	0	0	0	0	0
Kosakonia_cowanii|SGB10050	Yes	Yes	Yes	NA	0	0	0	0	0	0	0	0.0263158	0	0	0	0	0	0	0	0.0508475
Lachnospiraceae_bacterium|SGB4530	No	Yes	Yes	NA	0	0	0	0	0	0	0	0	0	0	0	0	0	0	0	0.0677966
Lacticaseibacillus_rhamnosus|SGB7144	No	Yes	Yes	NA	0	0	0	0	0	0	0	0	0	0	0	0.0344828	0	0	0	0.0508475
Lautropia_mirabilis|SGB13165	Yes	Yes	Yes	NA	0	0	0	0.05	0	0	0	0.0263158	0	0	0	0	0	0	0	0.0169492
Lentihominibacter_hominis|SGB3961	No	Yes	Yes	NA	0	0	0	0	0	0	0	0	0	0	0	0.0344828	0	0	0	0.0508475
Leuconostoc_citreum|SGB7122	No	Yes	Yes	NA	0	0	0	0	0	0	0	0	0	0	0	0	0	0	0	0.0677966
Marvinbryantia_SGB4691|SGB4691	Yes	Yes	Yes	NA	0	0	0	0.025	0	0	0	0.0526316	0	0	0	0.0344828	0	0	0	0
Massilimicrobiota_timonensis|SGB6768	No	Yes	Yes	NA	0	0	0	0	0	0	0	0	0	0	0	0.0344828	0	0	0	0.0508475
Megasphaera_massiliensis|SGB5857	Yes	Yes	Yes	NA	0	0	0	0	0	0	0	0.0526316	0	0	0	0	0	0	0	0.0338983
Megasphaera_sp_NM10|SGB5858	Yes	No	Yes	NA	0	0	0	0.1	0	0	0	0	0	0	0	0	0	0	0	0
Mitsuokella_multacida|SGB5906	Yes	Yes	Yes	NA	0	0	0	0	0	0	0	0.0263158	0	0	0	0	0	0	0	0.0508475
Mogibacterium_kristiansenii|SGB3926_group	Yes	Yes	Yes	NA	0	0	0	0.025	0	0	0	0	0	0	0	0.0689655	0	0	0	0.0169492
Oscillospiraceae_unclassified_SGB15257|SGB15257	Yes	Yes	Yes	NA	0	0	0	0.025	0	0	0	0	0	0	0	0.0689655	0	0	0	0.0169492
Phascolarctobacterium_SGB5790|SGB5790	Yes	Yes	Yes	NA	0	0	0	0.075	0	0	0	0	0	0	0	0	0	0	0	0.0169492
Porphyromonas_SGB1983|SGB1983	Yes	Yes	Yes	NA	0	0	0	0.05	0	0	0	0.0263158	0	0	0	0.0344828	0	0	0	0
Prevotella_pectinovora|SGB1662	Yes	Yes	Yes	NA	0	0	0	0.05	0	0	0	0	0	0	0	0	0	0	0	0.0338983
Prevotella_sp_885|SGB1677	Yes	Yes	Yes	NA	0	0	0	0.05	0	0	0	0.0263158	0	0	0	0	0	0	0	0.0169492
Puniceicoccaceae_unclassified_SGB60941|SGB60941	Yes	No	Yes	NA	0	0	0	0.05	0	0	0	0.0526316	0	0	0	0	0	0	0	0
Pyramidobacter_piscolens|SGB15497	Yes	Yes	Yes	NA	0	0	0	0.05	0	0	0	0.0263158	0	0	0	0	0	0	0	0.0169492
Roseburia_SGB4939|SGB4939	Yes	No	Yes	NA	0	0	0	0.05	0	0	0	0.0526316	0	0	0	0	0	0	0	0
Slackia_piriformis|SGB14779	Yes	Yes	Yes	NA	0	0	0	0	0	0	0	0.0263158	0	0	0	0	0	0	0	0.0508475
Turicimonas_muris|SGB9258	Yes	Yes	Yes	NA	0	0	0	0.025	0	0	0	0	0	0	0	0.103448	0	0	0	0
Tyzzerella_nexilis|SGB4588	Yes	Yes	Yes	NA	0	0	0	0.05	0	0	0	0	0	0	0	0	0	0	0	0.0338983
Abiotrophia_sp_HMSC24B09|SGB8236	No	Yes	Yes	NA	0	0	0	0	0	0	0	0	0	0	0	0.0344828	0	0	0	0.0338983
Acidaminococcus_fermentans|SGB5744	Yes	Yes	Yes	NA	0	0	0	0.025	0	0	0	0	0	0	0	0.0689655	0	0	0	0
Acidaminococcus_massiliensis|SGB5742	Yes	No	Yes	NA	0	0	0	0.05	0	0	0	0.0263158	0	0	0	0	0	0	0	0
Actinomyces_oris|SGB15878	Yes	No	Yes	NA	0	0	0	0.05	0	0	0	0.0263158	0	0	0	0	0	0	0	0
Adlercreutzia_sp_DSM_108611|SGB86230	Yes	Yes	Yes	NA	0	0	0	0	0	0	0	0.0526316	0	0	0	0	0	0	0	0.0169492
Akkermansia_sp_BIOML_A66|SGB9223	No	Yes	Yes	NA	0	0	0	0	0	0	0	0	0	0	0	0.0689655	0	0	0	0.0169492
Akkermansia_sp_KLE1798|SGB9224	Yes	Yes	Yes	NA	0	0	0	0	0	0	0	0.0263158	0	0	0	0.0344828	0	0	0	0.0169492
Anaerostipes_caccae|SGB4529	No	Yes	Yes	NA	0	0	0	0	0	0	0	0	0	0	0	0.0344828	0	0	0	0.0338983
Anaerostipes_sp_MSJ_23|SGB4539	Yes	Yes	Yes	NA	0	0	0	0	0	0	0	0.0263158	0	0	0	0	0	0	0	0.0338983
Bacteroides_togonis|SGB1822	Yes	No	Yes	NA	0	0	0	0.025	0	0	0	0.0526316	0	0	0	0	0	0	0	0
Bifidobacterium_pseudolongum|SGB17279	No	Yes	Yes	NA	0	0	0	0	0	0	0	0	0	0	0	0	0	0	0	0.0508475
Blautia_hansenii|SGB4794	Yes	Yes	Yes	NA	0	0	0	0.025	0	0	0	0	0	0	0	0.0344828	0	0	0	0.0169492
Clostridia_bacterium|SGB5191	Yes	Yes	Yes	NA	0	0	0	0.025	0	0	0	0.0263158	0	0	0	0.0344828	0	0	0	0
Clostridiaceae_bacterium|SGB6153	No	Yes	Yes	NA	0	0	0	0	0	0	0	0	0	0	0	0.0344828	0	0	0	0.0338983
Clostridiaceae_unclassified_SGB20536|SGB20536	Yes	Yes	Yes	NA	0	0	0	0.025	0	0	0	0.0263158	0	0	0	0	0	0	0	0.0169492
Clostridiales_bacterium|SGB59899	Yes	Yes	Yes	NA	0	0	0	0	0	0	0	0.0263158	0	0	0	0	0	0	0	0.0338983
Clostridium_scindens|SGB4631	Yes	Yes	Yes	NA	0	0	0	0.025	0	0	0	0	0	0	0	0.0689655	0	0	0	0
Collinsella_intestinalis|SGB14741	Yes	No	Yes	NA	0	0	0	0.075	0	0	0	0	0	0	0	0	0	0	0	0
Coprococcus_SGB106014|SGB106014	Yes	Yes	Yes	NA	0	0	0	0.025	0	0	0	0	0	0	0	0.0689655	0	0	0	0
Dialister_SGB5820|SGB5820	Yes	No	Yes	NA	0	0	0	0.025	0	0	0	0.0526316	0	0	0	0	0	0	0	0
Dialister_pneumosintes|SGB5842	No	Yes	Yes	NA	0	0	0	0	0	0	0	0	0	0	0	0.0344828	0	0	0	0.0338983
Drancourtella_massiliensis|SGB4619	Yes	Yes	Yes	NA	0	0	0	0.025	0	0	0	0.0263158	0	0	0	0.0344828	0	0	0	0
Emergencia_timonensis|SGB3970	Yes	Yes	Yes	NA	0	0	0	0	0	0	0	0.0263158	0	0	0	0.0344828	0	0	0	0.0169492
Enteroscipio_rubneri|SGB14803	Yes	Yes	Yes	NA	0	0	0	0.025	0	0	0	0.0263158	0	0	0	0	0	0	0	0.0169492
Erysipelotrichaceae_bacterium_LH1062|SGB109603	Yes	Yes	Yes	NA	0	0	0	0	0	0	0	0.0263158	0	0	0	0.0344828	0	0	0	0.0169492
Eubacterium_SGB4329|SGB4329	Yes	Yes	Yes	NA	0	0	0	0	0	0	0	0.0263158	0	0	0	0	0	0	0	0.0338983
Eubacterium_maltosivorans|SGB4078	Yes	Yes	Yes	NA	0	0	0	0.025	0	0	0	0.0263158	0	0	0	0	0	0	0	0.0169492
Eubacterium_sulci|SGB3934_group	No	Yes	Yes	NA	0	0	0	0	0	0	0	0	0	0	0	0.0689655	0	0	0	0.0169492
Faecalibacillus_SGB6753|SGB6753	No	Yes	Yes	NA	0	0	0	0	0	0	0	0	0	0	0	0	0	0	0	0.0508475
Faecalicatena_contorta|SGB4624	Yes	No	Yes	NA	0	0	0	0.05	0	0	0	0.0263158	0	0	0	0	0	0	0	0
Fenollaria_timonensis|SGB6719	No	Yes	Yes	NA	0	0	0	0	0	0	0	0	0	0	0	0.0344828	0	0	0	0.0338983
Flavonifractor_sp_An135|SGB15139	Yes	Yes	Yes	NA	0	0	0	0.025	0	0	0	0.0263158	0	0	0	0.0344828	0	0	0	0
GGB12798_SGB135773|SGB135773	Yes	Yes	Yes	NA	0	0	0	0.025	0	0	0	0	0	0	0	0.0344828	0	0	0	0.0169492
GGB13009_SGB40236|SGB40236	Yes	No	Yes	NA	0	0	0	0.05	0	0	0	0.0263158	0	0	0	0	0	0	0	0
GGB13402_SGB14203|SGB14203	Yes	No	Yes	NA	0	0	0	0	0	0	0	0.0789474	0	0	0	0	0	0	0	0
GGB1380_SGB1883|SGB1883	Yes	No	Yes	NA	0	0	0	0.075	0	0	0	0	0	0	0	0	0	0	0	0
GGB1511_SGB2091|SGB2091	Yes	Yes	Yes	NA	0	0	0	0.025	0	0	0	0.0263158	0	0	0	0	0	0	0	0.0169492
GGB1538_SGB2121|SGB2121	Yes	Yes	Yes	NA	0	0	0	0	0	0	0	0.0526316	0	0	0	0	0	0	0	0.0169492
GGB1543_SGB2126|SGB2126	Yes	Yes	Yes	NA	0	0	0	0.05	0	0	0	0	0	0	0	0.0344828	0	0	0	0
GGB1631_SGB2239|SGB2239	Yes	Yes	Yes	NA	0	0	0	0.025	0	0	0	0	0	0	0	0	0	0	0	0.0338983
GGB1661_SGB2275|SGB2275	Yes	Yes	Yes	NA	0	0	0	0	0	0	0	0.0526316	0	0	0	0	0	0	0	0.0169492
GGB1691_SGB2323|SGB2323	Yes	Yes	Yes	NA	0	0	0	0.05	0	0	0	0	0	0	0	0.0344828	0	0	0	0
GGB2734_SGB3677|SGB3677	No	Yes	Yes	NA	0	0	0	0	0	0	0	0	0	0	0	0	0	0	0	0.0508475
GGB28319_SGB40892|SGB40892	Yes	Yes	Yes	NA	0	0	0	0.025	0	0	0	0	0	0	0	0.0689655	0	0	0	0
GGB3001_SGB3992|SGB3992	Yes	No	Yes	NA	0	0	0	0	0	0	0	0.0789474	0	0	0	0	0	0	0	0
GGB3167_SGB4181|SGB4181	No	Yes	Yes	NA	0	0	0	0	0	0	0	0	0	0	0	0	0	0	0	0.0508475
GGB3169_SGB4183|SGB4183	Yes	Yes	Yes	NA	0	0	0	0	0	0	0	0.0263158	0	0	0	0.0344828	0	0	0	0.0169492
GGB3204_SGB4228|SGB4228	No	Yes	Yes	NA	0	0	0	0	0	0	0	0	0	0	0	0	0	0	0	0.0508475
GGB3236_SGB4274|SGB4274	Yes	Yes	Yes	NA	0	0	0	0.025	0	0	0	0	0	0	0	0	0	0	0	0.0338983
GGB32387_SGB47381|SGB47381	No	Yes	Yes	NA	0	0	0	0	0	0	0	0	0	0	0	0.103448	0	0	0	0
GGB3289_SGB4343|SGB4343	Yes	Yes	Yes	NA	0	0	0	0.025	0	0	0	0.0263158	0	0	0	0.0344828	0	0	0	0
GGB3325_SGB4402|SGB4402	Yes	Yes	Yes	NA	0	0	0	0.05	0	0	0	0	0	0	0	0	0	0	0	0.0169492
GGB33398_SGB57575|SGB57575	Yes	Yes	Yes	NA	0	0	0	0.05	0	0	0	0	0	0	0	0	0	0	0	0.0169492
GGB33544_SGB53490|SGB53490	Yes	Yes	Yes	NA	0	0	0	0.05	0	0	0	0	0	0	0	0.0344828	0	0	0	0
GGB3429_SGB71704|SGB71704	No	Yes	Yes	NA	0	0	0	0	0	0	0	0	0	0	0	0	0	0	0	0.0508475
GGB3429_SGB71706|SGB71706	No	Yes	Yes	NA	0	0	0	0	0	0	0	0	0	0	0	0	0	0	0	0.0508475
GGB3433_SGB4574|SGB4574	No	Yes	Yes	NA	0	0	0	0	0	0	0	0	0	0	0	0.103448	0	0	0	0
GGB34797_SGB14321|SGB14321	Yes	No	Yes	NA	0	0	0	0.05	0	0	0	0.0263158	0	0	0	0	0	0	0	0
GGB34797_SGB14323|SGB14323	Yes	Yes	Yes	NA	0	0	0	0.025	0	0	0	0.0263158	0	0	0	0	0	0	0	0.0169492
GGB3617_SGB4891|SGB4891	No	Yes	Yes	NA	0	0	0	0	0	0	0	0	0	0	0	0	0	0	0	0.0508475
GGB3632_SGB4921|SGB4921	No	Yes	Yes	NA	0	0	0	0	0	0	0	0	0	0	0	0.0344828	0	0	0	0.0338983
GGB3654_SGB4965|SGB4965	Yes	Yes	Yes	NA	0	0	0	0	0	0	0	0.0526316	0	0	0	0	0	0	0	0.0169492
GGB3862_SGB5239|SGB5239	Yes	Yes	Yes	NA	0	0	0	0.05	0	0	0	0	0	0	0	0	0	0	0	0.0169492
GGB44201_SGB61600|SGB61600	Yes	Yes	Yes	NA	0	0	0	0.05	0	0	0	0	0	0	0	0.0344828	0	0	0	0
GGB4546_SGB6267|SGB6267	Yes	Yes	Yes	NA	0	0	0	0.025	0	0	0	0.0263158	0	0	0	0	0	0	0	0.0169492
GGB4557_SGB6288|SGB6288	No	Yes	Yes	NA	0	0	0	0	0	0	0	0	0	0	0	0.103448	0	0	0	0
GGB45656_SGB72339|SGB72339	Yes	Yes	Yes	NA	0	0	0	0.025	0	0	0	0	0	0	0	0	0	0	0	0.0338983
GGB4570_SGB6313|SGB6313	Yes	Yes	Yes	NA	0	0	0	0	0	0	0	0.0263158	0	0	0	0.0344828	0	0	0	0.0169492
GGB4580_SGB6330|SGB6330	Yes	Yes	Yes	NA	0	0	0	0.025	0	0	0	0	0	0	0	0.0344828	0	0	0	0.0169492
GGB4604_SGB6372|SGB6372	No	Yes	Yes	NA	0	0	0	0	0	0	0	0	0	0	0	0.0344828	0	0	0	0.0338983
GGB4613_SGB6388|SGB6388	Yes	Yes	Yes	NA	0	0	0	0	0	0	0	0.0263158	0	0	0	0.0344828	0	0	0	0.0169492
GGB4657_SGB6444|SGB6444	Yes	Yes	Yes	NA	0	0	0	0.025	0	0	0	0.0263158	0	0	0	0	0	0	0	0.0169492
GGB4658_SGB6445|SGB6445	Yes	Yes	Yes	NA	0	0	0	0	0	0	0	0.0526316	0	0	0	0	0	0	0	0.0169492
GGB4663_SGB6451|SGB6451	Yes	Yes	Yes	NA	0	0	0	0	0	0	0	0.0263158	0	0	0	0.0344828	0	0	0	0.0169492
GGB4686_SGB6483|SGB6483	Yes	Yes	Yes	NA	0	0	0	0.025	0	0	0	0	0	0	0	0.0689655	0	0	0	0
GGB4687_SGB6484|SGB6484	No	Yes	Yes	NA	0	0	0	0	0	0	0	0	0	0	0	0.0344828	0	0	0	0.0338983
GGB4693_SGB6491|SGB6491	Yes	Yes	Yes	NA	0	0	0	0	0	0	0	0.0263158	0	0	0	0.0344828	0	0	0	0.0169492
GGB4698_SGB6498|SGB6498	Yes	No	Yes	NA	0	0	0	0	0	0	0	0.0789474	0	0	0	0	0	0	0	0
GGB4701_SGB6508|SGB6508	Yes	Yes	Yes	NA	0	0	0	0	0	0	0	0.0263158	0	0	0	0.0344828	0	0	0	0.0169492
GGB4710_SGB6521|SGB6521	No	Yes	Yes	NA	0	0	0	0	0	0	0	0	0	0	0	0.0344828	0	0	0	0.0338983
GGB4723_SGB6541|SGB6541	Yes	Yes	Yes	NA	0	0	0	0	0	0	0	0.0263158	0	0	0	0	0	0	0	0.0338983
GGB4739_SGB6564|SGB6564	Yes	Yes	Yes	NA	0	0	0	0.025	0	0	0	0.0263158	0	0	0	0.0344828	0	0	0	0
GGB48169_SGB66172|SGB66172	Yes	Yes	Yes	NA	0	0	0	0.05	0	0	0	0	0	0	0	0.0344828	0	0	0	0
GGB6006_SGB8630|SGB8630	Yes	Yes	Yes	NA	0	0	0	0.025	0	0	0	0.0263158	0	0	0	0	0	0	0	0.0169492
GGB6512_SGB9198|SGB9198	Yes	No	Yes	NA	0	0	0	0.025	0	0	0	0.0526316	0	0	0	0	0	0	0	0
GGB6518_SGB9206|SGB9206	Yes	No	Yes	NA	0	0	0	0.025	0	0	0	0.0526316	0	0	0	0	0	0	0	0
GGB74505_SGB47518|SGB47518	Yes	Yes	Yes	NA	0	0	0	0.025	0	0	0	0.0263158	0	0	0	0.0344828	0	0	0	0
GGB74708_SGB54312|SGB54312	Yes	No	Yes	NA	0	0	0	0.05	0	0	0	0.0263158	0	0	0	0	0	0	0	0
GGB79417_SGB106068|SGB106068	Yes	No	Yes	NA	0	0	0	0	0	0	0	0.0789474	0	0	0	0	0	0	0	0
GGB9060_SGB13977|SGB13977	Yes	Yes	Yes	NA	0	0	0	0.025	0	0	0	0	0	0	0	0	0	0	0	0.0338983
GGB9072_SGB13993|SGB13993	Yes	Yes	Yes	NA	0	0	0	0	0	0	0	0.0263158	0	0	0	0.0344828	0	0	0	0.0169492
GGB9079_SGB14003|SGB14003	Yes	No	Yes	NA	0	0	0	0.05	0	0	0	0.0263158	0	0	0	0	0	0	0	0
GGB9086_SGB14014|SGB14014	Yes	No	Yes	NA	0	0	0	0.075	0	0	0	0	0	0	0	0	0	0	0	0
GGB9090_SGB14019|SGB14019	Yes	Yes	Yes	NA	0	0	0	0.025	0	0	0	0.0263158	0	0	0	0.0344828	0	0	0	0
GGB9093_SGB14023|SGB14023	Yes	No	Yes	NA	0	0	0	0.05	0	0	0	0.0263158	0	0	0	0	0	0	0	0
GGB9093_SGB14024|SGB14024	No	Yes	Yes	NA	0	0	0	0	0	0	0	0	0	0	0	0.103448	0	0	0	0
GGB9120_SGB14053|SGB14053	Yes	No	Yes	NA	0	0	0	0.05	0	0	0	0.0263158	0	0	0	0	0	0	0	0
GGB9209_SGB14148|SGB14148	Yes	No	Yes	NA	0	0	0	0.05	0	0	0	0.0263158	0	0	0	0	0	0	0	0
GGB9224_SGB14165|SGB14165	Yes	Yes	Yes	NA	0	0	0	0	0	0	0	0.0526316	0	0	0	0.0344828	0	0	0	0
GGB9252_SGB14196|SGB14196	Yes	Yes	Yes	NA	0	0	0	0.025	0	0	0	0	0	0	0	0	0	0	0	0.0338983
GGB9262_SGB14210|SGB14210	Yes	No	Yes	NA	0	0	0	0.05	0	0	0	0.0263158	0	0	0	0	0	0	0	0
GGB9263_SGB14211|SGB14211	Yes	Yes	Yes	NA	0	0	0	0.025	0	0	0	0.0263158	0	0	0	0.0344828	0	0	0	0
GGB9270_SGB14221|SGB14221	Yes	Yes	Yes	NA	0	0	0	0.025	0	0	0	0	0	0	0	0.0344828	0	0	0	0.0169492
GGB9277_SGB14229|SGB14229	Yes	Yes	Yes	NA	0	0	0	0	0	0	0	0.0263158	0	0	0	0.0689655	0	0	0	0
GGB9332_SGB14295|SGB14295	Yes	Yes	Yes	NA	0	0	0	0.025	0	0	0	0	0	0	0	0.0344828	0	0	0	0.0169492
GGB9425_SGB14795|SGB14795	Yes	Yes	Yes	NA	0	0	0	0.025	0	0	0	0	0	0	0	0.0344828	0	0	0	0.0169492
GGB9454_SGB14846|SGB14846	Yes	No	Yes	NA	0	0	0	0.075	0	0	0	0	0	0	0	0	0	0	0	0
GGB9469_SGB14862|SGB14862	Yes	Yes	Yes	NA	0	0	0	0.025	0	0	0	0.0263158	0	0	0	0.0344828	0	0	0	0
GGB9480_SGB14873|SGB14873	Yes	Yes	Yes	NA	0	0	0	0.05	0	0	0	0	0	0	0	0.0344828	0	0	0	0
GGB9542_SGB14948|SGB14948	No	Yes	Yes	NA	0	0	0	0	0	0	0	0	0	0	0	0	0	0	0	0.0508475
GGB9543_SGB14949|SGB14949	Yes	Yes	Yes	NA	0	0	0	0.025	0	0	0	0.0263158	0	0	0	0.0344828	0	0	0	0
GGB9618_SGB119775|SGB119775	Yes	No	Yes	NA	0	0	0	0.025	0	0	0	0.0526316	0	0	0	0	0	0	0	0
GGB9620_SGB15070|SGB15070	Yes	No	Yes	NA	0	0	0	0.025	0	0	0	0.0526316	0	0	0	0	0	0	0	0
GGB9764_SGB15381|SGB15381	Yes	No	Yes	NA	0	0	0	0.05	0	0	0	0.0263158	0	0	0	0	0	0	0	0
GGB9769_SGB15388|SGB15388	Yes	No	Yes	NA	0	0	0	0.025	0	0	0	0.0526316	0	0	0	0	0	0	0	0
GGB9817_SGB57321|SGB57321	Yes	No	Yes	NA	0	0	0	0.025	0	0	0	0.0526316	0	0	0	0	0	0	0	0
Gardnerella_vaginalis|SGB17302	Yes	Yes	Yes	NA	0	0	0	0	0	0	0	0.0263158	0	0	0	0.0344828	0	0	0	0.0169492
Gardnerella_vaginalis|SGB17307	Yes	Yes	Yes	NA	0	0	0	0	0	0	0	0.0526316	0	0	0	0	0	0	0	0.0169492
Gemmiger_formicilis|SGB15305	Yes	No	Yes	NA	0	0	0	0.05	0	0	0	0.0263158	0	0	0	0	0	0	0	0
Hungatella_hathewayi|SGB4739	Yes	Yes	Yes	NA	0	0	0	0.025	0	0	0	0	0	0	0	0.0344828	0	0	0	0.0169492
Klebsiella_oxytoca|SGB10118	Yes	Yes	Yes	NA	0	0	0	0	0	0	0	0.0526316	0	0	0	0	0	0	0	0.0169492
Kluyvera_ascorbata|SGB10107	Yes	Yes	Yes	NA	0	0	0	0.025	0	0	0	0	0	0	0	0.0344828	0	0	0	0.0169492
Lachnoclostridium_SGB4602|SGB4602	Yes	No	Yes	NA	0	0	0	0.05	0	0	0	0.0263158	0	0	0	0	0	0	0	0
Lachnoclostridium_sp_An118|SGB4623	Yes	Yes	Yes	NA	0	0	0	0	0	0	0	0.0263158	0	0	0	0.0689655	0	0	0	0
Lactonifactor_longoviformis|SGB48013	Yes	Yes	Yes	NA	0	0	0	0	0	0	0	0.0263158	0	0	0	0.0344828	0	0	0	0.0169492
Leclercia_adecarboxylata|SGB10147	Yes	No	Yes	NA	0	0	0	0	0	0	0	0.0789474	0	0	0	0	0	0	0	0
Lentihominibacter_SGB71368|SGB71368	Yes	Yes	Yes	NA	0	0	0	0.025	0	0	0	0	0	0	0	0.0689655	0	0	0	0
Megasphaera_SGB5856|SGB5856	No	Yes	Yes	NA	0	0	0	0	0	0	0	0	0	0	0	0	0	0	0	0.0508475
Mobiluncus_SGB15488|SGB15488	Yes	No	Yes	NA	0	0	0	0.05	0	0	0	0.0263158	0	0	0	0	0	0	0	0
Odoribacter_laneus|SGB1792	Yes	Yes	Yes	NA	0	0	0	0	0	0	0	0.0263158	0	0	0	0	0	0	0	0.0338983
Oxalobacter_SGB9385|SGB9385	Yes	No	Yes	NA	0	0	0	0.05	0	0	0	0.0263158	0	0	0	0	0	0	0	0
Parabacteroides_gordonii|SGB1942	Yes	Yes	Yes	NA	0	0	0	0.025	0	0	0	0	0	0	0	0.0689655	0	0	0	0
Parabacteroides_massiliensis|SGB1945	Yes	Yes	Yes	NA	0	0	0	0.025	0	0	0	0.0263158	0	0	0	0	0	0	0	0.0169492
Parabacteroides_sp_AD58|SGB1931	Yes	Yes	Yes	NA	0	0	0	0	0	0	0	0.0526316	0	0	0	0.0344828	0	0	0	0
Parabacteroides_sp_N37|SGB1946	Yes	Yes	Yes	NA	0	0	0	0	0	0	0	0.0263158	0	0	0	0.0689655	0	0	0	0
Porphyromonas_SGB1979|SGB1979	Yes	No	Yes	NA	0	0	0	0	0	0	0	0.0789474	0	0	0	0	0	0	0	0
Prevotella_SGB1589|SGB1589	No	Yes	Yes	NA	0	0	0	0	0	0	0	0	0	0	0	0.0344828	0	0	0	0.0338983
Prevotella_dentalis|SGB1666	Yes	Yes	Yes	NA	0	0	0	0.025	0	0	0	0.0263158	0	0	0	0	0	0	0	0.0169492
Prevotella_disiens|SGB1559	Yes	No	Yes	NA	0	0	0	0.025	0	0	0	0.0526316	0	0	0	0	0	0	0	0
Prevotella_stercorea|SGB1679	Yes	Yes	Yes	NA	0	0	0	0.025	0	0	0	0	0	0	0	0.0344828	0	0	0	0.0169492
Pseudoflavonifractor_phocaeensis|SGB15133	Yes	No	Yes	NA	0	0	0	0.05	0	0	0	0.0263158	0	0	0	0	0	0	0	0
Qiania_dongpingensis|SGB82502	Yes	Yes	Yes	NA	0	0	0	0.025	0	0	0	0	0	0	0	0	0	0	0	0.0338983
Rothia_SGB49305|SGB49305_group	Yes	Yes	Yes	NA	0	0	0	0.05	0	0	0	0	0	0	0	0	0	0	0	0.0169492
Ruminococcus_gauvreauii|SGB29375	Yes	No	Yes	NA	0	0	0	0.025	0	0	0	0.0526316	0	0	0	0	0	0	0	0
Saccharomyces_cerevisiae|EUK4932	No	Yes	Yes	NA	0	0	0	0	0	0	0	0	0	0	0	0	0	0	0	0.0508475
Sarcina_ventriculi|SGB6190	Yes	Yes	Yes	NA	0	0	0	0	0	0	0	0.0263158	0	0	0	0	0	0	0	0.0338983
Sodaliphilus_pleomorphus|SGB2025	Yes	Yes	Yes	NA	0	0	0	0.05	0	0	0	0	0	0	0	0.0344828	0	0	0	0
Streptococcus_anginosus|SGB8028_group	Yes	Yes	Yes	NA	0	0	0	0	0	0	0	0.0263158	0	0	0	0.0689655	0	0	0	0
Streptococcus_gallolyticus|SGB8018	No	Yes	Yes	NA	0	0	0	0	0	0	0	0	0	0	0	0	0	0	0	0.0508475
Streptococcus_infantarius|SGB8022	No	Yes	Yes	NA	0	0	0	0	0	0	0	0	0	0	0	0	0	0	0	0.0508475
Streptococcus_mutans|SGB8000	No	Yes	Yes	NA	0	0	0	0	0	0	0	0	0	0	0	0.0344828	0	0	0	0.0338983
Streptococcus_vestibularis|SGB8003	No	Yes	Yes	NA	0	0	0	0	0	0	0	0	0	0	0	0.0344828	0	0	0	0.0338983
Victivallis_sp_Marseille_Q1083|SGB9193	Yes	Yes	Yes	NA	0	0	0	0.025	0	0	0	0.0263158	0	0	0	0.0344828	0	0	0	0
Weissella_cibaria|SGB7114	Yes	Yes	Yes	NA	0	0	0	0	0	0	0	0.0263158	0	0	0	0	0	0	0	0.0338983
Actinobaculum_sp_oral_taxon_183|SGB15892	No	Yes	Yes	NA	0	0	0	0	0	0	0	0	0	0	0	0.0344828	0	0	0	0.0169492
Agathobaculum_desmolans|SGB14989	No	Yes	Yes	NA	0	0	0	0	0	0	0	0	0	0	0	0.0344828	0	0	0	0.0169492
Aggregatibacter_aphrophilus|SGB81674	Yes	No	Yes	NA	0	0	0	0	0	0	0	0.0526316	0	0	0	0	0	0	0	0
Aggregatibacter_kilianii|SGB9731	Yes	No	Yes	NA	0	0	0	0.05	0	0	0	0	0	0	0	0	0	0	0	0
Aggregatibacter_segnis|SGB9737_group	Yes	No	Yes	NA	0	0	0	0	0	0	0	0.0526316	0	0	0	0	0	0	0	0
Akkermansia_muciniphila|SGB26761	Yes	No	Yes	NA	0	0	0	0.025	0	0	0	0.0263158	0	0	0	0	0	0	0	0
Akkermansia_muciniphila|SGB9227	Yes	No	Yes	NA	0	0	0	0	0	0	0	0.0526316	0	0	0	0	0	0	0	0
Alistipes_megaguti|SGB2308	Yes	Yes	Yes	NA	0	0	0	0.025	0	0	0	0	0	0	0	0.0344828	0	0	0	0
Amedibacterium_intestinale|SGB4042	No	Yes	Yes	NA	0	0	0	0	0	0	0	0	0	0	0	0.0344828	0	0	0	0.0169492
Anaerofustis_stercorihominis|SGB49059	Yes	Yes	Yes	NA	0	0	0	0	0	0	0	0.0263158	0	0	0	0.0344828	0	0	0	0
Anaerostipes_butyraticus|SGB59711	Yes	Yes	Yes	NA	0	0	0	0	0	0	0	0.0263158	0	0	0	0.0344828	0	0	0	0
Anaerovorax_odorimutans|SGB4531	No	Yes	Yes	NA	0	0	0	0	0	0	0	0	0	0	0	0.0344828	0	0	0	0.0169492
Bacteroides_acidifaciens|SGB48548	No	Yes	Yes	NA	0	0	0	0	0	0	0	0	0	0	0	0.0689655	0	0	0	0
Bacteroides_cellulosilyticus|SGB1842	Yes	No	Yes	NA	0	0	0	0.025	0	0	0	0.0263158	0	0	0	0	0	0	0	0
Bacteroides_congonensis|SGB1878	Yes	Yes	Yes	NA	0	0	0	0.025	0	0	0	0	0	0	0	0.0344828	0	0	0	0
Bacteroides_cutis|SGB1827	Yes	Yes	Yes	NA	0	0	0	0.025	0	0	0	0	0	0	0	0.0344828	0	0	0	0
Bacteroides_gallinarum|SGB1828	Yes	No	Yes	NA	0	0	0	0.05	0	0	0	0	0	0	0	0	0	0	0	0
Bacteroides_mediterraneensis|SGB1912	No	Yes	Yes	NA	0	0	0	0	0	0	0	0	0	0	0	0.0689655	0	0	0	0
Bacteroides_ndongoniae|SGB1821	Yes	Yes	Yes	NA	0	0	0	0.025	0	0	0	0	0	0	0	0	0	0	0	0.0169492
Barnesiella_sp_An22|SGB1967	Yes	No	Yes	NA	0	0	0	0.025	0	0	0	0.0263158	0	0	0	0	0	0	0	0
Bilophila_SGB15450|SGB15450	Yes	Yes	Yes	NA	0	0	0	0	0	0	0	0.0263158	0	0	0	0	0	0	0	0.0169492
Brachyspira_aalborgi|SGB5967	Yes	Yes	Yes	NA	0	0	0	0.025	0	0	0	0	0	0	0	0	0	0	0	0.0169492
Burkholderiaceae_bacterium|SGB9265	Yes	Yes	Yes	NA	0	0	0	0	0	0	0	0.0263158	0	0	0	0	0	0	0	0.0169492
Candidatus_Stoquefichus_sp_SB1|SGB6772	No	Yes	Yes	NA	0	0	0	0	0	0	0	0	0	0	0	0	0	0	0	0.0338983
Citrobacter_sp_Res13_Sevr_PEB04_36|SGB92525	Yes	No	Yes	NA	0	0	0	0	0	0	0	0.0526316	0	0	0	0	0	0	0	0
Clostridia_bacterium|SGB41482	Yes	Yes	Yes	NA	0	0	0	0	0	0	0	0.0263158	0	0	0	0	0	0	0	0.0169492
Clostridiales_bacterium_CHKCI006|SGB7261	Yes	Yes	Yes	NA	0	0	0	0.025	0	0	0	0	0	0	0	0.0344828	0	0	0	0
Clostridium_innocuum|SGB4036	Yes	Yes	Yes	NA	0	0	0	0	0	0	0	0.0263158	0	0	0	0.0344828	0	0	0	0
Collinsella_SGB14398|SGB14398	Yes	Yes	Yes	NA	0	0	0	0.025	0	0	0	0	0	0	0	0	0	0	0	0.0169492
Collinsella_intestinalis|SGB14759	Yes	No	Yes	NA	0	0	0	0	0	0	0	0.0526316	0	0	0	0	0	0	0	0
Collinsella_massiliensis|SGB14752	Yes	No	Yes	NA	0	0	0	0.05	0	0	0	0	0	0	0	0	0	0	0	0
Collinsella_sp_AF08_23|SGB14739	No	Yes	Yes	NA	0	0	0	0	0	0	0	0	0	0	0	0	0	0	0	0.0338983
Collinsella_stercoris|SGB14740	Yes	No	Yes	NA	0	0	0	0.025	0	0	0	0.0263158	0	0	0	0	0	0	0	0
Coprobacillus_sp_AF33_1AC|SGB6765	No	Yes	Yes	NA	0	0	0	0	0	0	0	0	0	0	0	0.0344828	0	0	0	0.0169492
Coprococcus_SGB4580|SGB4580	Yes	No	Yes	NA	0	0	0	0.025	0	0	0	0.0263158	0	0	0	0	0	0	0	0
Culturomica_massiliensis|SGB1791	Yes	Yes	Yes	NA	0	0	0	0.025	0	0	0	0	0	0	0	0.0344828	0	0	0	0
Desulfovibrio_SGB101145|SGB101145	Yes	Yes	Yes	NA	0	0	0	0.025	0	0	0	0	0	0	0	0	0	0	0	0.0169492
Desulfovibrio_legallii|SGB15469	Yes	Yes	Yes	NA	0	0	0	0.025	0	0	0	0	0	0	0	0	0	0	0	0.0169492
Dialister_SGB5817|SGB5817	Yes	No	Yes	NA	0	0	0	0.025	0	0	0	0.0263158	0	0	0	0	0	0	0	0
Eisenbergiella_sp_OF01_20|SGB4989	No	Yes	Yes	NA	0	0	0	0	0	0	0	0	0	0	0	0.0344828	0	0	0	0.0169492
Enterobacter_cancerogenus|SGB10128	Yes	No	Yes	NA	0	0	0	0.025	0	0	0	0.0263158	0	0	0	0	0	0	0	0
Enterococcus_faecalis|SGB7962	No	Yes	Yes	NA	0	0	0	0	0	0	0	0	0	0	0	0.0344828	0	0	0	0.0169492
Eubacterium_sp_An11|SGB4681	Yes	No	Yes	NA	0	0	0	0.025	0	0	0	0.0263158	0	0	0	0	0	0	0	0
Ezakiella_coagulans|SGB6728	Yes	No	Yes	NA	0	0	0	0.025	0	0	0	0.0263158	0	0	0	0	0	0	0	0
Firmicutes_bacterium_AM41_11|SGB6817	No	Yes	Yes	NA	0	0	0	0	0	0	0	0	0	0	0	0.0344828	0	0	0	0.0169492
Flavobacterium_sp_GENT11|SGB109341	Yes	No	Yes	NA	0	0	0	0.025	0	0	0	0.0263158	0	0	0	0	0	0	0	0
Frisingicoccus_caecimuris|SGB4675	Yes	Yes	Yes	NA	0	0	0	0	0	0	0	0.0263158	0	0	0	0.0344828	0	0	0	0
Fusobacterium_nucleatum|SGB6007	No	Yes	Yes	NA	0	0	0	0	0	0	0	0	0	0	0	0.0344828	0	0	0	0.0169492
Fusobacterium_nucleatum|SGB6014	No	Yes	Yes	NA	0	0	0	0	0	0	0	0	0	0	0	0.0344828	0	0	0	0.0169492
GGB1109_SGB1423|SGB1423	Yes	No	Yes	NA	0	0	0	0	0	0	0	0.0526316	0	0	0	0	0	0	0	0
GGB1148_SGB1475|SGB1475	Yes	Yes	Yes	NA	0	0	0	0.025	0	0	0	0	0	0	0	0	0	0	0	0.0169492
GGB1219_SGB1586|SGB1586	Yes	Yes	Yes	NA	0	0	0	0.025	0	0	0	0	0	0	0	0.0344828	0	0	0	0
GGB1228_SGB1601|SGB1601	No	Yes	Yes	NA	0	0	0	0	0	0	0	0	0	0	0	0.0689655	0	0	0	0
GGB1239_SGB1657|SGB1657_group	Yes	No	Yes	NA	0	0	0	0.05	0	0	0	0	0	0	0	0	0	0	0	0
GGB12788_SGB19833|SGB19833	No	Yes	Yes	NA	0	0	0	0	0	0	0	0	0	0	0	0.0344828	0	0	0	0.0169492
GGB1332_SGB1789|SGB1789	Yes	No	Yes	NA	0	0	0	0.025	0	0	0	0.0263158	0	0	0	0	0	0	0	0
GGB1339_SGB1796|SGB1796	Yes	Yes	Yes	NA	0	0	0	0.025	0	0	0	0	0	0	0	0.0344828	0	0	0	0
GGB13818_SGB6606|SGB6606	Yes	Yes	Yes	NA	0	0	0	0	0	0	0	0.0263158	0	0	0	0	0	0	0	0.0169492
GGB1455_SGB2018|SGB2018	Yes	No	Yes	NA	0	0	0	0	0	0	0	0.0526316	0	0	0	0	0	0	0	0
GGB1505_SGB2085|SGB2085	Yes	Yes	Yes	NA	0	0	0	0	0	0	0	0.0263158	0	0	0	0	0	0	0	0.0169492
GGB1550_SGB2135|SGB2135	Yes	No	Yes	NA	0	0	0	0.025	0	0	0	0.0263158	0	0	0	0	0	0	0	0
GGB1551_SGB2136|SGB2136	Yes	No	Yes	NA	0	0	0	0	0	0	0	0.0526316	0	0	0	0	0	0	0	0
GGB1562_SGB2149|SGB2149	Yes	Yes	Yes	NA	0	0	0	0	0	0	0	0.0263158	0	0	0	0.0344828	0	0	0	0
GGB1575_SGB2164|SGB2164	Yes	Yes	Yes	NA	0	0	0	0	0	0	0	0.0263158	0	0	0	0.0344828	0	0	0	0
GGB1578_SGB2169|SGB2169	No	Yes	Yes	NA	0	0	0	0	0	0	0	0	0	0	0	0.0689655	0	0	0	0
GGB1633_SGB2241|SGB2241	Yes	No	Yes	NA	0	0	0	0	0	0	0	0.0526316	0	0	0	0	0	0	0	0
GGB18384_SGB14372|SGB14372	Yes	No	Yes	NA	0	0	0	0.05	0	0	0	0	0	0	0	0	0	0	0	0
GGB18456_SGB4146|SGB4146	No	Yes	Yes	NA	0	0	0	0	0	0	0	0	0	0	0	0	0	0	0	0.0338983
GGB27774_SGB40188|SGB40188	Yes	No	Yes	NA	0	0	0	0	0	0	0	0.0526316	0	0	0	0	0	0	0	0
GGB28640_SGB4673|SGB4673	Yes	Yes	Yes	NA	0	0	0	0.025	0	0	0	0	0	0	0	0.0344828	0	0	0	0
GGB2999_SGB3990|SGB3990	Yes	Yes	Yes	NA	0	0	0	0.025	0	0	0	0	0	0	0	0.0344828	0	0	0	0
GGB3051_SGB4051|SGB4051	Yes	No	Yes	NA	0	0	0	0.05	0	0	0	0	0	0	0	0	0	0	0	0
GGB3052_SGB4053|SGB4053	Yes	No	Yes	NA	0	0	0	0.05	0	0	0	0	0	0	0	0	0	0	0	0
GGB3129_SGB4142|SGB4142	No	Yes	Yes	NA	0	0	0	0	0	0	0	0	0	0	0	0.0689655	0	0	0	0
GGB3161_SGB4175|SGB4175	Yes	Yes	Yes	NA	0	0	0	0.025	0	0	0	0	0	0	0	0	0	0	0	0.0169492
GGB3242_SGB4283|SGB4283	Yes	Yes	Yes	NA	0	0	0	0	0	0	0	0.0263158	0	0	0	0	0	0	0	0.0169492
GGB3254_SGB4301|SGB4301	No	Yes	Yes	NA	0	0	0	0	0	0	0	0	0	0	0	0.0344828	0	0	0	0.0169492
GGB3267_SGB4316|SGB4316	Yes	Yes	Yes	NA	0	0	0	0	0	0	0	0.0263158	0	0	0	0.0344828	0	0	0	0
GGB3286_SGB4340|SGB4340	Yes	No	Yes	NA	0	0	0	0.05	0	0	0	0	0	0	0	0	0	0	0	0
GGB3305_SGB4368|SGB4368	Yes	Yes	Yes	NA	0	0	0	0.025	0	0	0	0	0	0	0	0.0344828	0	0	0	0
GGB34231_SGB47113|SGB47113	Yes	No	Yes	NA	0	0	0	0.025	0	0	0	0.0263158	0	0	0	0	0	0	0	0
GGB3433_SGB4573|SGB4573	No	Yes	Yes	NA	0	0	0	0	0	0	0	0	0	0	0	0.0689655	0	0	0	0
GGB3449_SGB4601|SGB4601	Yes	Yes	Yes	NA	0	0	0	0.025	0	0	0	0	0	0	0	0.0344828	0	0	0	0
GGB3497_SGB4672|SGB4672	No	Yes	Yes	NA	0	0	0	0	0	0	0	0	0	0	0	0.0344828	0	0	0	0.0169492
GGB3511_SGB4688|SGB4688	Yes	No	Yes	NA	0	0	0	0.025	0	0	0	0.0263158	0	0	0	0	0	0	0	0
GGB3569_SGB4776|SGB4776	Yes	No	Yes	NA	0	0	0	0.05	0	0	0	0	0	0	0	0	0	0	0	0
GGB3612_SGB4881|SGB4881	Yes	Yes	Yes	NA	0	0	0	0	0	0	0	0.0263158	0	0	0	0	0	0	0	0.0169492
GGB3616_SGB4888|SGB4888	No	Yes	Yes	NA	0	0	0	0	0	0	0	0	0	0	0	0	0	0	0	0.0338983
GGB36331_SGB53806|SGB53806	Yes	No	Yes	NA	0	0	0	0	0	0	0	0.0526316	0	0	0	0	0	0	0	0
GGB3680_SGB4994|SGB4994	Yes	No	Yes	NA	0	0	0	0.025	0	0	0	0.0263158	0	0	0	0	0	0	0	0
GGB3751_SGB5099|SGB5099	Yes	Yes	Yes	NA	0	0	0	0	0	0	0	0.0263158	0	0	0	0.0344828	0	0	0	0
GGB3859_SGB5234|SGB5234	Yes	Yes	Yes	NA	0	0	0	0.025	0	0	0	0	0	0	0	0	0	0	0	0.0169492
GGB38987_SGB63305|SGB63305	Yes	Yes	Yes	NA	0	0	0	0	0	0	0	0.0263158	0	0	0	0.0344828	0	0	0	0
GGB4266_SGB5805|SGB5805	No	Yes	Yes	NA	0	0	0	0	0	0	0	0	0	0	0	0.0689655	0	0	0	0
GGB42689_SGB59892|SGB59892	Yes	Yes	Yes	NA	0	0	0	0.025	0	0	0	0	0	0	0	0	0	0	0	0.0169492
GGB43675_SGB61016|SGB61016	No	Yes	Yes	NA	0	0	0	0	0	0	0	0	0	0	0	0.0344828	0	0	0	0.0169492
GGB4558_SGB6291|SGB6291	No	Yes	Yes	NA	0	0	0	0	0	0	0	0	0	0	0	0.0344828	0	0	0	0.0169492
GGB45596_SGB63306|SGB63306	Yes	No	Yes	NA	0	0	0	0.025	0	0	0	0.0263158	0	0	0	0	0	0	0	0
GGB4562_SGB6298|SGB6298	Yes	No	Yes	NA	0	0	0	0.025	0	0	0	0.0263158	0	0	0	0	0	0	0	0
GGB4567_SGB6307|SGB6307	Yes	Yes	Yes	NA	0	0	0	0.025	0	0	0	0	0	0	0	0.0344828	0	0	0	0
GGB4571_SGB6321|SGB6321	Yes	Yes	Yes	NA	0	0	0	0.025	0	0	0	0	0	0	0	0.0344828	0	0	0	0
GGB4617_SGB6392|SGB6392	No	Yes	Yes	NA	0	0	0	0	0	0	0	0	0	0	0	0	0	0	0	0.0338983
GGB4641_SGB6420|SGB6420	No	Yes	Yes	NA	0	0	0	0	0	0	0	0	0	0	0	0.0344828	0	0	0	0.0169492
GGB4652_SGB6439|SGB6439	No	Yes	Yes	NA	0	0	0	0	0	0	0	0	0	0	0	0.0344828	0	0	0	0.0169492
GGB4684_SGB6476|SGB6476	Yes	Yes	Yes	NA	0	0	0	0	0	0	0	0.0263158	0	0	0	0.0344828	0	0	0	0
GGB4695_SGB6494|SGB6494	Yes	Yes	Yes	NA	0	0	0	0	0	0	0	0.0263158	0	0	0	0.0344828	0	0	0	0
GGB4699_SGB6501|SGB6501	No	Yes	Yes	NA	0	0	0	0	0	0	0	0	0	0	0	0	0	0	0	0.0338983
GGB4706_SGB6513|SGB6513	Yes	No	Yes	NA	0	0	0	0.025	0	0	0	0.0263158	0	0	0	0	0	0	0	0
GGB4707_SGB6517|SGB6517	Yes	Yes	Yes	NA	0	0	0	0	0	0	0	0.0263158	0	0	0	0	0	0	0	0.0169492
GGB4770_SGB6604|SGB6604	Yes	Yes	Yes	NA	0	0	0	0	0	0	0	0.0263158	0	0	0	0.0344828	0	0	0	0
GGB4773_SGB6607|SGB6607	No	Yes	Yes	NA	0	0	0	0	0	0	0	0	0	0	0	0	0	0	0	0.0338983
GGB4888_SGB6837|SGB6837	Yes	No	Yes	NA	0	0	0	0.05	0	0	0	0	0	0	0	0	0	0	0	0
GGB50612_SGB70752|SGB70752	Yes	Yes	Yes	NA	0	0	0	0	0	0	0	0.0263158	0	0	0	0	0	0	0	0.0169492
GGB51647_SGB20894|SGB20894	Yes	No	Yes	NA	0	0	0	0.025	0	0	0	0.0263158	0	0	0	0	0	0	0	0
GGB51658_SGB72061|SGB72061	No	Yes	Yes	NA	0	0	0	0	0	0	0	0	0	0	0	0.0344828	0	0	0	0.0169492
GGB52283_SGB73075|SGB73075	Yes	Yes	Yes	NA	0	0	0	0.025	0	0	0	0	0	0	0	0.0344828	0	0	0	0
GGB5979_SGB8597|SGB8597	No	Yes	Yes	NA	0	0	0	0	0	0	0	0	0	0	0	0.0689655	0	0	0	0
GGB6001_SGB8624|SGB8624	No	Yes	Yes	NA	0	0	0	0	0	0	0	0	0	0	0	0	0	0	0	0.0338983
GGB6007_SGB8633|SGB8633	Yes	Yes	Yes	NA	0	0	0	0	0	0	0	0.0263158	0	0	0	0.0344828	0	0	0	0
GGB6007_SGB8634|SGB8634	No	Yes	Yes	NA	0	0	0	0	0	0	0	0	0	0	0	0.0344828	0	0	0	0.0169492
GGB6011_SGB8639|SGB8639	Yes	No	Yes	NA	0	0	0	0.025	0	0	0	0.0263158	0	0	0	0	0	0	0	0
GGB6127_SGB8773|SGB8773	No	Yes	Yes	NA	0	0	0	0	0	0	0	0	0	0	0	0	0	0	0	0.0338983
GGB6128_SGB8774|SGB8774	No	Yes	Yes	NA	0	0	0	0	0	0	0	0	0	0	0	0.0689655	0	0	0	0
GGB6520_SGB9210|SGB9210	Yes	No	Yes	NA	0	0	0	0.05	0	0	0	0	0	0	0	0	0	0	0	0
GGB741_SGB955|SGB955	Yes	Yes	Yes	NA	0	0	0	0.025	0	0	0	0	0	0	0	0	0	0	0	0.0169492
GGB74827_SGB4137|SGB4137	Yes	No	Yes	NA	0	0	0	0.025	0	0	0	0.0263158	0	0	0	0	0	0	0	0
GGB79087_SGB105683|SGB105683	Yes	Yes	Yes	NA	0	0	0	0	0	0	0	0.0263158	0	0	0	0.0344828	0	0	0	0
GGB79395_SGB105947|SGB105947	No	Yes	Yes	NA	0	0	0	0	0	0	0	0	0	0	0	0	0	0	0	0.0338983
GGB9045_SGB13947|SGB13947	Yes	No	Yes	NA	0	0	0	0.025	0	0	0	0.0263158	0	0	0	0	0	0	0	0
GGB9046_SGB13948|SGB13948	Yes	Yes	Yes	NA	0	0	0	0.025	0	0	0	0	0	0	0	0.0344828	0	0	0	0
GGB9054_SGB13959|SGB13959	Yes	No	Yes	NA	0	0	0	0.025	0	0	0	0.0263158	0	0	0	0	0	0	0	0
GGB9061_SGB13978|SGB13978	Yes	Yes	Yes	NA	0	0	0	0.025	0	0	0	0	0	0	0	0.0344828	0	0	0	0
GGB9074_SGB13995|SGB13995	Yes	No	Yes	NA	0	0	0	0.025	0	0	0	0.0263158	0	0	0	0	0	0	0	0
GGB9094_SGB14025|SGB14025	No	Yes	Yes	NA	0	0	0	0	0	0	0	0	0	0	0	0	0	0	0	0.0338983
GGB9137_SGB14071|SGB14071	No	Yes	Yes	NA	0	0	0	0	0	0	0	0	0	0	0	0.0689655	0	0	0	0
GGB9141_SGB14075|SGB14075	Yes	Yes	Yes	NA	0	0	0	0	0	0	0	0.0263158	0	0	0	0.0344828	0	0	0	0
GGB9146_SGB14080|SGB14080	Yes	No	Yes	NA	0	0	0	0	0	0	0	0.0526316	0	0	0	0	0	0	0	0
GGB9147_SGB14081|SGB14081	Yes	No	Yes	NA	0	0	0	0	0	0	0	0.0526316	0	0	0	0	0	0	0	0
GGB9149_SGB14084|SGB14084	No	Yes	Yes	NA	0	0	0	0	0	0	0	0	0	0	0	0.0689655	0	0	0	0
GGB9161_SGB14099|SGB14099	Yes	No	Yes	NA	0	0	0	0.05	0	0	0	0	0	0	0	0	0	0	0	0
GGB9171_SGB14109|SGB14109	Yes	No	Yes	NA	0	0	0	0	0	0	0	0.0526316	0	0	0	0	0	0	0	0
GGB9175_SGB14113|SGB14113	Yes	No	Yes	NA	0	0	0	0.025	0	0	0	0.0263158	0	0	0	0	0	0	0	0
GGB9225_SGB14166|SGB14166	Yes	Yes	Yes	NA	0	0	0	0	0	0	0	0.0263158	0	0	0	0.0344828	0	0	0	0
GGB9260_SGB14208|SGB14208	Yes	Yes	Yes	NA	0	0	0	0	0	0	0	0.0263158	0	0	0	0	0	0	0	0.0169492
GGB9279_SGB14232|SGB14232	Yes	No	Yes	NA	0	0	0	0	0	0	0	0.0526316	0	0	0	0	0	0	0	0
GGB9282_SGB14235|SGB14235	Yes	Yes	Yes	NA	0	0	0	0	0	0	0	0.0263158	0	0	0	0	0	0	0	0.0169492
GGB9285_SGB14238|SGB14238	Yes	No	Yes	NA	0	0	0	0.025	0	0	0	0.0263158	0	0	0	0	0	0	0	0
GGB9303_SGB14264|SGB14264	Yes	No	Yes	NA	0	0	0	0.025	0	0	0	0.0263158	0	0	0	0	0	0	0	0
GGB9333_SGB14296|SGB14296	Yes	Yes	Yes	NA	0	0	0	0.025	0	0	0	0	0	0	0	0.0344828	0	0	0	0
GGB9356_SGB14329|SGB14329	No	Yes	Yes	NA	0	0	0	0	0	0	0	0	0	0	0	0.0344828	0	0	0	0.0169492
GGB9364_SGB14339|SGB14339	Yes	No	Yes	NA	0	0	0	0.025	0	0	0	0.0263158	0	0	0	0	0	0	0	0
GGB9383_SGB72489|SGB72489	Yes	No	Yes	NA	0	0	0	0.025	0	0	0	0.0263158	0	0	0	0	0	0	0	0
GGB9420_SGB14786|SGB14786	Yes	No	Yes	NA	0	0	0	0.05	0	0	0	0	0	0	0	0	0	0	0	0
GGB9542_SGB14947|SGB14947	Yes	Yes	Yes	NA	0	0	0	0	0	0	0	0.0263158	0	0	0	0	0	0	0	0.0169492
GGB9548_SGB14955|SGB14955	No	Yes	Yes	NA	0	0	0	0	0	0	0	0	0	0	0	0.0689655	0	0	0	0
GGB9589_SGB15011|SGB15011	Yes	Yes	Yes	NA	0	0	0	0	0	0	0	0.0263158	0	0	0	0	0	0	0	0.0169492
GGB9591_SGB15013|SGB15013	Yes	Yes	Yes	NA	0	0	0	0	0	0	0	0.0263158	0	0	0	0.0344828	0	0	0	0
GGB9628_SGB15082|SGB15082	Yes	Yes	Yes	NA	0	0	0	0.025	0	0	0	0	0	0	0	0	0	0	0	0.0169492
GGB9634_SGB15095|SGB15095	Yes	No	Yes	NA	0	0	0	0.05	0	0	0	0	0	0	0	0	0	0	0	0
GGB9636_SGB15108|SGB15108	Yes	No	Yes	NA	0	0	0	0	0	0	0	0.0526316	0	0	0	0	0	0	0	0
GGB9716_SGB15269|SGB15269	No	Yes	Yes	NA	0	0	0	0	0	0	0	0	0	0	0	0	0	0	0	0.0338983
GGB9729_SGB69197|SGB69197	Yes	Yes	Yes	NA	0	0	0	0	0	0	0	0.0263158	0	0	0	0	0	0	0	0.0169492
GGB9739_SGB15313|SGB15313	Yes	Yes	Yes	NA	0	0	0	0.025	0	0	0	0	0	0	0	0	0	0	0	0.0169492
GGB9743_SGB15349|SGB15349	Yes	Yes	Yes	NA	0	0	0	0.025	0	0	0	0	0	0	0	0	0	0	0	0.0169492
GGB9780_SGB15400|SGB15400	Yes	No	Yes	NA	0	0	0	0.05	0	0	0	0	0	0	0	0	0	0	0	0
GGB9815_SGB15449|SGB15449	Yes	No	Yes	NA	0	0	0	0.05	0	0	0	0	0	0	0	0	0	0	0	0
GGB9832_SGB15478|SGB15478	Yes	Yes	Yes	NA	0	0	0	0	0	0	0	0.0263158	0	0	0	0.0344828	0	0	0	0
Gemmiger_gallinarum|SGB63309	Yes	No	Yes	NA	0	0	0	0.05	0	0	0	0	0	0	0	0	0	0	0	0
Gemmiger_sp_An87|SGB15281	Yes	Yes	Yes	NA	0	0	0	0.025	0	0	0	0	0	0	0	0	0	0	0	0.0169492
Hafnia_alvei|SGB10209	Yes	Yes	Yes	NA	0	0	0	0	0	0	0	0.0263158	0	0	0	0.0344828	0	0	0	0
Klebsiella_aerogenes|SGB10116	Yes	Yes	Yes	NA	0	0	0	0	0	0	0	0.0263158	0	0	0	0	0	0	0	0.0169492
Klebsiella_huaxiensis|SGB23251	Yes	No	Yes	NA	0	0	0	0	0	0	0	0.0526316	0	0	0	0	0	0	0	0
Lachnoclostridium_phocaeense|SGB4622	Yes	Yes	Yes	NA	0	0	0	0.025	0	0	0	0	0	0	0	0.0344828	0	0	0	0
Lactobacillus_iners|SGB7025	Yes	Yes	Yes	NA	0	0	0	0	0	0	0	0.0263158	0	0	0	0	0	0	0	0.0169492
Lactococcus_raffinolactis|SGB7989	No	Yes	Yes	NA	0	0	0	0	0	0	0	0	0	0	0	0.0344828	0	0	0	0.0169492
Lelliottia_amnigena|SGB10142	Yes	No	Yes	NA	0	0	0	0.025	0	0	0	0.0263158	0	0	0	0	0	0	0	0
Leuconostoc_carnosum|SGB7129	No	Yes	Yes	NA	0	0	0	0	0	0	0	0	0	0	0	0.0344828	0	0	0	0.0169492
Levyella_massiliensis|SGB5300	Yes	No	Yes	NA	0	0	0	0.025	0	0	0	0.0263158	0	0	0	0	0	0	0	0
Mediterranea_massiliensis|SGB1824	Yes	Yes	Yes	NA	0	0	0	0.025	0	0	0	0	0	0	0	0.0344828	0	0	0	0
Megasphaera_stantonii|SGB5854	No	Yes	Yes	NA	0	0	0	0	0	0	0	0	0	0	0	0	0	0	0	0.0338983
Micrococcus_luteus|SGB16676	Yes	No	Yes	NA	0	0	0	0	0	0	0	0.0526316	0	0	0	0	0	0	0	0
Moraxella_osloensis|SGB10439	Yes	No	Yes	NA	0	0	0	0.025	0	0	0	0.0263158	0	0	0	0	0	0	0	0
Muribaculum_intestinale|SGB2088	Yes	Yes	Yes	NA	0	0	0	0.025	0	0	0	0	0	0	0	0	0	0	0	0.0169492
Olsenella_sp_An188|SGB14364	Yes	No	Yes	NA	0	0	0	0.025	0	0	0	0.0263158	0	0	0	0	0	0	0	0
Olsenella_sp_oral_taxon_807|SGB14348	Yes	No	Yes	NA	0	0	0	0.025	0	0	0	0.0263158	0	0	0	0	0	0	0	0
Oribacterium_sinus|SGB5273	Yes	Yes	Yes	NA	0	0	0	0.025	0	0	0	0	0	0	0	0.0344828	0	0	0	0
Oscillospiraceae_bacterium|SGB15275	Yes	No	Yes	NA	0	0	0	0.025	0	0	0	0.0263158	0	0	0	0	0	0	0	0
Oscillospiraceae_bacterium|SGB53810	Yes	No	Yes	NA	0	0	0	0.05	0	0	0	0	0	0	0	0	0	0	0	0
Oxalobacter_formigenes|SGB9392	Yes	Yes	Yes	NA	0	0	0	0	0	0	0	0.0263158	0	0	0	0.0344828	0	0	0	0
Parabacteroides_faecis|SGB1940	No	Yes	Yes	NA	0	0	0	0	0	0	0	0	0	0	0	0	0	0	0	0.0338983
Paraprevotella_xylaniphila|SGB1797	Yes	No	Yes	NA	0	0	0	0.025	0	0	0	0.0263158	0	0	0	0	0	0	0	0
Parvimonas_micra|SGB6653	No	Yes	Yes	NA	0	0	0	0	0	0	0	0	0	0	0	0	0	0	0	0.0338983
Peptoniphilus_duerdenii|SGB6715	Yes	Yes	Yes	NA	0	0	0	0	0	0	0	0.0263158	0	0	0	0.0344828	0	0	0	0
Porphyromonas_asaccharolytica|SGB1981	No	Yes	Yes	NA	0	0	0	0	0	0	0	0	0	0	0	0.0344828	0	0	0	0.0169492
Porphyromonas_uenonis|SGB1973	Yes	Yes	Yes	NA	0	0	0	0	0	0	0	0.0263158	0	0	0	0.0344828	0	0	0	0
Prevotella_SGB1672|SGB1672	Yes	No	Yes	NA	0	0	0	0.05	0	0	0	0	0	0	0	0	0	0	0	0
Prevotella_buccalis|SGB1517_group	Yes	Yes	Yes	NA	0	0	0	0	0	0	0	0.0263158	0	0	0	0	0	0	0	0.0169492
Propionibacterium_freudenreichii|SGB15904	No	Yes	Yes	NA	0	0	0	0	0	0	0	0	0	0	0	0.0689655	0	0	0	0
Pseudomonas_fragi|SGB12106	Yes	Yes	Yes	NA	0	0	0	0.025	0	0	0	0	0	0	0	0	0	0	0	0.0169492
Rothia_aeria|SGB16987	No	Yes	Yes	NA	0	0	0	0	0	0	0	0	0	0	0	0	0	0	0	0.0338983
Ruminococcus_SGB4263|SGB4263	No	Yes	Yes	NA	0	0	0	0	0	0	0	0	0	0	0	0	0	0	0	0.0338983
Ruminococcus_sp_210702_SL_1_03|SGB4260	No	Yes	Yes	NA	0	0	0	0	0	0	0	0	0	0	0	0	0	0	0	0.0338983
Schaalia_SGB17153|SGB17153	Yes	Yes	Yes	NA	0	0	0	0.025	0	0	0	0	0	0	0	0	0	0	0	0.0169492
Segatella_sinica|SGB1653	Yes	No	Yes	NA	0	0	0	0.05	0	0	0	0	0	0	0	0	0	0	0	0
Slackia_equolifaciens|SGB33546	Yes	No	Yes	NA	0	0	0	0.025	0	0	0	0.0263158	0	0	0	0	0	0	0	0
Solobacterium_SGB6828|SGB6828	No	Yes	Yes	NA	0	0	0	0	0	0	0	0	0	0	0	0.0344828	0	0	0	0.0169492
Streptococcus_cristatus|SGB97158	Yes	Yes	Yes	NA	0	0	0	0.025	0	0	0	0	0	0	0	0	0	0	0	0.0169492
Streptococcus_gordonii|SGB8053	Yes	No	Yes	NA	0	0	0	0.025	0	0	0	0.0263158	0	0	0	0	0	0	0	0
Streptococcus_infantis|SGB8094	No	Yes	Yes	NA	0	0	0	0	0	0	0	0	0	0	0	0.0344828	0	0	0	0.0169492
Tractidigestivibacter_SGB42906|SGB42906	Yes	No	Yes	NA	0	0	0	0.025	0	0	0	0.0263158	0	0	0	0	0	0	0	0
Traorella_massiliensis|SGB28999	Yes	Yes	Yes	NA	0	0	0	0.025	0	0	0	0	0	0	0	0.0344828	0	0	0	0
Veillonella_seminalis|SGB6923	No	Yes	Yes	NA	0	0	0	0	0	0	0	0	0	0	0	0	0	0	0	0.0338983
Acidovorax_temperans|SGB12690	No	Yes	Yes	NA	0	0	0	0	0	0	0	0	0	0	0	0	0	0	0	0.0169492
Actinomyces_SGB17145|SGB17145	No	Yes	Yes	NA	0	0	0	0	0	0	0	0	0	0	0	0	0	0	0	0.0169492
Actinomyces_dentalis|SGB15877	Yes	No	Yes	NA	0	0	0	0	0	0	0	0.0263158	0	0	0	0	0	0	0	0
Actinomyces_timonensis|SGB33750	No	Yes	Yes	NA	0	0	0	0	0	0	0	0	0	0	0	0	0	0	0	0.0169492
Adlercreutzia_caecimuris|SGB14802	Yes	No	Yes	NA	0	0	0	0.025	0	0	0	0	0	0	0	0	0	0	0	0
Agathobaculum_sp_Marseille_P7918|SGB29299	Yes	No	Yes	NA	0	0	0	0	0	0	0	0.0263158	0	0	0	0	0	0	0	0
Aggregatibacter_sp_2125159857|SGB9733	Yes	No	Yes	NA	0	0	0	0	0	0	0	0.0263158	0	0	0	0	0	0	0	0
Alistipes_SGB2305|SGB2305	Yes	No	Yes	NA	0	0	0	0.025	0	0	0	0	0	0	0	0	0	0	0	0
Anaerobiospirillum_sp_NML120448|SGB3684	No	Yes	Yes	NA	0	0	0	0	0	0	0	0	0	0	0	0	0	0	0	0.0169492
Anaerofustis_stercorihominis|SGB49058	No	Yes	Yes	NA	0	0	0	0	0	0	0	0	0	0	0	0	0	0	0	0.0169492
Anaerotruncus_colihominis|SGB82507	Yes	No	Yes	NA	0	0	0	0.025	0	0	0	0	0	0	0	0	0	0	0	0
Anaerovibrio_lipolyticus|SGB6973	Yes	No	Yes	NA	0	0	0	0.025	0	0	0	0	0	0	0	0	0	0	0	0
Arachnia_SGB15898|SGB15898	Yes	No	Yes	NA	0	0	0	0	0	0	0	0.0263158	0	0	0	0	0	0	0	0
Atlantibacter_hermannii|SGB10047	No	Yes	Yes	NA	0	0	0	0	0	0	0	0	0	0	0	0	0	0	0	0.0169492
Atopobium_minutum|SGB987	Yes	No	Yes	NA	0	0	0	0	0	0	0	0.0263158	0	0	0	0	0	0	0	0
Atopobium_sp_oral_taxon_199|SGB984	No	Yes	Yes	NA	0	0	0	0	0	0	0	0	0	0	0	0.0344828	0	0	0	0
Bacilliculturomica_massiliensis|SGB28982	Yes	No	Yes	NA	0	0	0	0.025	0	0	0	0	0	0	0	0	0	0	0	0
Bacteroidales_bacterium|SGB21441	Yes	No	Yes	NA	0	0	0	0	0	0	0	0.0263158	0	0	0	0	0	0	0	0
Bacteroidales_bacterium|SGB40306	No	Yes	Yes	NA	0	0	0	0	0	0	0	0	0	0	0	0	0	0	0	0.0169492
Bacteroidales_bacterium_KA00251|SGB3324	Yes	No	Yes	NA	0	0	0	0	0	0	0	0.0263158	0	0	0	0	0	0	0	0
Bacteroides_caecicola|SGB1914	Yes	No	Yes	NA	0	0	0	0.025	0	0	0	0	0	0	0	0	0	0	0	0
Bacteroides_gallinaceum|SGB1917	Yes	No	Yes	NA	0	0	0	0.025	0	0	0	0	0	0	0	0	0	0	0	0
Bacteroides_mediterraneensis|SGB104890	Yes	No	Yes	NA	0	0	0	0.025	0	0	0	0	0	0	0	0	0	0	0	0
Bacteroides_mediterraneensis|SGB1910	No	Yes	Yes	NA	0	0	0	0	0	0	0	0	0	0	0	0	0	0	0	0.0169492
Bacteroides_oleiciplenus|SGB1850	Yes	No	Yes	NA	0	0	0	0	0	0	0	0.0263158	0	0	0	0	0	0	0	0
Bacteroides_rodentium|SGB27789	Yes	No	Yes	NA	0	0	0	0	0	0	0	0.0263158	0	0	0	0	0	0	0	0
Bacteroides_sp_AF39_11AC|SGB1847	No	Yes	Yes	NA	0	0	0	0	0	0	0	0	0	0	0	0.0344828	0	0	0	0
Bacteroides_sp_ET225|SGB1913	Yes	No	Yes	NA	0	0	0	0	0	0	0	0.0263158	0	0	0	0	0	0	0	0
Bacteroides_sp_GM023|SGB69998	Yes	No	Yes	NA	0	0	0	0	0	0	0	0.0263158	0	0	0	0	0	0	0	0
Bacteroides_sp_OF04_15BH|SGB1795	No	Yes	Yes	NA	0	0	0	0	0	0	0	0	0	0	0	0.0344828	0	0	0	0
Barnesiella_sp_An55|SGB1968	Yes	No	Yes	NA	0	0	0	0.025	0	0	0	0	0	0	0	0	0	0	0	0
Barnesiella_viscericola|SGB1966	Yes	No	Yes	NA	0	0	0	0.025	0	0	0	0	0	0	0	0	0	0	0	0
Bifidobacterium_breve|SGB17247	No	Yes	Yes	NA	0	0	0	0	0	0	0	0	0	0	0	0.0344828	0	0	0	0
Bifidobacterium_crudilactis|SGB33632	Yes	No	Yes	NA	0	0	0	0.025	0	0	0	0	0	0	0	0	0	0	0	0
Bifidobacterium_pullorum|SGB17264	Yes	No	Yes	NA	0	0	0	0.025	0	0	0	0	0	0	0	0	0	0	0	0
Bittarella_massiliensis|SGB95006	Yes	No	Yes	NA	0	0	0	0	0	0	0	0.0263158	0	0	0	0	0	0	0	0
Blautia_sp_An249|SGB7262	No	Yes	Yes	NA	0	0	0	0	0	0	0	0	0	0	0	0.0344828	0	0	0	0
Blautia_sp_MSJ_9|SGB71812	No	Yes	Yes	NA	0	0	0	0	0	0	0	0	0	0	0	0	0	0	0	0.0169492
Brachyspira_pilosicoli|SGB77093	Yes	No	Yes	NA	0	0	0	0.025	0	0	0	0	0	0	0	0	0	0	0	0
Brucella_anthropi|SGB11011	No	Yes	Yes	NA	0	0	0	0	0	0	0	0	0	0	0	0	0	0	0	0.0169492
Butyricicoccus_SGB14985|SGB14985_group	Yes	No	Yes	NA	0	0	0	0.025	0	0	0	0	0	0	0	0	0	0	0	0
Butyricimonas_synergistica|SGB1778	Yes	No	Yes	NA	0	0	0	0	0	0	0	0.0263158	0	0	0	0	0	0	0	0
Butyricimonas_synergistica|SGB27742	No	Yes	Yes	NA	0	0	0	0	0	0	0	0	0	0	0	0.0344828	0	0	0	0
Campylobacter_concisus|SGB19351	No	Yes	Yes	NA	0	0	0	0	0	0	0	0	0	0	0	0	0	0	0	0.0169492
Campylobacter_jejuni|SGB19444	Yes	No	Yes	NA	0	0	0	0.025	0	0	0	0	0	0	0	0	0	0	0	0
Campylobacter_ureolyticus|SGB19431	Yes	No	Yes	NA	0	0	0	0.025	0	0	0	0	0	0	0	0	0	0	0	0
Candida_sojae|EUK52253	No	Yes	Yes	NA	0	0	0	0	0	0	0	0	0	0	0	0	0	0	0	0.0169492
Candidatus_Methanomassiliicoccus_intestinalis|SGB363	No	Yes	Yes	NA	0	0	0	0	0	0	0	0	0	0	0	0.0344828	0	0	0	0
Candidatus_Nanosynbacter_SGB19893|SGB19893_group	No	Yes	Yes	NA	0	0	0	0	0	0	0	0	0	0	0	0	0	0	0	0.0169492
Candidatus_Nanosynbacter_lyticus|SGB19849	No	Yes	Yes	NA	0	0	0	0	0	0	0	0	0	0	0	0.0344828	0	0	0	0
Candidatus_Saccharibacteria_bacterium_oral_taxon_488|SGB19903	Yes	No	Yes	NA	0	0	0	0	0	0	0	0.0263158	0	0	0	0	0	0	0	0
Candidatus_Saccharibacteria_unclassified_SGB19847|SGB19847	No	Yes	Yes	NA	0	0	0	0	0	0	0	0	0	0	0	0	0	0	0	0.0169492
Caproicibacterium_amylolyticum|SGB14283	No	Yes	Yes	NA	0	0	0	0	0	0	0	0	0	0	0	0	0	0	0	0.0169492
Cloacibacillus_SGB15503|SGB15503	Yes	No	Yes	NA	0	0	0	0	0	0	0	0.0263158	0	0	0	0	0	0	0	0
Clostridia_bacterium_UC5_1_1C12|SGB4032	No	Yes	Yes	NA	0	0	0	0	0	0	0	0	0	0	0	0.0344828	0	0	0	0
Clostridiaceae_bacterium|SGB76476	No	Yes	Yes	NA	0	0	0	0	0	0	0	0	0	0	0	0	0	0	0	0.0169492
Clostridiaceae_unclassified_SGB4702|SGB4702	No	Yes	Yes	NA	0	0	0	0	0	0	0	0	0	0	0	0.0344828	0	0	0	0
Clostridium_SGB4657|SGB4657	No	Yes	Yes	NA	0	0	0	0	0	0	0	0	0	0	0	0	0	0	0	0.0169492
Clostridium_SGB47280|SGB47280	No	Yes	Yes	NA	0	0	0	0	0	0	0	0	0	0	0	0	0	0	0	0.0169492
Clostridium_SGB6177|SGB6177	No	Yes	Yes	NA	0	0	0	0	0	0	0	0	0	0	0	0.0344828	0	0	0	0
Clostridium_cocleatum|SGB6748	No	Yes	Yes	NA	0	0	0	0	0	0	0	0	0	0	0	0	0	0	0	0.0169492
Clostridium_hylemonae|SGB4632	Yes	No	Yes	NA	0	0	0	0.025	0	0	0	0	0	0	0	0	0	0	0	0
Clostridium_neonatale|SGB6169	No	Yes	Yes	NA	0	0	0	0	0	0	0	0	0	0	0	0	0	0	0	0.0169492
Clostridium_perfringens|SGB6191	No	Yes	Yes	NA	0	0	0	0	0	0	0	0	0	0	0	0.0344828	0	0	0	0
Clostridium_sp_AM58_1XD|SGB25539	No	Yes	Yes	NA	0	0	0	0	0	0	0	0	0	0	0	0	0	0	0	0.0169492
Clostridium_sp_C5_48|SGB4752	Yes	No	Yes	NA	0	0	0	0.025	0	0	0	0	0	0	0	0	0	0	0	0
Collinsella_SGB14744|SGB14744	Yes	No	Yes	NA	0	0	0	0.025	0	0	0	0	0	0	0	0	0	0	0	0
Collinsella_provencensis|SGB14748	Yes	No	Yes	NA	0	0	0	0	0	0	0	0.0263158	0	0	0	0	0	0	0	0
Companilactobacillus_paralimentarius|SGB7238	No	Yes	Yes	NA	0	0	0	0	0	0	0	0	0	0	0	0.0344828	0	0	0	0
Coprobacter_sp_LH1063|SGB109197	No	Yes	Yes	NA	0	0	0	0	0	0	0	0	0	0	0	0	0	0	0	0.0169492
Coprococcus_SGB26904|SGB26904	No	Yes	Yes	NA	0	0	0	0	0	0	0	0	0	0	0	0	0	0	0	0.0169492
Coriobacteriaceae_bacterium|SGB42958	No	Yes	Yes	NA	0	0	0	0	0	0	0	0	0	0	0	0	0	0	0	0.0169492
Coriobacteriales_bacterium_DNF00809|SGB963	Yes	No	Yes	NA	0	0	0	0	0	0	0	0.0263158	0	0	0	0	0	0	0	0
Corynebacterium_casei|SGB17127	No	Yes	Yes	NA	0	0	0	0	0	0	0	0	0	0	0	0.0344828	0	0	0	0
Desulfovibrio_legallii|SGB15468	Yes	No	Yes	NA	0	0	0	0.025	0	0	0	0	0	0	0	0	0	0	0	0
Desulfovibrio_porci|SGB15471	Yes	No	Yes	NA	0	0	0	0.025	0	0	0	0	0	0	0	0	0	0	0	0
Desulfovibrio_sp_86|SGB85559	Yes	No	Yes	NA	0	0	0	0	0	0	0	0.0263158	0	0	0	0	0	0	0	0
Desulfovibrio_sp_UIB00|SGB110692	Yes	No	Yes	NA	0	0	0	0	0	0	0	0.0263158	0	0	0	0	0	0	0	0
Diaphorobacter_SGB61891|SGB61891	Yes	No	Yes	NA	0	0	0	0.025	0	0	0	0	0	0	0	0	0	0	0	0
Dorea_phocaeensis|SGB4572	No	Yes	Yes	NA	0	0	0	0	0	0	0	0	0	0	0	0	0	0	0	0.0169492
Dyadobacter_jiangsuensis|SGB21645	Yes	No	Yes	NA	0	0	0	0.025	0	0	0	0	0	0	0	0	0	0	0	0
Eggerthellaceae_unclassified_SGB63096|SGB63096	No	Yes	Yes	NA	0	0	0	0	0	0	0	0	0	0	0	0.0344828	0	0	0	0
Enterobacter_bugandensis|SGB10135	No	Yes	Yes	NA	0	0	0	0	0	0	0	0	0	0	0	0	0	0	0	0.0169492
Enterobacter_sp_RHBSTW_00175|SGB81745	Yes	No	Yes	NA	0	0	0	0	0	0	0	0.0263158	0	0	0	0	0	0	0	0
Enterobacter_sp_RHBSTW_00994|SGB81748	Yes	No	Yes	NA	0	0	0	0	0	0	0	0.0263158	0	0	0	0	0	0	0	0
Enterobacter_wuhouensis|SGB31167	Yes	No	Yes	NA	0	0	0	0	0	0	0	0.0263158	0	0	0	0	0	0	0	0
Enterococcus_hirae|SGB7970	Yes	No	Yes	NA	0	0	0	0	0	0	0	0.0263158	0	0	0	0	0	0	0	0
Enteroscipio_SGB98416|SGB98416	Yes	No	Yes	NA	0	0	0	0.025	0	0	0	0	0	0	0	0	0	0	0	0
Erwinia_persicina|SGB31225	No	Yes	Yes	NA	0	0	0	0	0	0	0	0	0	0	0	0	0	0	0	0.0169492
Erysipelatoclostridium_sp_An15|SGB6746	No	Yes	Yes	NA	0	0	0	0	0	0	0	0	0	0	0	0	0	0	0	0.0169492
Ezakiella_massiliensis|SGB6731	Yes	No	Yes	NA	0	0	0	0.025	0	0	0	0	0	0	0	0	0	0	0	0
Faecalicatena_SGB4872|SGB4872	No	Yes	Yes	NA	0	0	0	0	0	0	0	0	0	0	0	0.0344828	0	0	0	0
Faecalicatena_contorta|SGB109664	Yes	No	Yes	NA	0	0	0	0	0	0	0	0.0263158	0	0	0	0	0	0	0	0
Faecalicatena_orotica|SGB4616	No	Yes	Yes	NA	0	0	0	0	0	0	0	0	0	0	0	0	0	0	0	0.0169492
Firmicutes_bacterium|SGB4791	Yes	No	Yes	NA	0	0	0	0.025	0	0	0	0	0	0	0	0	0	0	0	0
Flavobacterium_oncorhynchi|SGB2983	No	Yes	Yes	NA	0	0	0	0	0	0	0	0	0	0	0	0	0	0	0	0.0169492
Fournierella_massiliensis|SGB15280	No	Yes	Yes	NA	0	0	0	0	0	0	0	0	0	0	0	0	0	0	0	0.0169492
Fructilactobacillus_sanfranciscensis|SGB7164	Yes	No	Yes	NA	0	0	0	0.025	0	0	0	0	0	0	0	0	0	0	0	0
Fructobacillus_pseudoficulneus|SGB7130	Yes	No	Yes	NA	0	0	0	0	0	0	0	0.0263158	0	0	0	0	0	0	0	0
Fusobacterium_mortiferum|SGB6031	Yes	No	Yes	NA	0	0	0	0.025	0	0	0	0	0	0	0	0	0	0	0	0
Fusobacterium_nucleatum|SGB6011	No	Yes	Yes	NA	0	0	0	0	0	0	0	0	0	0	0	0.0344828	0	0	0	0
Fusobacterium_ulcerans|SGB6039	No	Yes	Yes	NA	0	0	0	0	0	0	0	0	0	0	0	0.0344828	0	0	0	0
GGB1102_SGB1416|SGB1416	No	Yes	Yes	NA	0	0	0	0	0	0	0	0	0	0	0	0	0	0	0	0.0169492
GGB1110_SGB1424|SGB1424	Yes	No	Yes	NA	0	0	0	0.025	0	0	0	0	0	0	0	0	0	0	0	0
GGB1123_SGB1437|SGB1437	Yes	No	Yes	NA	0	0	0	0.025	0	0	0	0	0	0	0	0	0	0	0	0
GGB1145_SGB1471|SGB1471	No	Yes	Yes	NA	0	0	0	0	0	0	0	0	0	0	0	0	0	0	0	0.0169492
GGB1147_SGB1474|SGB1474	Yes	No	Yes	NA	0	0	0	0.025	0	0	0	0	0	0	0	0	0	0	0	0
GGB1213_SGB1579|SGB1579	Yes	No	Yes	NA	0	0	0	0.025	0	0	0	0	0	0	0	0	0	0	0	0
GGB1219_SGB1587|SGB1587	Yes	No	Yes	NA	0	0	0	0.025	0	0	0	0	0	0	0	0	0	0	0	0
GGB1223_SGB1593|SGB1593	No	Yes	Yes	NA	0	0	0	0	0	0	0	0	0	0	0	0	0	0	0	0.0169492
GGB12293_SGB19125|SGB19125	No	Yes	Yes	NA	0	0	0	0	0	0	0	0	0	0	0	0.0344828	0	0	0	0
GGB1243_SGB1664|SGB1664	Yes	No	Yes	NA	0	0	0	0.025	0	0	0	0	0	0	0	0	0	0	0	0
GGB12695_SGB19692|SGB19692	No	Yes	Yes	NA	0	0	0	0	0	0	0	0	0	0	0	0	0	0	0	0.0169492
GGB12785_SGB19825|SGB19825	No	Yes	Yes	NA	0	0	0	0	0	0	0	0	0	0	0	0.0344828	0	0	0	0
GGB12785_SGB19827|SGB19827_group	No	Yes	Yes	NA	0	0	0	0	0	0	0	0	0	0	0	0	0	0	0	0.0169492
GGB13147_SGB19694|SGB19694	Yes	No	Yes	NA	0	0	0	0.025	0	0	0	0	0	0	0	0	0	0	0	0
GGB13147_SGB20353|SGB20353	Yes	No	Yes	NA	0	0	0	0.025	0	0	0	0	0	0	0	0	0	0	0	0
GGB13357_SGB13987|SGB13987	Yes	No	Yes	NA	0	0	0	0	0	0	0	0.0263158	0	0	0	0	0	0	0	0
GGB13393_SGB20658|SGB20658	No	Yes	Yes	NA	0	0	0	0	0	0	0	0	0	0	0	0.0344828	0	0	0	0
GGB1341_SGB1799|SGB1799	No	Yes	Yes	NA	0	0	0	0	0	0	0	0	0	0	0	0.0344828	0	0	0	0
GGB13463_SGB15285|SGB15285	Yes	No	Yes	NA	0	0	0	0	0	0	0	0.0263158	0	0	0	0	0	0	0	0
GGB1350_SGB1808|SGB1808	No	Yes	Yes	NA	0	0	0	0	0	0	0	0	0	0	0	0	0	0	0	0.0169492
GGB13743_SGB14097|SGB14097	No	Yes	Yes	NA	0	0	0	0	0	0	0	0	0	0	0	0.0344828	0	0	0	0
GGB1385_SGB1890|SGB1890	Yes	No	Yes	NA	0	0	0	0	0	0	0	0.0263158	0	0	0	0	0	0	0	0
GGB1387_SGB1894|SGB1894	Yes	No	Yes	NA	0	0	0	0.025	0	0	0	0	0	0	0	0	0	0	0	0
GGB1420_SGB1956|SGB1956	Yes	No	Yes	NA	0	0	0	0	0	0	0	0.0263158	0	0	0	0	0	0	0	0
GGB1421_SGB1958|SGB1958	Yes	No	Yes	NA	0	0	0	0.025	0	0	0	0	0	0	0	0	0	0	0	0
GGB1425_SGB1964|SGB1964	Yes	No	Yes	NA	0	0	0	0	0	0	0	0.0263158	0	0	0	0	0	0	0	0
GGB1460_SGB2023|SGB2023	Yes	No	Yes	NA	0	0	0	0	0	0	0	0.0263158	0	0	0	0	0	0	0	0
GGB1496_SGB2072|SGB2072	Yes	No	Yes	NA	0	0	0	0	0	0	0	0.0263158	0	0	0	0	0	0	0	0
GGB1497_SGB2076|SGB2076	No	Yes	Yes	NA	0	0	0	0	0	0	0	0	0	0	0	0	0	0	0	0.0169492
GGB1512_SGB2092|SGB2092	Yes	No	Yes	NA	0	0	0	0	0	0	0	0.0263158	0	0	0	0	0	0	0	0
GGB1513_SGB2093|SGB2093	No	Yes	Yes	NA	0	0	0	0	0	0	0	0	0	0	0	0.0344828	0	0	0	0
GGB1528_SGB2111|SGB2111	No	Yes	Yes	NA	0	0	0	0	0	0	0	0	0	0	0	0.0344828	0	0	0	0
GGB1532_SGB2115|SGB2115	Yes	No	Yes	NA	0	0	0	0.025	0	0	0	0	0	0	0	0	0	0	0	0
GGB1544_SGB2127|SGB2127	No	Yes	Yes	NA	0	0	0	0	0	0	0	0	0	0	0	0	0	0	0	0.0169492
GGB1549_SGB2133|SGB2133	No	Yes	Yes	NA	0	0	0	0	0	0	0	0	0	0	0	0.0344828	0	0	0	0
GGB1554_SGB2141|SGB2141	No	Yes	Yes	NA	0	0	0	0	0	0	0	0	0	0	0	0.0344828	0	0	0	0
GGB1561_SGB63912|SGB63912	Yes	No	Yes	NA	0	0	0	0	0	0	0	0.0263158	0	0	0	0	0	0	0	0
GGB1575_SGB2162|SGB2162	Yes	No	Yes	NA	0	0	0	0	0	0	0	0.0263158	0	0	0	0	0	0	0	0
GGB1575_SGB2165|SGB2165	No	Yes	Yes	NA	0	0	0	0	0	0	0	0	0	0	0	0.0344828	0	0	0	0
GGB1575_SGB2166|SGB2166	Yes	No	Yes	NA	0	0	0	0	0	0	0	0.0263158	0	0	0	0	0	0	0	0
GGB1577_SGB95317|SGB95317	No	Yes	Yes	NA	0	0	0	0	0	0	0	0	0	0	0	0	0	0	0	0.0169492
GGB1621_SGB2219|SGB2219	Yes	No	Yes	NA	0	0	0	0	0	0	0	0.0263158	0	0	0	0	0	0	0	0
GGB1690_SGB40190|SGB40190	Yes	No	Yes	NA	0	0	0	0	0	0	0	0.0263158	0	0	0	0	0	0	0	0
GGB18290_SGB20876|SGB20876	No	Yes	Yes	NA	0	0	0	0	0	0	0	0	0	0	0	0.0344828	0	0	0	0
GGB18336_SGB20700|SGB20700	Yes	No	Yes	NA	0	0	0	0.025	0	0	0	0	0	0	0	0	0	0	0	0
GGB23938_SGB35682|SGB35682	Yes	No	Yes	NA	0	0	0	0.025	0	0	0	0	0	0	0	0	0	0	0	0
GGB23948_SGB35693|SGB35693	Yes	No	Yes	NA	0	0	0	0.025	0	0	0	0	0	0	0	0	0	0	0	0
GGB24127_SGB35930|SGB35930	No	Yes	Yes	NA	0	0	0	0	0	0	0	0	0	0	0	0	0	0	0	0.0169492
GGB24147_SGB35951|SGB35951	No	Yes	Yes	NA	0	0	0	0	0	0	0	0	0	0	0	0	0	0	0	0.0169492
GGB25063_SGB36986|SGB36986	No	Yes	Yes	NA	0	0	0	0	0	0	0	0	0	0	0	0.0344828	0	0	0	0
GGB25442_SGB37397|SGB37397	Yes	No	Yes	NA	0	0	0	0.025	0	0	0	0	0	0	0	0	0	0	0	0
GGB267_SGB372|SGB372	Yes	No	Yes	NA	0	0	0	0.025	0	0	0	0	0	0	0	0	0	0	0	0
GGB269_SGB376|SGB376	Yes	No	Yes	NA	0	0	0	0	0	0	0	0.0263158	0	0	0	0	0	0	0	0
GGB27778_SGB40192|SGB40192	Yes	No	Yes	NA	0	0	0	0	0	0	0	0.0263158	0	0	0	0	0	0	0	0
GGB27849_SGB40283|SGB40283	No	Yes	Yes	NA	0	0	0	0	0	0	0	0	0	0	0	0	0	0	0	0.0169492
GGB27860_SGB40294|SGB40294	No	Yes	Yes	NA	0	0	0	0	0	0	0	0	0	0	0	0	0	0	0	0.0169492
GGB3003_SGB3994|SGB3994	No	Yes	Yes	NA	0	0	0	0	0	0	0	0	0	0	0	0	0	0	0	0.0169492
GGB30287_SGB43249|SGB43249	Yes	No	Yes	NA	0	0	0	0	0	0	0	0.0263158	0	0	0	0	0	0	0	0
GGB30473_SGB43557|SGB43557	Yes	No	Yes	NA	0	0	0	0	0	0	0	0.0263158	0	0	0	0	0	0	0	0
GGB3095_SGB4103|SGB4103	Yes	No	Yes	NA	0	0	0	0.025	0	0	0	0	0	0	0	0	0	0	0	0
GGB3103_SGB4112|SGB4112	Yes	No	Yes	NA	0	0	0	0	0	0	0	0.0263158	0	0	0	0	0	0	0	0
GGB3110_SGB4122|SGB4122	Yes	No	Yes	NA	0	0	0	0	0	0	0	0.0263158	0	0	0	0	0	0	0	0
GGB3132_SGB4145|SGB4145	Yes	No	Yes	NA	0	0	0	0.025	0	0	0	0	0	0	0	0	0	0	0	0
GGB3160_SGB4173|SGB4173	No	Yes	Yes	NA	0	0	0	0	0	0	0	0	0	0	0	0	0	0	0	0.0169492
GGB3160_SGB54356|SGB54356	Yes	No	Yes	NA	0	0	0	0	0	0	0	0.0263158	0	0	0	0	0	0	0	0
GGB3176_SGB4193|SGB4193	No	Yes	Yes	NA	0	0	0	0	0	0	0	0	0	0	0	0	0	0	0	0.0169492
GGB32024_SGB48242|SGB48242	Yes	No	Yes	NA	0	0	0	0	0	0	0	0.0263158	0	0	0	0	0	0	0	0
GGB3204_SGB4229|SGB4229	No	Yes	Yes	NA	0	0	0	0	0	0	0	0	0	0	0	0	0	0	0	0.0169492
GGB3206_SGB96458|SGB96458	No	Yes	Yes	NA	0	0	0	0	0	0	0	0	0	0	0	0	0	0	0	0.0169492
GGB3213_SGB4242|SGB4242	No	Yes	Yes	NA	0	0	0	0	0	0	0	0	0	0	0	0	0	0	0	0.0169492
GGB3213_SGB4243|SGB4243	No	Yes	Yes	NA	0	0	0	0	0	0	0	0	0	0	0	0.0344828	0	0	0	0
GGB3265_SGB4314|SGB4314	No	Yes	Yes	NA	0	0	0	0	0	0	0	0	0	0	0	0	0	0	0	0.0169492
GGB3275_SGB4325|SGB4325	No	Yes	Yes	NA	0	0	0	0	0	0	0	0	0	0	0	0	0	0	0	0.0169492
GGB32798_SGB53820|SGB53820	No	Yes	Yes	NA	0	0	0	0	0	0	0	0	0	0	0	0.0344828	0	0	0	0
GGB3306_SGB4374|SGB4374	No	Yes	Yes	NA	0	0	0	0	0	0	0	0	0	0	0	0	0	0	0	0.0169492
GGB3316_SGB4385|SGB4385	Yes	No	Yes	NA	0	0	0	0.025	0	0	0	0	0	0	0	0	0	0	0	0
GGB3320_SGB4391|SGB4391	No	Yes	Yes	NA	0	0	0	0	0	0	0	0	0	0	0	0	0	0	0	0.0169492
GGB3321_SGB4396|SGB4396	No	Yes	Yes	NA	0	0	0	0	0	0	0	0	0	0	0	0	0	0	0	0.0169492
GGB3344_SGB4424|SGB4424	No	Yes	Yes	NA	0	0	0	0	0	0	0	0	0	0	0	0.0344828	0	0	0	0
GGB3360_SGB4444|SGB4444	No	Yes	Yes	NA	0	0	0	0	0	0	0	0	0	0	0	0	0	0	0	0.0169492
GGB3451_SGB4604|SGB4604	Yes	No	Yes	NA	0	0	0	0.025	0	0	0	0	0	0	0	0	0	0	0	0
GGB3451_SGB4605|SGB4605	Yes	No	Yes	NA	0	0	0	0	0	0	0	0.0263158	0	0	0	0	0	0	0	0
GGB3517_SGB4696|SGB4696	No	Yes	Yes	NA	0	0	0	0	0	0	0	0	0	0	0	0.0344828	0	0	0	0
GGB3518_SGB4697|SGB4697	Yes	No	Yes	NA	0	0	0	0.025	0	0	0	0	0	0	0	0	0	0	0	0
GGB3519_SGB4698|SGB4698	No	Yes	Yes	NA	0	0	0	0	0	0	0	0	0	0	0	0.0344828	0	0	0	0
GGB35597_SGB49163|SGB49163	Yes	No	Yes	NA	0	0	0	0	0	0	0	0.0263158	0	0	0	0	0	0	0	0
GGB3576_SGB4784|SGB4784	Yes	No	Yes	NA	0	0	0	0.025	0	0	0	0	0	0	0	0	0	0	0	0
GGB3600_SGB4861|SGB4861	Yes	No	Yes	NA	0	0	0	0.025	0	0	0	0	0	0	0	0	0	0	0	0
GGB3619_SGB4895|SGB4895	Yes	No	Yes	NA	0	0	0	0	0	0	0	0.0263158	0	0	0	0	0	0	0	0
GGB3619_SGB4896|SGB4896	Yes	No	Yes	NA	0	0	0	0	0	0	0	0.0263158	0	0	0	0	0	0	0	0
GGB3622_SGB4899|SGB4899	Yes	No	Yes	NA	0	0	0	0	0	0	0	0.0263158	0	0	0	0	0	0	0	0
GGB3673_SGB4986|SGB4986	No	Yes	Yes	NA	0	0	0	0	0	0	0	0	0	0	0	0.0344828	0	0	0	0
GGB3680_SGB4995|SGB4995	No	Yes	Yes	NA	0	0	0	0	0	0	0	0	0	0	0	0.0344828	0	0	0	0
GGB36925_SGB69620|SGB69620	Yes	No	Yes	NA	0	0	0	0	0	0	0	0.0263158	0	0	0	0	0	0	0	0
GGB3725_SGB5055|SGB5055	Yes	No	Yes	NA	0	0	0	0	0	0	0	0.0263158	0	0	0	0	0	0	0	0
GGB3741_SGB5080|SGB5080	Yes	No	Yes	NA	0	0	0	0	0	0	0	0.0263158	0	0	0	0	0	0	0	0
GGB37488_SGB54315|SGB54315	Yes	No	Yes	NA	0	0	0	0.025	0	0	0	0	0	0	0	0	0	0	0	0
GGB3754_SGB5102|SGB5102	No	Yes	Yes	NA	0	0	0	0	0	0	0	0	0	0	0	0	0	0	0	0.0169492
GGB37878_SGB47372|SGB47372	No	Yes	Yes	NA	0	0	0	0	0	0	0	0	0	0	0	0.0344828	0	0	0	0
GGB38987_SGB66207|SGB66207	Yes	No	Yes	NA	0	0	0	0	0	0	0	0.0263158	0	0	0	0	0	0	0	0
GGB40351_SGB14301|SGB14301	Yes	No	Yes	NA	0	0	0	0.025	0	0	0	0	0	0	0	0	0	0	0	0
GGB41366_SGB58424|SGB58424	Yes	No	Yes	NA	0	0	0	0.025	0	0	0	0	0	0	0	0	0	0	0	0
GGB4231_SGB5722|SGB5722	Yes	No	Yes	NA	0	0	0	0	0	0	0	0.0263158	0	0	0	0	0	0	0	0
GGB4239_SGB5731|SGB5731	No	Yes	Yes	NA	0	0	0	0	0	0	0	0	0	0	0	0	0	0	0	0.0169492
GGB4247_SGB5745|SGB5745	No	Yes	Yes	NA	0	0	0	0	0	0	0	0	0	0	0	0.0344828	0	0	0	0
GGB4248_SGB5746|SGB5746	Yes	No	Yes	NA	0	0	0	0.025	0	0	0	0	0	0	0	0	0	0	0	0
GGB4257_SGB5789|SGB5789	No	Yes	Yes	NA	0	0	0	0	0	0	0	0	0	0	0	0.0344828	0	0	0	0
GGB42674_SGB66070|SGB66070	Yes	No	Yes	NA	0	0	0	0.025	0	0	0	0	0	0	0	0	0	0	0	0
GGB42711_SGB59916|SGB59916	No	Yes	Yes	NA	0	0	0	0	0	0	0	0	0	0	0	0	0	0	0	0.0169492
GGB4386_SGB6036|SGB6036_group	Yes	No	Yes	NA	0	0	0	0.025	0	0	0	0	0	0	0	0	0	0	0	0
GGB4487_SGB6184|SGB6184	No	Yes	Yes	NA	0	0	0	0	0	0	0	0	0	0	0	0.0344828	0	0	0	0
GGB4533_SGB97508|SGB97508	No	Yes	Yes	NA	0	0	0	0	0	0	0	0	0	0	0	0	0	0	0	0.0169492
GGB4535_SGB6249|SGB6249	No	Yes	Yes	NA	0	0	0	0	0	0	0	0	0	0	0	0.0344828	0	0	0	0
GGB4539_SGB6260|SGB6260	No	Yes	Yes	NA	0	0	0	0	0	0	0	0	0	0	0	0.0344828	0	0	0	0
GGB4542_SGB6263|SGB6263	No	Yes	Yes	NA	0	0	0	0	0	0	0	0	0	0	0	0.0344828	0	0	0	0
GGB4548_SGB6270|SGB6270	No	Yes	Yes	NA	0	0	0	0	0	0	0	0	0	0	0	0	0	0	0	0.0169492
GGB4552_SGB6274|SGB6274	No	Yes	Yes	NA	0	0	0	0	0	0	0	0	0	0	0	0	0	0	0	0.0169492
GGB4555_SGB6286|SGB6286	No	Yes	Yes	NA	0	0	0	0	0	0	0	0	0	0	0	0.0344828	0	0	0	0
GGB4564_SGB6301|SGB6301	No	Yes	Yes	NA	0	0	0	0	0	0	0	0	0	0	0	0	0	0	0	0.0169492
GGB4568_SGB6309|SGB6309	No	Yes	Yes	NA	0	0	0	0	0	0	0	0	0	0	0	0	0	0	0	0.0169492
GGB4574_SGB6324|SGB6324	No	Yes	Yes	NA	0	0	0	0	0	0	0	0	0	0	0	0.0344828	0	0	0	0
GGB4576_SGB6326|SGB6326	Yes	No	Yes	NA	0	0	0	0	0	0	0	0.0263158	0	0	0	0	0	0	0	0
GGB4589_SGB6348|SGB6348	No	Yes	Yes	NA	0	0	0	0	0	0	0	0	0	0	0	0	0	0	0	0.0169492
GGB4593_SGB6353|SGB6353	No	Yes	Yes	NA	0	0	0	0	0	0	0	0	0	0	0	0.0344828	0	0	0	0
GGB4608_SGB6382|SGB6382	No	Yes	Yes	NA	0	0	0	0	0	0	0	0	0	0	0	0.0344828	0	0	0	0
GGB4620_SGB6396|SGB6396	No	Yes	Yes	NA	0	0	0	0	0	0	0	0	0	0	0	0.0344828	0	0	0	0
GGB4632_SGB6411|SGB6411	No	Yes	Yes	NA	0	0	0	0	0	0	0	0	0	0	0	0.0344828	0	0	0	0
GGB4644_SGB6430|SGB6430	No	Yes	Yes	NA	0	0	0	0	0	0	0	0	0	0	0	0	0	0	0	0.0169492
GGB4672_SGB6461|SGB6461	Yes	No	Yes	NA	0	0	0	0.025	0	0	0	0	0	0	0	0	0	0	0	0
GGB4673_SGB6462|SGB6462	No	Yes	Yes	NA	0	0	0	0	0	0	0	0	0	0	0	0.0344828	0	0	0	0
GGB4674_SGB6463|SGB6463	No	Yes	Yes	NA	0	0	0	0	0	0	0	0	0	0	0	0.0344828	0	0	0	0
GGB4678_SGB6468|SGB6468	No	Yes	Yes	NA	0	0	0	0	0	0	0	0	0	0	0	0	0	0	0	0.0169492
GGB4691_SGB6489|SGB6489	No	Yes	Yes	NA	0	0	0	0	0	0	0	0	0	0	0	0	0	0	0	0.0169492
GGB4694_SGB6492|SGB6492	Yes	No	Yes	NA	0	0	0	0	0	0	0	0.0263158	0	0	0	0	0	0	0	0
GGB4714_SGB6528|SGB6528	No	Yes	Yes	NA	0	0	0	0	0	0	0	0	0	0	0	0	0	0	0	0.0169492
GGB4727_SGB6547|SGB6547	No	Yes	Yes	NA	0	0	0	0	0	0	0	0	0	0	0	0.0344828	0	0	0	0
GGB4727_SGB6548|SGB6548	No	Yes	Yes	NA	0	0	0	0	0	0	0	0	0	0	0	0	0	0	0	0.0169492
GGB4728_SGB6549|SGB6549	No	Yes	Yes	NA	0	0	0	0	0	0	0	0	0	0	0	0	0	0	0	0.0169492
GGB4748_SGB6577|SGB6577	No	Yes	Yes	NA	0	0	0	0	0	0	0	0	0	0	0	0.0344828	0	0	0	0
GGB4751_SGB6580|SGB6580	No	Yes	Yes	NA	0	0	0	0	0	0	0	0	0	0	0	0.0344828	0	0	0	0
GGB4771_SGB6605|SGB6605	No	Yes	Yes	NA	0	0	0	0	0	0	0	0	0	0	0	0	0	0	0	0.0169492
GGB48168_SGB66171|SGB66171	Yes	No	Yes	NA	0	0	0	0.025	0	0	0	0	0	0	0	0	0	0	0	0
GGB4884_SGB6823|SGB6823	No	Yes	Yes	NA	0	0	0	0	0	0	0	0	0	0	0	0	0	0	0	0.0169492
GGB4964_SGB6927|SGB6927	No	Yes	Yes	NA	0	0	0	0	0	0	0	0	0	0	0	0	0	0	0	0.0169492
GGB50290_SGB70366|SGB70366	No	Yes	Yes	NA	0	0	0	0	0	0	0	0	0	0	0	0.0344828	0	0	0	0
GGB52002_SGB72669|SGB72669	No	Yes	Yes	NA	0	0	0	0	0	0	0	0	0	0	0	0.0344828	0	0	0	0
GGB58071_SGB79702|SGB79702	Yes	No	Yes	NA	0	0	0	0	0	0	0	0.0263158	0	0	0	0	0	0	0	0
GGB5973_SGB8589|SGB8589	Yes	No	Yes	NA	0	0	0	0.025	0	0	0	0	0	0	0	0	0	0	0	0
GGB6002_SGB24096|SGB24096	Yes	No	Yes	NA	0	0	0	0	0	0	0	0.0263158	0	0	0	0	0	0	0	0
GGB6006_SGB8632|SGB8632	Yes	No	Yes	NA	0	0	0	0.025	0	0	0	0	0	0	0	0	0	0	0	0
GGB6015_SGB8647|SGB8647	No	Yes	Yes	NA	0	0	0	0	0	0	0	0	0	0	0	0.0344828	0	0	0	0
GGB6019_SGB8651|SGB8651	Yes	No	Yes	NA	0	0	0	0	0	0	0	0.0263158	0	0	0	0	0	0	0	0
GGB6020_SGB8653|SGB8653	No	Yes	Yes	NA	0	0	0	0	0	0	0	0	0	0	0	0	0	0	0	0.0169492
GGB6133_SGB8780|SGB8780	No	Yes	Yes	NA	0	0	0	0	0	0	0	0	0	0	0	0.0344828	0	0	0	0
GGB6134_SGB8782|SGB8782	Yes	No	Yes	NA	0	0	0	0.025	0	0	0	0	0	0	0	0	0	0	0	0
GGB6519_SGB9207|SGB9207	Yes	No	Yes	NA	0	0	0	0	0	0	0	0.0263158	0	0	0	0	0	0	0	0
GGB6522_SGB9214|SGB9214	Yes	No	Yes	NA	0	0	0	0	0	0	0	0.0263158	0	0	0	0	0	0	0	0
GGB6544_SGB9242|SGB9242	Yes	No	Yes	NA	0	0	0	0	0	0	0	0.0263158	0	0	0	0	0	0	0	0
GGB6553_SGB9254|SGB9254	Yes	No	Yes	NA	0	0	0	0.025	0	0	0	0	0	0	0	0	0	0	0	0
GGB6566_SGB9275|SGB9275	Yes	No	Yes	NA	0	0	0	0.025	0	0	0	0	0	0	0	0	0	0	0	0
GGB6568_SGB9279|SGB9279	Yes	No	Yes	NA	0	0	0	0.025	0	0	0	0	0	0	0	0	0	0	0	0
GGB6574_SGB9290|SGB9290	Yes	No	Yes	NA	0	0	0	0.025	0	0	0	0	0	0	0	0	0	0	0	0
GGB6585_SGB9306|SGB9306	Yes	No	Yes	NA	0	0	0	0	0	0	0	0.0263158	0	0	0	0	0	0	0	0
GGB6585_SGB9307|SGB9307	Yes	No	Yes	NA	0	0	0	0	0	0	0	0.0263158	0	0	0	0	0	0	0	0
GGB6592_SGB9320|SGB9320	No	Yes	Yes	NA	0	0	0	0	0	0	0	0	0	0	0	0.0344828	0	0	0	0
GGB6593_SGB9324|SGB9324	No	Yes	Yes	NA	0	0	0	0	0	0	0	0	0	0	0	0	0	0	0	0.0169492
GGB6604_SGB43808|SGB43808	No	Yes	Yes	NA	0	0	0	0	0	0	0	0	0	0	0	0.0344828	0	0	0	0
GGB6609_SGB9343|SGB9343	No	Yes	Yes	NA	0	0	0	0	0	0	0	0	0	0	0	0	0	0	0	0.0169492
GGB68806_SGB92816|SGB92816	Yes	No	Yes	NA	0	0	0	0	0	0	0	0.0263158	0	0	0	0	0	0	0	0
GGB74443_SGB35694|SGB35694	Yes	No	Yes	NA	0	0	0	0.025	0	0	0	0	0	0	0	0	0	0	0	0
GGB74469_SGB48267|SGB48267	No	Yes	Yes	NA	0	0	0	0	0	0	0	0	0	0	0	0	0	0	0	0.0169492
GGB74477_SGB47336|SGB47336	Yes	No	Yes	NA	0	0	0	0	0	0	0	0.0263158	0	0	0	0	0	0	0	0
GGB74511_SGB47635|SGB47635	No	Yes	Yes	NA	0	0	0	0	0	0	0	0	0	0	0	0.0344828	0	0	0	0
GGB74802_SGB47402|SGB47402	No	Yes	Yes	NA	0	0	0	0	0	0	0	0	0	0	0	0	0	0	0	0.0169492
GGB75029_SGB47433|SGB47433	No	Yes	Yes	NA	0	0	0	0	0	0	0	0	0	0	0	0.0344828	0	0	0	0
GGB775_SGB1016|SGB1016	No	Yes	Yes	NA	0	0	0	0	0	0	0	0	0	0	0	0	0	0	0	0.0169492
GGB78781_SGB106569|SGB106569	No	Yes	Yes	NA	0	0	0	0	0	0	0	0	0	0	0	0.0344828	0	0	0	0
GGB78928_SGB105381|SGB105381	Yes	No	Yes	NA	0	0	0	0	0	0	0	0.0263158	0	0	0	0	0	0	0	0
GGB79118_SGB105839|SGB105839	Yes	No	Yes	NA	0	0	0	0	0	0	0	0.0263158	0	0	0	0	0	0	0	0
GGB79229_SGB105548|SGB105548	Yes	No	Yes	NA	0	0	0	0.025	0	0	0	0	0	0	0	0	0	0	0	0
GGB84235_SGB119956|SGB119956	No	Yes	Yes	NA	0	0	0	0	0	0	0	0	0	0	0	0.0344828	0	0	0	0
GGB84348_SGB119979|SGB119979	No	Yes	Yes	NA	0	0	0	0	0	0	0	0	0	0	0	0	0	0	0	0.0169492
GGB8965_SGB13825|SGB13825	No	Yes	Yes	NA	0	0	0	0	0	0	0	0	0	0	0	0	0	0	0	0.0169492
GGB9048_SGB13952|SGB13952	Yes	No	Yes	NA	0	0	0	0.025	0	0	0	0	0	0	0	0	0	0	0	0
GGB9051_SGB13956|SGB13956	Yes	No	Yes	NA	0	0	0	0	0	0	0	0.0263158	0	0	0	0	0	0	0	0
GGB9071_SGB13990|SGB13990	Yes	No	Yes	NA	0	0	0	0	0	0	0	0.0263158	0	0	0	0	0	0	0	0
GGB9073_SGB13994|SGB13994	Yes	No	Yes	NA	0	0	0	0	0	0	0	0.0263158	0	0	0	0	0	0	0	0
GGB9076_SGB13999|SGB13999	No	Yes	Yes	NA	0	0	0	0	0	0	0	0	0	0	0	0	0	0	0	0.0169492
GGB9083_SGB14011|SGB14011	Yes	No	Yes	NA	0	0	0	0	0	0	0	0.0263158	0	0	0	0	0	0	0	0
GGB9085_SGB14013|SGB14013	No	Yes	Yes	NA	0	0	0	0	0	0	0	0	0	0	0	0	0	0	0	0.0169492
GGB9106_SGB54309|SGB54309	No	Yes	Yes	NA	0	0	0	0	0	0	0	0	0	0	0	0.0344828	0	0	0	0
GGB9148_SGB14083|SGB14083	Yes	No	Yes	NA	0	0	0	0	0	0	0	0.0263158	0	0	0	0	0	0	0	0
GGB9150_SGB14085|SGB14085	No	Yes	Yes	NA	0	0	0	0	0	0	0	0	0	0	0	0.0344828	0	0	0	0
GGB9168_SGB14106|SGB14106	Yes	No	Yes	NA	0	0	0	0.025	0	0	0	0	0	0	0	0	0	0	0	0
GGB9170_SGB14108|SGB14108	Yes	No	Yes	NA	0	0	0	0.025	0	0	0	0	0	0	0	0	0	0	0	0
GGB9173_SGB14111|SGB14111	No	Yes	Yes	NA	0	0	0	0	0	0	0	0	0	0	0	0.0344828	0	0	0	0
GGB9210_SGB14150|SGB14150	Yes	No	Yes	NA	0	0	0	0.025	0	0	0	0	0	0	0	0	0	0	0	0
GGB9272_SGB14224|SGB14224	No	Yes	Yes	NA	0	0	0	0	0	0	0	0	0	0	0	0	0	0	0	0.0169492
GGB9275_SGB14227|SGB14227	Yes	No	Yes	NA	0	0	0	0.025	0	0	0	0	0	0	0	0	0	0	0	0
GGB9278_SGB14230|SGB14230	No	Yes	Yes	NA	0	0	0	0	0	0	0	0	0	0	0	0	0	0	0	0.0169492
GGB9280_SGB14233|SGB14233	Yes	No	Yes	NA	0	0	0	0	0	0	0	0.0263158	0	0	0	0	0	0	0	0
GGB9283_SGB14236|SGB14236	Yes	No	Yes	NA	0	0	0	0	0	0	0	0.0263158	0	0	0	0	0	0	0	0
GGB9287_SGB14242|SGB14242	No	Yes	Yes	NA	0	0	0	0	0	0	0	0	0	0	0	0.0344828	0	0	0	0
GGB9332_SGB105541|SGB105541	Yes	No	Yes	NA	0	0	0	0.025	0	0	0	0	0	0	0	0	0	0	0	0
GGB9369_SGB14350|SGB14350	Yes	No	Yes	NA	0	0	0	0.025	0	0	0	0	0	0	0	0	0	0	0	0
GGB9380_SGB72486|SGB72486	No	Yes	Yes	NA	0	0	0	0	0	0	0	0	0	0	0	0	0	0	0	0.0169492
GGB9411_SGB14765|SGB14765	Yes	No	Yes	NA	0	0	0	0	0	0	0	0.0263158	0	0	0	0	0	0	0	0
GGB9421_SGB14789|SGB14789	No	Yes	Yes	NA	0	0	0	0	0	0	0	0	0	0	0	0.0344828	0	0	0	0
GGB9423_SGB14792|SGB14792	Yes	No	Yes	NA	0	0	0	0	0	0	0	0.0263158	0	0	0	0	0	0	0	0
GGB9424_SGB27144|SGB27144	No	Yes	Yes	NA	0	0	0	0	0	0	0	0	0	0	0	0.0344828	0	0	0	0
GGB9464_SGB14857|SGB14857	Yes	No	Yes	NA	0	0	0	0	0	0	0	0.0263158	0	0	0	0	0	0	0	0
GGB9508_SGB14905|SGB14905	Yes	No	Yes	NA	0	0	0	0.025	0	0	0	0	0	0	0	0	0	0	0	0
GGB9524_SGB14923|SGB14923	No	Yes	Yes	NA	0	0	0	0	0	0	0	0	0	0	0	0.0344828	0	0	0	0
GGB9530_SGB14930|SGB14930	Yes	No	Yes	NA	0	0	0	0.025	0	0	0	0	0	0	0	0	0	0	0	0
GGB9539_SGB14942|SGB14942	Yes	No	Yes	NA	0	0	0	0	0	0	0	0.0263158	0	0	0	0	0	0	0	0
GGB9580_SGB14998|SGB14998	No	Yes	Yes	NA	0	0	0	0	0	0	0	0	0	0	0	0.0344828	0	0	0	0
GGB9635_SGB15102|SGB15102	Yes	No	Yes	NA	0	0	0	0	0	0	0	0.0263158	0	0	0	0	0	0	0	0
GGB9668_SGB15165|SGB15165	Yes	No	Yes	NA	0	0	0	0.025	0	0	0	0	0	0	0	0	0	0	0	0
GGB9686_SGB15190|SGB15190	Yes	No	Yes	NA	0	0	0	0	0	0	0	0.0263158	0	0	0	0	0	0	0	0
GGB9687_SGB15191|SGB15191	No	Yes	Yes	NA	0	0	0	0	0	0	0	0	0	0	0	0	0	0	0	0.0169492
GGB9702_SGB15220|SGB15220	Yes	No	Yes	NA	0	0	0	0.025	0	0	0	0	0	0	0	0	0	0	0	0
GGB9712_SGB15241|SGB15241	Yes	No	Yes	NA	0	0	0	0.025	0	0	0	0	0	0	0	0	0	0	0	0
GGB9717_SGB15270|SGB15270	No	Yes	Yes	NA	0	0	0	0	0	0	0	0	0	0	0	0.0344828	0	0	0	0
GGB9734_SGB15304|SGB15304	Yes	No	Yes	NA	0	0	0	0.025	0	0	0	0	0	0	0	0	0	0	0	0
GGB9768_SGB15386|SGB15386	No	Yes	Yes	NA	0	0	0	0	0	0	0	0	0	0	0	0	0	0	0	0.0169492
GGB9773_SGB15393|SGB15393	Yes	No	Yes	NA	0	0	0	0	0	0	0	0.0263158	0	0	0	0	0	0	0	0
GGB9819_SGB40890|SGB40890	Yes	No	Yes	NA	0	0	0	0.025	0	0	0	0	0	0	0	0	0	0	0	0
Gardnerella_vaginalis|SGB17305	Yes	No	Yes	NA	0	0	0	0	0	0	0	0.0263158	0	0	0	0	0	0	0	0
Gemella_SGB7293|SGB7293	No	Yes	Yes	NA	0	0	0	0	0	0	0	0	0	0	0	0	0	0	0	0.0169492
Gemella_morbillorum|SGB7295	No	Yes	Yes	NA	0	0	0	0	0	0	0	0	0	0	0	0	0	0	0	0.0169492
Gemmiger_SGB53574|SGB53574	Yes	No	Yes	NA	0	0	0	0.025	0	0	0	0	0	0	0	0	0	0	0	0
Gemmiger_sp_An50|SGB15282	Yes	No	Yes	NA	0	0	0	0.025	0	0	0	0	0	0	0	0	0	0	0	0
Gordonibacter_massiliensis|SGB33566	Yes	No	Yes	NA	0	0	0	0	0	0	0	0.0263158	0	0	0	0	0	0	0	0
Granulicatella_adiacens|SGB8249	Yes	No	Yes	NA	0	0	0	0.025	0	0	0	0	0	0	0	0	0	0	0	0
Haemophilus_parahaemolyticus|SGB9632	Yes	No	Yes	NA	0	0	0	0	0	0	0	0.0263158	0	0	0	0	0	0	0	0
Intestinimonas_butyriciproducens|SGB94999	Yes	No	Yes	NA	0	0	0	0.025	0	0	0	0	0	0	0	0	0	0	0	0
Klebsiella_indica|SGB58201	Yes	No	Yes	NA	0	0	0	0	0	0	0	0.0263158	0	0	0	0	0	0	0	0
Klebsiella_oxytoca|SGB81737	Yes	No	Yes	NA	0	0	0	0	0	0	0	0.0263158	0	0	0	0	0	0	0	0
Klebsiella_sp_WP3_S18_ESBL_05|SGB23240	No	Yes	Yes	NA	0	0	0	0	0	0	0	0	0	0	0	0	0	0	0	0.0169492
Klebsiella_spallanzanii|SGB81736	Yes	No	Yes	NA	0	0	0	0	0	0	0	0.0263158	0	0	0	0	0	0	0	0
Kluyvera_intermedia|SGB31156	No	Yes	Yes	NA	0	0	0	0	0	0	0	0	0	0	0	0	0	0	0	0.0169492
Kluyvera_sichuanensis|SGB81752	No	Yes	Yes	NA	0	0	0	0	0	0	0	0	0	0	0	0.0344828	0	0	0	0
Kocuria_salsicia|SGB16669	No	Yes	Yes	NA	0	0	0	0	0	0	0	0	0	0	0	0	0	0	0	0.0169492
Kosakonia_radicincitans|SGB10051	Yes	No	Yes	NA	0	0	0	0	0	0	0	0.0263158	0	0	0	0	0	0	0	0
Kosakonia_sacchari|SGB101995	Yes	No	Yes	NA	0	0	0	0.025	0	0	0	0	0	0	0	0	0	0	0	0
Lachnospiraceae_bacterium|SGB82511	Yes	No	Yes	NA	0	0	0	0.025	0	0	0	0	0	0	0	0	0	0	0	0
Lachnospiraceae_bacterium_2_1_46FAA|SGB4549	Yes	No	Yes	NA	0	0	0	0.025	0	0	0	0	0	0	0	0	0	0	0	0
Lachnospiraceae_unclassified_SGB4892|SGB4892	Yes	No	Yes	NA	0	0	0	0.025	0	0	0	0	0	0	0	0	0	0	0	0
Lachnospiraceae_unclassified_SGB4923|SGB4923	No	Yes	Yes	NA	0	0	0	0	0	0	0	0	0	0	0	0	0	0	0	0.0169492
Lactiplantibacillus_plantarum|SGB7202	No	Yes	Yes	NA	0	0	0	0	0	0	0	0	0	0	0	0.0344828	0	0	0	0
Lactobacillus_crispatus|SGB7045	No	Yes	Yes	NA	0	0	0	0	0	0	0	0	0	0	0	0	0	0	0	0.0169492
Lactobacillus_gasseri|SGB7038	No	Yes	Yes	NA	0	0	0	0	0	0	0	0	0	0	0	0	0	0	0	0.0169492
Lactobacillus_gasseri|SGB7039	Yes	No	Yes	NA	0	0	0	0.025	0	0	0	0	0	0	0	0	0	0	0	0
Lactococcus_laudensis|SGB7991	No	Yes	Yes	NA	0	0	0	0	0	0	0	0	0	0	0	0.0344828	0	0	0	0
Lancefieldella_rimae|SGB985	No	Yes	Yes	NA	0	0	0	0	0	0	0	0	0	0	0	0.0344828	0	0	0	0
Latilactobacillus_curvatus|SGB7249	No	Yes	Yes	NA	0	0	0	0	0	0	0	0	0	0	0	0.0344828	0	0	0	0
Lentilactobacillus_kefiri|SGB7221	No	Yes	Yes	NA	0	0	0	0	0	0	0	0	0	0	0	0.0344828	0	0	0	0
Leptotrichia_sp_oral_taxon_221|SGB6050	No	Yes	Yes	NA	0	0	0	0	0	0	0	0	0	0	0	0	0	0	0	0.0169492
Leuconostoc_gelidum|SGB7127	Yes	No	Yes	NA	0	0	0	0.025	0	0	0	0	0	0	0	0	0	0	0	0
Leuconostoc_gelidum|SGB96977	Yes	No	Yes	NA	0	0	0	0.025	0	0	0	0	0	0	0	0	0	0	0	0
Leuconostoc_inhae|SGB106241	No	Yes	Yes	NA	0	0	0	0	0	0	0	0	0	0	0	0	0	0	0	0.0169492
Leuconostoc_pseudomesenteroides|SGB7124	No	Yes	Yes	NA	0	0	0	0	0	0	0	0	0	0	0	0.0344828	0	0	0	0
Ligilactobacillus_salivarius|SGB7082	No	Yes	Yes	NA	0	0	0	0	0	0	0	0	0	0	0	0	0	0	0	0.0169492
Longicatena_caecimuris|SGB4041	No	Yes	Yes	NA	0	0	0	0	0	0	0	0	0	0	0	0.0344828	0	0	0	0
Luxibacter_massiliensis|SGB4592	No	Yes	Yes	NA	0	0	0	0	0	0	0	0	0	0	0	0	0	0	0	0.0169492
Mailhella_massiliensis|SGB35190	Yes	No	Yes	NA	0	0	0	0.025	0	0	0	0	0	0	0	0	0	0	0	0
Marseilla_massiliensis|SGB1592	No	Yes	Yes	NA	0	0	0	0	0	0	0	0	0	0	0	0.0344828	0	0	0	0
Massilicoli_timonensis|SGB4026	Yes	No	Yes	NA	0	0	0	0	0	0	0	0.0263158	0	0	0	0	0	0	0	0
Mediterraneibacter_SGB4586|SGB4586	Yes	No	Yes	NA	0	0	0	0.025	0	0	0	0	0	0	0	0	0	0	0	0
Mediterraneibacter_glycyrrhizinilyticus|SGB59852	Yes	No	Yes	NA	0	0	0	0	0	0	0	0.0263158	0	0	0	0	0	0	0	0
Mediterraneibacter_glycyrrhizinilyticus|SGB59855	Yes	No	Yes	NA	0	0	0	0.025	0	0	0	0	0	0	0	0	0	0	0	0
Megasphaera_SGB5863|SGB5863	Yes	No	Yes	NA	0	0	0	0.025	0	0	0	0	0	0	0	0	0	0	0	0
Megasphaera_cerevisiae|SGB5846	No	Yes	Yes	NA	0	0	0	0	0	0	0	0	0	0	0	0	0	0	0	0.0169492
Megasphaera_hominis|SGB5851	No	Yes	Yes	NA	0	0	0	0	0	0	0	0	0	0	0	0	0	0	0	0.0169492
Megasphaera_micronuciformis|SGB5868	No	Yes	Yes	NA	0	0	0	0	0	0	0	0	0	0	0	0	0	0	0	0.0169492
Merdibacter_massiliensis|SGB29307	Yes	No	Yes	NA	0	0	0	0.025	0	0	0	0	0	0	0	0	0	0	0	0
Methanomassiliicoccaceae_archaeon_DOK|SGB381	No	Yes	Yes	NA	0	0	0	0	0	0	0	0	0	0	0	0	0	0	0	0.0169492
Methanomassiliicoccaceae_unclassified_SGB380|SGB380	No	Yes	Yes	NA	0	0	0	0	0	0	0	0	0	0	0	0.0344828	0	0	0	0
Mogibacterium_diversum|SGB3922_group	No	Yes	Yes	NA	0	0	0	0	0	0	0	0	0	0	0	0.0344828	0	0	0	0
Morganella_morganii|SGB10028	No	Yes	Yes	NA	0	0	0	0	0	0	0	0	0	0	0	0.0344828	0	0	0	0
Muribaculum_gordoncarteri|SGB2087	Yes	No	Yes	NA	0	0	0	0	0	0	0	0.0263158	0	0	0	0	0	0	0	0
Murimonas_intestini|SGB25538	Yes	No	Yes	NA	0	0	0	0	0	0	0	0.0263158	0	0	0	0	0	0	0	0
Neisseria_bacilliformis|SGB9426	Yes	No	Yes	NA	0	0	0	0	0	0	0	0.0263158	0	0	0	0	0	0	0	0
Neisseria_sicca|SGB9467_group	Yes	No	Yes	NA	0	0	0	0	0	0	0	0.0263158	0	0	0	0	0	0	0	0
Obesumbacterium_proteus|SGB10208	No	Yes	Yes	NA	0	0	0	0	0	0	0	0	0	0	0	0.0344828	0	0	0	0
Oscillospiraceae_bacterium|SGB95005	Yes	No	Yes	NA	0	0	0	0.025	0	0	0	0	0	0	0	0	0	0	0	0
Paeniclostridium_sordellii|SGB6146	No	Yes	Yes	NA	0	0	0	0	0	0	0	0	0	0	0	0.0344828	0	0	0	0
Pantoea_agglomerans|SGB10187	Yes	No	Yes	NA	0	0	0	0	0	0	0	0.0263158	0	0	0	0	0	0	0	0
Parabacteroides_SGB104879|SGB104879	No	Yes	Yes	NA	0	0	0	0	0	0	0	0	0	0	0	0	0	0	0	0.0169492
Parabacteroides_SGB1950|SGB1950	No	Yes	Yes	NA	0	0	0	0	0	0	0	0	0	0	0	0.0344828	0	0	0	0
Parabacteroides_bouchesdurhonensis|SGB21587	Yes	No	Yes	NA	0	0	0	0.025	0	0	0	0	0	0	0	0	0	0	0	0
Paracoccus_marcusii|SGB10707	Yes	No	Yes	NA	0	0	0	0.025	0	0	0	0	0	0	0	0	0	0	0	0
Paucilactobacillus_vaccinostercus|SGB7173	No	Yes	Yes	NA	0	0	0	0	0	0	0	0	0	0	0	0	0	0	0	0.0169492
Pauljensenia_hongkongensis|SGB17148	No	Yes	Yes	NA	0	0	0	0	0	0	0	0	0	0	0	0	0	0	0	0.0169492
Pediococcus_acidilactici|SGB7168	No	Yes	Yes	NA	0	0	0	0	0	0	0	0	0	0	0	0	0	0	0	0.0169492
Pediococcus_argentinicus|SGB7171	No	Yes	Yes	NA	0	0	0	0	0	0	0	0	0	0	0	0	0	0	0	0.0169492
Pediococcus_pentosaceus|SGB7169	No	Yes	Yes	NA	0	0	0	0	0	0	0	0	0	0	0	0	0	0	0	0.0169492
[truncated: 57 more rows]

## Sheet: 3C
Supplementary Table 3. C) Composition of shared and more abundant microbial taxa in both IT and CZ cohorts (SGB level).
Median, Q1 and Q3 values are given as a relative abundance (in percent); prevalence (prev) is expressed as the ratio of the number of samples where the bacteria was present to the total number of samples in the group (in percent).
	Detected (prevalence >0)		OM_IT				VG_IT				OM_CZ				VG_CZ
Species	IT	CZ	med	Q1	Q3	prev	med	Q1	Q3	prev	med	Q1	Q3	prev	med	q1	q3	prev
Bacteroides_stercoris|SGB1830	Yes	Yes	0	0	1.31	0.75	0	0	0.16	0.5789	0	0	0.63	0.4828	0	0	0.32	0.4576
Alistipes_putredinis|SGB2318	Yes	Yes	4.85	1.69	7.62	1	2.73	0.26	5.05	0.9737	2.18	0.46	3.36	0.8621	0.8	0.01	2.06	0.7797
Candidatus_Cibionibacter_quicibialis|SGB15286	Yes	Yes	1.5	0.4	4.24	0.925	1.32	0.63	2.11	0.9737	0.88	0.6	1.29	0.9655	0.39	0.21	1.16	0.9153
Bacteroides_uniformis|SGB1836	Yes	Yes	1.92	0.42	3.33	1	1.77	0.47	5.03	1	1.56	0.55	3.97	1	2.09	0.43	6.76	0.9831
Eubacterium_siraeum|SGB4198	Yes	Yes	0	0	0.03	0.55	0	0	0.03	0.5789	0	0	0.03	0.4138	0	0	0.02	0.4237
GGB9602_SGB15031|SGB15031	Yes	Yes	0.02	0	0.33	0.575	0	0	0.14	0.4737	0.04	0	0.34	0.6207	0	0	0.07	0.5593
Phocaeicola_vulgatus|SGB1814	Yes	Yes	0.52	0.09	1.59	1	0.69	0.26	2.99	1	1.48	0.71	5.77	0.931	2.42	0.7	7.23	0.9831
Faecalibacterium_prausnitzii|SGB15316	Yes	Yes	0.91	0.32	2.66	0.975	0.48	0.31	2.68	0.9737	0.74	0.23	1.62	1	0.5	0.18	1.48	0.9661
Lachnospiraceae_bacterium_CLA_AA_H244|SGB4993	Yes	Yes	0.13	0.05	0.47	0.875	0.11	0.06	0.21	1	0.18	0.06	0.54	0.9655	0.06	0.02	0.23	0.8644
Sutterella_wadsworthensis|SGB9283	Yes	Yes	0.01	0	2.19	0.65	0.43	0	1.63	0.7632	0	0	0.05	0.4138	0.01	0	0.23	0.5593
Oscillibacter_sp_ER4|SGB15254	Yes	Yes	0.71	0	2.06	0.7	0.61	0.06	1.88	0.8947	0.5	0.1	1.01	0.7931	0.31	0	0.71	0.7458
Parabacteroides_distasonis|SGB1934	Yes	Yes	0.13	0.06	0.51	0.925	0.24	0.06	0.68	0.9737	0.31	0.11	0.54	0.9655	0.18	0.03	0.52	0.8644
Parabacteroides_merdae|SGB1949	Yes	Yes	0.13	0.01	0.37	0.75	0.14	0	0.56	0.7632	0.29	0	0.46	0.7241	0.2	0	0.71	0.6949
Oscillibacter_valericigenes|SGB15053	Yes	Yes	0.22	0	0.75	0.725	0.1	0	0.49	0.7368	0.11	0	0.32	0.6897	0.1	0.01	0.21	0.7627
GGB47687_SGB2286|SGB2286	Yes	Yes	0.01	0	0.24	0.525	0	0	0.1	0.4211	0	0	0.05	0.4138	0	0	0	0.1695
Brotolimicola_acetigignens|SGB4914	Yes	Yes	0.08	0.02	0.32	0.9	0.11	0.05	0.3	0.9737	0.12	0.03	0.39	0.931	0.21	0.03	1.17	0.8983
GGB9747_SGB15356|SGB15356	Yes	Yes	0	0	0.11	0.4	0	0	0.09	0.4211	0	0	0.5	0.4483	0	0	0.09	0.4576
Faecalibacterium_prausnitzii|SGB15339	Yes	Yes	0	0	0	0.575	0	0	0.65	0.7105	0	0	0	0.1379	0	0	0	0.1864
Alistipes_shahii|SGB2295	Yes	Yes	0.82	0.3	2.05	0.95	1.09	0.44	2.02	0.9211	0.31	0.05	0.98	0.8621	0.3	0.05	0.75	0.8475
Alistipes_onderdonkii|SGB2303	Yes	Yes	0.83	0.28	2.65	1	0.47	0.07	2.3	1	0.19	0.02	0.49	0.7931	0.14	0.02	0.54	0.7797
Faecalibacterium_SGB15346|SGB15346	Yes	Yes	0.66	0.06	1.35	0.95	0.65	0.28	1.4	1	0.15	0.08	0.39	0.8966	0.11	0.04	0.49	0.8983
Dialister_invisus|SGB5825_group	Yes	Yes	0	0	0.21	0.4	0	0	0.08	0.4211	0	0	1.53	0.3793	0	0	3.18	0.4068
Faecalibacterium_prausnitzii|SGB15332	Yes	Yes	1.51	0.38	2.44	0.925	0.6	0.11	1.5	1	0.17	0.04	0.36	0.8276	0.19	0.04	0.44	0.8305
Gemmiger_formicilis|SGB15300	Yes	Yes	0.5	0.14	1.25	0.9	0.61	0.24	1.27	0.9737	0.4	0.15	1.34	0.931	0.41	0.06	0.97	0.8983
GGB33469_SGB15236|SGB15236	Yes	Yes	0.04	0	0.36	0.65	0	0	0.3	0.6053	0.02	0	0.06	0.5517	0	0	0.03	0.4915
Bacteroides_eggerthii|SGB1829	Yes	Yes	0.04	0	0.73	0.8	0	0	0.3	0.6579	0	0	0.02	0.3448	0	0	0	0.1695
Coprococcus_eutactus|SGB5117	Yes	Yes	0	0	0.09	0.55	0.01	0	0.11	0.5789	0	0	0.09	0.4138	0	0	0.1	0.4237
Alistipes_communis|SGB2290	Yes	Yes	0.55	0.3	1.09	0.925	0.41	0.02	1.27	0.8421	0.16	0	0.65	0.7586	0.14	0.01	0.28	0.7797
Faecalibacterium_prausnitzii|SGB15322	Yes	Yes	0	0	0.14	0.45	0	0	0.1	0.5	0	0	0	0.2414	0	0	0.03	0.322
Escherichia_coli|SGB10068	Yes	Yes	0.03	0	0.18	0.85	0.01	0	0.03	0.7105	0.05	0.01	0.18	0.8276	0	0	0.03	0.6102
Faecalibacterium_prausnitzii|SGB15318	Yes	Yes	0.96	0.09	2.76	0.95	0.85	0.36	1.43	1	0.41	0.23	0.75	0.931	0.24	0.06	0.77	0.8305
GGB3175_SGB4191|SGB4191	Yes	Yes	0	0	0.55	0.55	0	0	0.14	0.5526	0	0	0.05	0.5517	0	0	0	0.2203
Faecalibacterium_prausnitzii|SGB15342	Yes	Yes	1.25	0.52	2.87	0.975	0.87	0.29	2.08	1	0.4	0.17	0.75	1	0.26	0.06	0.58	0.9831
Fusicatenibacter_saccharivorans|SGB4874	Yes	Yes	0.23	0.1	0.49	0.975	0.1	0.05	0.35	0.9737	0.49	0.33	0.81	1	0.26	0.15	0.48	0.9831
Intestinimonas_massiliensis|SGB15127	Yes	Yes	0.01	0	0.02	0.725	0	0	0.03	0.6316	0	0	0	0.4828	0	0	0	0.1356
Vescimonas_coprocola|SGB15089	Yes	Yes	0.11	0.03	0.25	0.875	0.05	0.01	0.27	0.9211	0.03	0.01	0.14	0.7586	0.01	0	0.04	0.7627
Oscillibacter_sp_MSJ_31|SGB15249	Yes	Yes	0.31	0	1.02	0.775	0.23	0	0.81	0.8158	0.04	0	0.55	0.6207	0.03	0	0.31	0.6271
Bacteroides_caccae|SGB1877	Yes	Yes	0.04	0	0.33	0.725	0.06	0.01	0.15	0.8158	0.23	0	1.02	0.6897	0.07	0	0.45	0.6102
Oscillospiraceae_bacterium_CLA_AA_H250|SGB14861	Yes	Yes	0.06	0.01	0.18	0.8	0.05	0	0.19	0.7368	0.06	0.01	0.15	0.7931	0.02	0	0.06	0.7627
Bifidobacterium_longum|SGB17248	Yes	Yes	0.21	0.05	0.65	0.95	0.1	0.02	0.45	0.9211	0.21	0.03	0.44	0.8966	0.16	0.03	0.36	0.8475
Alistipes_senegalensis|SGB2296	Yes	Yes	0.01	0	0.14	0.575	0	0	0.18	0.4737	0.01	0	0.1	0.6207	0	0	0.02	0.4068
Roseburia_intestinalis|SGB4951	Yes	Yes	0	0	0.07	0.625	0.01	0	0.05	0.6579	0.03	0	0.36	0.6897	0.01	0	0.18	0.6271
Dysosmobacter_welbionis|SGB15078	Yes	Yes	0.38	0.15	0.73	1	0.13	0.06	0.54	1	0.08	0.02	0.28	0.931	0.03	0.01	0.13	0.8305
Eubacterium_rectale|SGB4933	Yes	Yes	0.19	0.12	0.76	0.975	0.15	0.03	0.69	0.9474	0.63	0.26	2.75	0.9655	1.28	0.45	3.31	0.9322
Alistipes_ihumii|SGB2328	Yes	Yes	0.11	0.01	0.29	0.775	0.1	0.01	0.26	0.8158	0.04	0	0.21	0.7241	0	0	0.1	0.4576
Roseburia_faecis|SGB4925	Yes	Yes	0.08	0.01	0.18	0.8	0.06	0	0.25	0.7632	0.34	0.07	1.26	0.8621	0.15	0	0.9	0.7797
GGB9699_SGB15216|SGB15216	Yes	Yes	0.15	0.04	0.26	0.85	0.17	0.05	0.26	0.9474	0.02	0	0.06	0.7931	0.01	0	0.03	0.7288
Oscillospiraceae_bacterium|SGB15225	Yes	Yes	0.01	0	0.15	0.575	0.03	0	0.09	0.7105	0	0	0.02	0.5517	0.01	0	0.03	0.5763
Faecalibacterium_prausnitzii|SGB15317	Yes	Yes	0.11	0	0.42	0.65	0.23	0.04	0.53	0.8684	0.11	0.01	0.22	0.7586	0.1	0.01	0.22	0.7627
GGB9715_SGB15267|SGB15267	Yes	Yes	0	0	0	0.325	0	0	0.01	0.3684	0	0	0	0.2069	0	0	0.09	0.339
GGB9667_SGB15164|SGB15164	Yes	Yes	0.04	0.01	0.1	0.825	0.03	0	0.1	0.8421	0	0	0.01	0.4828	0	0	0	0.2203
Lachnospira_pectinoschiza|SGB5075	Yes	Yes	0.03	0	0.21	0.675	0	0	0.03	0.3947	0.27	0	0.98	0.7241	0.05	0	1.19	0.5424
Bacteroides_clarus|SGB1832	Yes	Yes	0.01	0	0.15	0.825	0	0	0.04	0.3947	0	0	0.05	0.3793	0	0	0	0.1017
Anaerotignum_faecicola|SGB5190	Yes	Yes	0.01	0	0.04	0.575	0.01	0	0.03	0.6316	0.23	0	0.67	0.7586	0.01	0	0.13	0.5932
Hydrogenoanaerobacterium_saccharovorans|SGB15350	Yes	Yes	0.17	0.05	0.29	0.85	0.06	0	0.13	0.7105	0.06	0.01	0.09	0.7931	0.01	0	0.04	0.5932
Bacteroides_faecis|SGB1860	Yes	Yes	0	0	0.09	0.325	0	0	0.07	0.5263	0	0	0	0.2414	0	0	0.02	0.2881
Roseburia_hominis|SGB4936	Yes	Yes	0.04	0.01	0.13	0.925	0.11	0.02	0.24	0.8947	0.16	0.04	0.36	0.931	0.21	0.04	0.61	0.8983
GGB9712_SGB15244|SGB15244	Yes	Yes	0	0	0.02	0.3	0	0	0	0.2632	0	0	0.15	0.2759	0	0	0.02	0.339
Ruminococcus_bicirculans|SGB4262	Yes	Yes	0.04	0.01	0.21	0.8	0.06	0	0.17	0.8421	0.18	0.05	0.82	0.8276	0.04	0	0.32	0.7458
Bilophila_wadsworthia|SGB15452	Yes	Yes	0.16	0.02	0.43	0.85	0.16	0.02	0.27	0.8684	0.07	0.01	0.15	0.8621	0.03	0.01	0.06	0.8305
Odoribacter_splanchnicus|SGB1790	Yes	Yes	0.06	0.03	0.18	0.925	0.06	0.02	0.18	0.8684	0.21	0.07	0.38	1	0.09	0	0.24	0.7966
GGB9365_SGB14341|SGB14341	Yes	Yes	0	0	0	0.425	0	0	0	0.2895	0	0	0.03	0.5172	0	0	0.01	0.3898
GGB9715_SGB15265|SGB15265	Yes	Yes	0.05	0	0.49	0.75	0.03	0	0.66	0.7632	0	0	0.8	0.4828	0.02	0	0.67	0.5763
GGB9730_SGB15291|SGB15291	Yes	Yes	0.09	0.01	0.15	0.775	0.09	0.01	0.19	0.7895	0.03	0	0.12	0.6897	0.03	0.01	0.09	0.8475
Bifidobacterium_adolescentis|SGB17244	Yes	Yes	0.18	0.01	0.51	0.85	0.05	0	0.65	0.7895	0.7	0.09	1.52	0.8966	0.28	0	0.97	0.7288
Bacteroides_ovatus|SGB1871	Yes	Yes	0.05	0.01	0.23	0.9	0.1	0.03	0.3	0.9737	0.19	0.06	1.14	0.931	0.5	0.08	1.4	0.9322
GGB9614_SGB15049|SGB15049	Yes	Yes	0.1	0	0.29	0.725	0.09	0.04	0.18	0.8421	0.01	0	0.03	0.6897	0.02	0	0.07	0.7458
Simiaoa_sunii|SGB4910	Yes	Yes	0.04	0	0.15	0.9	0.02	0	0.13	0.8421	0.03	0.01	0.9	0.8621	0.07	0	0.16	0.8983
GGB9759_SGB15370|SGB15370	Yes	Yes	0	0	0.01	0.3	0	0	0.01	0.4211	0	0	0.03	0.4828	0	0	0.02	0.5085
Barnesiella_intestinihominis|SGB1965	Yes	Yes	0.08	0.03	0.31	0.825	0.03	0	0.2	0.7368	0.25	0.09	0.86	0.8621	0.14	0	0.44	0.7458
Agathobaculum_butyriciproducens|SGB14993	Yes	Yes	0.14	0.04	0.2	1	0.13	0.05	0.27	0.9737	0.11	0.05	0.21	1	0.14	0.03	0.33	0.9661
Lachnospira_eligens|SGB5082	Yes	Yes	0.04	0	0.13	0.8	0.03	0	0.09	0.7632	0.54	0.15	1.31	0.931	0.41	0.03	1.46	0.8644
Lacrimispora_amygdalina|SGB4716	Yes	Yes	0.06	0.01	0.13	0.9	0.05	0.02	0.1	0.9737	0.09	0.01	0.2	1	0.09	0.02	0.31	0.8983
Akkermansia_muciniphila|SGB9226	Yes	Yes	0.05	0	0.97	0.725	0.08	0	0.61	0.7105	0	0	0.61	0.3793	0.01	0	0.79	0.5424
Clostridiales_bacterium|SGB15143	Yes	Yes	0.06	0.02	0.12	0.875	0.07	0.02	0.15	0.9474	0.01	0	0.02	0.7586	0	0	0.02	0.5593
GGB6649_SGB9391|SGB9391	Yes	Yes	0	0	0.02	0.45	0	0	0.03	0.4474	0	0	0	0.2414	0	0	0.05	0.5424
Ruminococcus_bromii|SGB4285	Yes	Yes	0.01	0	0.1	0.6	0.01	0	0.07	0.6579	0.09	0	1.4	0.5517	0.16	0	0.77	0.6271
Gemmiger_formicilis|SGB15299	Yes	Yes	0	0	0.07	0.6	0	0	0.08	0.7105	0	0	0.09	0.5172	0.01	0	0.04	0.5593
Alistipes_sp_AF17_16|SGB2326	Yes	Yes	0	0	0.07	0.4	0	0	0.12	0.3947	0.01	0	0.2	0.5862	0	0	0.01	0.3051
Clostridiaceae_bacterium|SGB4269	Yes	Yes	0.01	0	0.04	0.825	0.01	0	0.04	0.7368	0.24	0.08	0.64	0.9655	0.32	0.16	0.62	0.9661
GGB9760_SGB15373|SGB15373	Yes	Yes	0.05	0	0.14	0.675	0.06	0	0.13	0.8158	0.04	0.02	0.1	0.8276	0.03	0	0.07	0.7458
Clostridiaceae_bacterium_AF18_31LB|SGB4767	Yes	Yes	0.01	0	0.06	0.8	0.02	0.01	0.04	0.8947	0.02	0.02	0.06	0.9655	0.04	0.01	0.05	0.8814
GGB9621_SGB15073|SGB15073	Yes	Yes	0.03	0	0.12	0.625	0.01	0	0.08	0.6053	0	0	0.04	0.4483	0	0	0	0.2881
Bacteroides_cellulosilyticus|SGB1844	Yes	Yes	0	0	0.04	0.5	0	0	0.02	0.4211	0.03	0	0.23	0.6207	0.01	0	0.23	0.5763
Faecalibacterium_sp_CLA_AA_H233|SGB15315	Yes	Yes	0.03	0	0.19	0.9	0.04	0	0.17	0.8947	0.01	0	0.06	0.7241	0.02	0	0.19	0.661
Ruthenibacterium_lactatiformans|SGB15271	Yes	Yes	0.07	0.04	0.22	0.975	0.06	0.03	0.17	1	0.14	0.05	0.21	1	0.02	0.01	0.07	0.8475
Lawsonibacter_asaccharolyticus|SGB15154	Yes	Yes	0.26	0.11	0.55	1	0.11	0.02	0.28	0.9474	0.04	0.02	0.11	0.8966	0.01	0	0.03	0.6949
Clostridium_sp_AF20_17LB|SGB4714	Yes	Yes	0.03	0	0.09	0.725	0.06	0.01	0.2	0.9474	0.01	0	0.06	0.7931	0.03	0	0.12	0.7458
Phocaeicola_massiliensis|SGB1812	Yes	Yes	0	0	0.26	0.35	0	0	0.07	0.4211	0	0	1.13	0.4828	0	0	0.17	0.339
GGB9760_SGB15374|SGB15374	Yes	Yes	0	0	0.09	0.4	0	0	0.07	0.5	0	0	0.15	0.4138	0	0	0.03	0.3729
Clostridium_fessum|SGB4705	Yes	Yes	0.09	0.05	0.28	0.875	0.05	0.01	0.13	0.8158	0.44	0.26	1.17	1	0.23	0.08	0.43	0.8983
GGB33586_SGB53517|SGB53517	Yes	Yes	0.02	0	0.06	0.675	0	0	0.04	0.6316	0	0	0.01	0.3448	0	0	0	0.3051
Clostridium_sp_AF36_4|SGB4644	Yes	Yes	0	0	0.04	0.55	0.02	0	0.09	0.7368	0.01	0	0.47	0.5862	0.05	0	0.4	0.7797
Clostridium_SGB4909|SGB4909	Yes	Yes	0	0	0.01	0.5	0	0	0.01	0.5789	0	0	0.01	0.4138	0	0	0.02	0.4407
GGB13404_SGB14252|SGB14252	Yes	Yes	0.01	0	0.03	0.525	0.01	0	0.05	0.6053	0	0	0.01	0.5517	0	0	0.01	0.4407
GGB9627_SGB15081|SGB15081	Yes	Yes	0	0	0.02	0.425	0	0	0.02	0.4737	0.02	0	0.16	0.5517	0.03	0	0.18	0.5932
GGB9608_SGB15041|SGB15041	Yes	Yes	0	0	0.02	0.3	0	0	0.01	0.3684	0	0	0.02	0.3448	0	0	0.01	0.322
GGB9707_SGB15229|SGB15229	Yes	Yes	0	0	0.15	0.45	0.07	0	0.18	0.7105	0.01	0	0.06	0.5517	0.03	0	0.09	0.6271
Parasutterella_excrementihominis|SGB9262	Yes	Yes	0.02	0	0.18	0.75	0.02	0	0.07	0.7368	0.01	0	0.14	0.7241	0	0	0.03	0.6102
Roseburia_inulinivorans|SGB4940	Yes	Yes	0.05	0.01	0.13	0.95	0.02	0	0.14	0.8947	0.25	0.05	0.95	1	0.18	0.06	0.48	0.9322
Phocaeicola_dorei|SGB1815	Yes	Yes	0.35	0.02	1.41	0.975	0.04	0	0.39	0.9737	0.13	0	1.38	0.6207	0.02	0	0.75	0.5254
Oscillibacter_valericigenes|SGB15124	Yes	Yes	0.03	0.02	0.07	0.925	0.02	0.01	0.05	0.9474	0.01	0	0.04	0.8621	0	0	0.02	0.6441
GGB9502_SGB14899|SGB14899	Yes	Yes	0.02	0	0.06	0.625	0.01	0	0.04	0.5526	0	0	0.04	0.3793	0	0	0	0.2203
GGB9818_SGB15459|SGB15459	Yes	Yes	0.01	0	0.15	0.6	0	0	0.03	0.4737	0	0	0.01	0.4483	0	0	0	0.1525
GGB9767_SGB15385|SGB15385	Yes	Yes	0	0	0	0.3	0	0	0	0.2632	0	0	0	0.2414	0	0	0.01	0.3729
Clostridiaceae_bacterium|SGB4770	Yes	Yes	0	0	0.02	0.525	0.01	0	0.02	0.8158	0	0	0.01	0.6552	0	0	0.01	0.6102
Bacteroides_thetaiotaomicron|SGB1861	Yes	Yes	0.02	0	0.12	0.875	0.01	0	0.16	0.8421	0.15	0.05	0.37	0.8276	0.13	0.01	0.39	0.8136
GGB9559_SGB14969|SGB14969	Yes	Yes	0	0	0.01	0.425	0	0	0	0.3947	0	0	0	0.4483	0	0	0	0.4407
Flavonifractor_plautii|SGB15132	Yes	Yes	0.06	0.04	0.21	1	0.02	0	0.16	0.9737	0.02	0.01	0.1	0.8966	0.01	0	0.05	0.661
Fusicatenibacter_sp_CLA_AA_H277|SGB4780	Yes	Yes	0.01	0	0.05	0.8	0.02	0.01	0.06	0.9211	0.03	0.02	0.06	0.8966	0.03	0.01	0.05	0.9153
Lachnospiraceae_bacterium_AM48_27BH|SGB4706	Yes	Yes	0	0	0.01	0.65	0.01	0	0.03	0.8158	0.03	0	0.08	0.7241	0.07	0.01	0.12	0.8475
GGB9063_SGB13982|SGB13982	Yes	Yes	0.01	0	0.05	0.575	0.01	0	0.04	0.5526	0	0	0	0.1724	0	0	0	0.0847
Collinsella_aerofaciens|SGB14535	Yes	Yes	0.1	0.04	0.22	0.95	0.06	0.01	0.13	0.8158	0.25	0.04	0.38	0.8276	0.07	0.01	0.15	0.7797
GGB9522_SGB14921|SGB14921	Yes	Yes	0	0	0.01	0.6	0	0	0.01	0.5	0	0	0.01	0.4828	0	0	0	0.3559
GGB9619_SGB15067|SGB15067	Yes	Yes	0.01	0	0.05	0.725	0	0	0.02	0.3947	0	0	0.01	0.4483	0	0	0	0.2712
Clostridium_leptum|SGB14853	Yes	Yes	0.01	0	0.01	0.825	0	0	0.02	0.8421	0	0	0.01	0.6552	0	0	0.01	0.3898
GGB52130_SGB14966|SGB14966	Yes	Yes	0.02	0	0.04	0.825	0.01	0	0.03	0.7368	0.01	0	0.03	0.6552	0	0	0.01	0.5424
Clostridium_sp_AF27_2AA|SGB4712	Yes	Yes	0	0	0.02	0.55	0.01	0	0.02	0.7368	0.02	0.01	0.05	0.8276	0.04	0.01	0.15	0.7966
Blautia_sp_MCC283|SGB4828	Yes	Yes	0	0	0.02	0.6	0	0	0.04	0.7105	0.01	0	0.11	0.7241	0.04	0	0.08	0.7797
Clostridiales_bacterium_KLE1615|SGB5090	Yes	Yes	0.01	0	0.04	0.775	0.01	0	0.06	0.8947	0.14	0.05	0.24	0.931	0.11	0.05	0.22	0.9322
Lachnospira_sp_NSJ_43|SGB5087	Yes	Yes	0	0	0.03	0.375	0	0	0.02	0.4737	0.01	0	0.08	0.5517	0.14	0	0.48	0.7119
Butyricimonas_virosa|SGB1784	Yes	Yes	0	0	0.01	0.625	0	0	0.01	0.4737	0	0	0	0.3793	0	0	0	0.2542
GGB9509_SGB14906|SGB14906	Yes	Yes	0.01	0	0.12	0.6	0	0	0.02	0.3684	0.01	0	0.06	0.5517	0	0	0	0.1525
Coprococcus_catus|SGB4670	Yes	Yes	0	0	0.02	0.725	0	0	0.03	0.8158	0.04	0.01	0.08	0.8276	0.04	0.02	0.06	0.8644
GGB4585_SGB6340|SGB6340	Yes	Yes	0	0	0	0.225	0	0	0	0.3158	0	0	0.19	0.2759	0	0	0.26	0.4237
Phascolarctobacterium_faecium|SGB5792	Yes	Yes	0.01	0	0.24	0.6	0	0	0.1	0.4474	0	0	0.37	0.4138	0	0	0.05	0.2881
Clostridiaceae_bacterium_Marseille_Q4143|SGB4768	Yes	Yes	0	0	0.03	0.775	0	0	0.02	0.7105	0.01	0	0.02	0.7586	0.01	0	0.02	0.8305
GGB45432_SGB63101|SGB63101	Yes	Yes	0	0	0.01	0.7	0	0	0	0.6316	0	0	0.01	0.6897	0	0	0	0.2881
Clostridium_sp_AM33_3|SGB4711	Yes	Yes	0.02	0	0.03	0.75	0.04	0.01	0.07	0.9737	0.04	0.01	0.07	0.7931	0.04	0.01	0.11	0.8136
GGB9342_SGB14306|SGB14306	Yes	Yes	0.01	0	0.17	0.65	0.01	0	0.19	0.5789	0	0	0.02	0.4138	0	0	0.03	0.4576
Faecalicatena_fissicatena|SGB4871	Yes	Yes	0.02	0	0.06	0.725	0.01	0	0.05	0.7632	0.06	0	0.17	0.7586	0.06	0.01	0.13	0.8814
Alistipes_finegoldii|SGB2301	Yes	Yes	0.13	0.02	0.64	0.8	0.22	0.02	1.16	0.8158	0.05	0.02	0.31	0.8621	0.01	0	0.1	0.6271
Oscillospiraceae_bacterium_Marseille_Q3528|SGB4778	Yes	Yes	0.01	0	0.03	0.675	0.02	0	0.03	0.7632	0.01	0	0.02	0.6897	0.01	0	0.02	0.7288
Faecalibacterium_sp_HTFF|SGB15340	Yes	Yes	0.01	0	0.17	0.725	0.01	0	0.2	0.6316	0	0	0.04	0.6207	0.01	0	0.05	0.5763
GGB3653_SGB4964|SGB4964	Yes	Yes	0	0	0	0.15	0	0	0.01	0.4211	0.08	0	0.18	0.7241	0.02	0	0.11	0.678
Intestinimonas_butyriciproducens|SGB15126	Yes	Yes	0.01	0	0.02	0.825	0.02	0	0.03	0.8684	0	0	0.02	0.6897	0	0	0.02	0.5424
GGB9719_SGB15272|SGB15272	Yes	Yes	0.01	0	0.02	0.675	0	0	0.02	0.5263	0	0	0.01	0.4483	0	0	0	0.2881
Blautia_glucerasea|SGB4816	Yes	Yes	0	0	0.01	0.5	0	0	0.02	0.7105	0.01	0	0.05	0.6897	0.01	0	0.04	0.7458
GGB2653_SGB3574|SGB3574	Yes	Yes	0	0	0.01	0.85	0	0	0	0.6053	0.01	0	0.02	0.8276	0	0	0.01	0.3898
Veillonella_dispar|SGB6952	Yes	Yes	0	0	0	0.275	0	0	0	0.2105	0	0	0.02	0.5517	0	0	0.02	0.5932
bacterium_210917_DFI_7_65|SGB14999	Yes	Yes	0.01	0	0.04	0.6	0.01	0	0.02	0.6579	0.01	0	0.04	0.6552	0	0	0.01	0.5085
GGB9646_SGB15123|SGB15123	Yes	Yes	0.01	0	0.02	0.7	0	0	0.01	0.6842	0	0	0.01	0.5517	0	0	0	0.4237
GGB51441_SGB71759|SGB71759	Yes	Yes	0	0	0	0.425	0	0	0.01	0.4737	0.01	0	0.02	0.7241	0.01	0	0.02	0.7458
GGB33512_SGB15203|SGB15203	Yes	Yes	0.01	0	0.06	0.575	0	0	0.01	0.4211	0	0	0	0.2414	0	0	0	0.1525
Alistipes_indistinctus|SGB2325	Yes	Yes	0.02	0	0.08	0.75	0.03	0	0.1	0.7105	0.02	0	0.06	0.7586	0	0	0.02	0.4746
Candidatus_Borkfalkia_ceftriaxoniphila|SGB14027	Yes	Yes	0	0	0.04	0.525	0	0	0.04	0.5263	0	0	0	0.1724	0	0	0	0.0678
GGB9062_SGB13981|SGB13981	Yes	Yes	0	0	0.01	0.575	0.02	0	0.06	0.7105	0	0	0	0.2069	0	0	0	0.1356
Lachnospiraceae_bacterium|SGB4781	Yes	Yes	0.01	0	0.03	0.725	0	0	0.02	0.7105	0.01	0	0.01	0.7931	0	0	0.01	0.7288
Phocea_massiliensis|SGB14837	Yes	Yes	0	0	0.02	0.675	0	0	0.01	0.4737	0.01	0	0.02	0.6207	0	0	0	0.2712
Guopingia_tenuis|SGB14127	Yes	Yes	0	0	0.01	0.8	0	0	0.01	0.6316	0	0	0	0.5517	0	0	0	0.1525
GGB3109_SGB4121|SGB4121	Yes	Yes	0	0	0.01	0.525	0	0	0	0.3684	0.08	0	0.21	0.6897	0.01	0	0.06	0.5593
GGB9534_SGB14937|SGB14937	Yes	Yes	0.02	0.01	0.05	0.8	0.02	0	0.07	0.7632	0	0	0.01	0.5862	0	0	0	0.4576
Anaerotruncus_rubiinfantis|SGB25416	Yes	Yes	0.01	0	0.02	0.75	0	0	0.01	0.7105	0	0	0.01	0.5517	0	0	0	0.4237
Lachnospiraceae_bacterium|SGB4953	Yes	Yes	0	0	0	0.2	0	0	0.02	0.4737	0	0	0.03	0.4138	0.02	0	0.14	0.5763
Oscillibacter_sp_PC13|SGB7258	Yes	Yes	0	0	0.01	0.6	0	0	0.01	0.7895	0	0	0	0.2759	0	0	0	0.2881
Blautia_SGB4815|SGB4815	Yes	Yes	0	0	0	0.45	0	0	0	0.4211	0.02	0	0.05	0.8621	0.01	0	0.02	0.7458
Lawsonibacter_hominis|SGB15131	Yes	Yes	0.01	0	0.05	0.75	0.01	0	0.04	0.7895	0	0	0	0.3448	0	0	0	0.3051
Clostridium_SGB4750|SGB4750	Yes	Yes	0	0	0.01	0.65	0	0	0	0.6053	0.05	0.01	0.15	0.8276	0.06	0.01	0.1	0.9322
Holdemania_filiformis|SGB4046	Yes	Yes	0	0	0.01	0.5	0	0	0	0.5	0.01	0	0.04	0.7931	0	0	0	0.4237
Anaeromassilibacillus_senegalensis|SGB14894	Yes	Yes	0.01	0	0.01	0.725	0	0	0.01	0.5789	0	0	0.02	0.6897	0	0	0	0.3559
Lachnospira_pectinoschiza|SGB5089	Yes	Yes	0.01	0	0.05	0.625	0.01	0	0.04	0.7368	0.09	0	0.26	0.6897	0.18	0	0.66	0.8136
Anaerofilum_hominis|SGB79822	Yes	Yes	0	0	0	0.625	0	0	0.01	0.6053	0	0	0	0.4828	0	0	0	0.2203
Lachnotalea_sp_AF33_28|SGB5200	Yes	Yes	0	0	0	0.575	0	0	0	0.5263	0	0	0	0.4483	0	0	0	0.3559
Senegalimassilia_anaerobia|SGB14824_group	Yes	Yes	0	0	0	0.35	0	0	0	0.2895	0	0	0.02	0.4138	0	0	0.01	0.339
GGB9345_SGB14311|SGB14311	Yes	Yes	0	0	0.17	0.525	0	0	0.11	0.4737	0	0	0.04	0.4138	0	0	0	0.2542
Blautia_obeum|SGB4811	Yes	Yes	0.01	0	0.02	0.85	0	0	0.01	0.7368	0.06	0.03	0.23	0.9655	0.03	0.01	0.07	0.8983
Ligaoa_zhengdingensis|SGB14839	Yes	Yes	0	0	0.01	0.65	0	0	0	0.4211	0	0	0	0.3448	0	0	0	0.2373
Adlercreutzia_equolifaciens|SGB14797	Yes	Yes	0	0	0.01	0.7	0	0	0.01	0.6316	0.02	0	0.06	0.7586	0	0	0.01	0.6271
Blautia_wexlerae|SGB4837	Yes	Yes	0.02	0.01	0.08	0.95	0.01	0	0.05	0.8947	0.82	0.21	1.21	1	0.24	0.1	0.55	1
GGB9787_SGB15410|SGB15410	Yes	Yes	0	0	0.01	0.45	0	0	0.01	0.3421	0	0	0	0.3103	0	0	0	0.1864
GGB36331_SGB15121|SGB15121	Yes	Yes	0	0	0	0.25	0	0	0.01	0.3158	0.02	0	0.09	0.5517	0	0	0	0.2034
Clostridium_sp_AM22_11AC|SGB4749	Yes	Yes	0.01	0	0.04	0.825	0.01	0.01	0.03	0.9474	0.13	0.07	0.45	0.931	0.14	0.05	0.42	0.8814
Ruminococcus_sp_AF41_9|SGB25497	Yes	Yes	0	0	0	0.25	0	0	0	0.3421	0	0	0	0.2414	0	0	0.05	0.5424
Anaerotruncus_colihominis|SGB14963	Yes	Yes	0.01	0	0.03	0.875	0.01	0	0.02	0.6316	0	0	0	0.4138	0	0	0	0.2542
Eubacterium_ramulus|SGB4959	Yes	Yes	0	0	0.01	0.575	0	0	0	0.4474	0.03	0.02	0.1	0.8621	0.01	0	0.02	0.7627
Enterocloster_lavalensis|SGB4725	Yes	Yes	0	0	0	0.45	0	0	0	0.5526	0	0	0	0.2069	0	0	0	0.322
GGB2848_SGB3813|SGB3813	Yes	Yes	0	0	0	0.4	0	0	0	0.4737	0	0	0	0.5517	0	0	0	0.339
Blautia_faecis|SGB4820	Yes	Yes	0.01	0	0.03	0.925	0.01	0	0.03	0.8947	0.11	0.06	0.17	1	0.09	0.03	0.17	0.9322
Clostridiaceae_bacterium_Marseille_Q4145|SGB4769	Yes	Yes	0	0	0	0.65	0	0	0.01	0.6053	0	0	0.01	0.5172	0	0	0.01	0.6102
Roseburia_sp_AF02_12|SGB4938	Yes	Yes	0	0	0.01	0.475	0	0	0.02	0.5526	0	0	0.03	0.6552	0.02	0	0.1	0.7119
Butyricimonas_faecihominis|SGB1786	Yes	Yes	0	0	0.02	0.575	0	0	0.02	0.5	0	0	0.02	0.5172	0	0	0.01	0.4068
Youxingia_wuxianensis|SGB82503	Yes	Yes	0	0	0	0.575	0	0	0	0.4737	0	0	0	0.6207	0	0	0	0.2203
Intestinimonas_gabonensis|SGB79840	Yes	Yes	0.01	0	0.01	0.75	0.01	0	0.03	0.9211	0	0	0.01	0.5172	0	0	0	0.4407
GGB9064_SGB13983|SGB13983	Yes	Yes	0.01	0	0.12	0.625	0.01	0	0.08	0.6316	0	0	0	0.3103	0	0	0	0.1525
GGB45613_SGB63326|SGB63326	Yes	Yes	0	0	0	0.6	0	0	0	0.4474	0	0	0	0.4138	0	0	0	0.2203
GGB4552_SGB6276|SGB6276	Yes	Yes	0	0	0.01	0.325	0	0	0.01	0.4474	0	0	0.22	0.4483	0	0	0.36	0.4576
Blautia_massiliensis|SGB4826	Yes	Yes	0	0	0.01	0.7	0	0	0	0.4211	0.22	0.05	0.46	0.931	0.04	0	0.16	0.7966
Lachnospiraceae_bacterium_CLA_AA_H215|SGB4777	Yes	Yes	0.01	0	0.03	0.625	0.01	0	0.01	0.7105	0	0	0.01	0.4138	0	0	0.01	0.5424
Dorea_formicigenerans|SGB4575	Yes	Yes	0	0	0.01	0.675	0	0	0.01	0.5789	0.11	0.06	0.15	1	0.04	0.02	0.07	0.8983
Clostridia_bacterium_UC5_1_1D1|SGB14995	Yes	Yes	0	0	0.01	0.925	0	0	0.01	0.6842	0	0	0.01	0.4828	0	0	0	0.2881
GGB9765_SGB15382|SGB15382	Yes	Yes	0	0	0.02	0.575	0	0	0	0.2895	0	0	0	0.3793	0	0	0	0.1186
GGB9770_SGB15390|SGB15390	Yes	Yes	0	0	0.02	0.55	0	0	0	0.3684	0	0	0.01	0.4138	0	0	0	0.1356
Clostridium_sp_AM49_4BH|SGB4652	Yes	Yes	0	0	0.01	0.4	0.01	0	0.05	0.6842	0.02	0	0.23	0.6207	0	0	0.13	0.4915
GGB3537_SGB4727|SGB4727	Yes	Yes	0	0	0	0.5	0	0	0	0.2895	0	0	0	0.3793	0	0	0	0.1695
Wansuia_hejianensis|SGB25431	Yes	Yes	0	0	0	0.525	0	0	0	0.6053	0	0	0	0.3103	0	0	0	0.1864
Coprococcus_eutactus|SGB5121	Yes	Yes	0	0	0.01	0.325	0	0	0.03	0.3947	0	0	0.4	0.4828	0	0	0.13	0.4576
Coprobacter_secundus|SGB1962	Yes	Yes	0	0	0	0.425	0	0	0	0.3421	0	0	0.01	0.4138	0	0	0	0.2542
GGB3510_SGB4687|SGB4687	Yes	Yes	0	0	0	0.4	0	0	0	0.3947	0	0	0	0.1724	0	0	0	0.3051
Mediterraneibacter_faecis|SGB4563	Yes	Yes	0	0	0.02	0.75	0	0	0	0.4474	0.16	0.03	0.24	0.8276	0.03	0	0.06	0.7797
Ruminococcus_torques|SGB4608	Yes	Yes	0	0	0.01	0.7	0	0	0	0.2105	0.13	0.04	0.24	0.8966	0	0	0.02	0.3898
Coprococcus_comes|SGB4577	Yes	Yes	0.01	0	0.03	0.8	0	0	0.02	0.6842	0.14	0.06	0.44	0.8966	0.05	0.02	0.08	0.8814
Streptococcus_parasanguinis|SGB8071	Yes	Yes	0	0	0	0.425	0	0	0	0.2632	0.01	0	0.03	0.7931	0	0	0.02	0.6441
Provencibacterium_massiliense|SGB14838	Yes	Yes	0	0	0	0.55	0	0	0	0.3947	0	0	0	0.4138	0	0	0	0.0847
Eubacterium_ventriosum|SGB5045	Yes	Yes	0	0	0	0.6	0	0	0.01	0.5526	0.02	0	0.18	0.6897	0.05	0.01	0.14	0.8475
Enterocloster_citroniae|SGB4761	Yes	Yes	0	0	0.01	0.625	0	0	0	0.6053	0	0	0.02	0.6552	0	0	0.01	0.5763
GGB51647_SGB4348|SGB4348	Yes	Yes	0	0	0.09	0.375	0	0	0	0.2368	0	0	3.67	0.4828	0	0	0.03	0.322
GGB9635_SGB15106|SGB15106	Yes	Yes	0	0	2.73	0.6	0	0	0.66	0.5789	0.15	0	1.62	0.5172	0	0	0.34	0.4576
GGB9758_SGB15368|SGB15368	Yes	Yes	0.14	0	1.99	0.775	0.09	0	3.05	0.6842	0.4	0	2.34	0.6552	0.12	0	1.96	0.6441
GGB9708_SGB15234|SGB15234	Yes	Yes	0.09	0	0.83	0.65	0.12	0	0.74	0.8158	0.01	0	0.11	0.6552	0	0	0.02	0.4915
GGB3304_SGB4367|SGB4367	Yes	Yes	0	0	0.09	0.425	0	0	0.53	0.5526	0	0	0.59	0.4483	0	0	0.43	0.4915
Wujia_chipingensis|SGB5111	Yes	Yes	0	0	0.06	0.4	0	0	0.11	0.5526	0.01	0	0.48	0.5172	0	0	0.16	0.5424
Clostridiaceae_bacterium_Marseille_Q4149|SGB15091	Yes	Yes	0	0	0.1	0.35	0	0	0.02	0.3684	0	0	0.04	0.3448	0	0	0.04	0.4237
Paraprevotella_clara|SGB1798	Yes	Yes	0	0	0.28	0.55	0	0	0.37	0.6316	0.14	0	0.69	0.6207	0	0	0.51	0.5085
Agathobaculum_butyriciproducens|SGB14991	Yes	Yes	0	0	0	0.275	0	0	0.29	0.5	0	0	0.07	0.4483	0.04	0	0.23	0.5424
GGB9296_SGB14253|SGB14253	Yes	Yes	0	0	0.01	0.35	0	0	0.05	0.5263	0	0	0	0.2414	0	0	0	0.2203
Butyricimonas_paravirosa|SGB1785	Yes	Yes	0	0	0	0.35	0	0	0	0.1842	0	0	0.01	0.4138	0	0	0.01	0.339
Dorea_longicatena|SGB4581	Yes	Yes	0	0	0.02	0.75	0	0	0.01	0.6842	0.22	0.04	0.32	0.8276	0.08	0.02	0.18	0.8136
Ruminococcus_lactaris|SGB4557	Yes	Yes	0	0	0.01	0.45	0	0	0.01	0.4474	0.07	0	0.21	0.6897	0.03	0	0.09	0.6271
Alistipes_dispar|SGB2311	Yes	Yes	0	0	0.06	0.425	0	0	0.03	0.3158	0	0	0.01	0.3103	0	0	0	0.2881
Dysosmobacter_SGB15077|SGB15077	Yes	Yes	0	0	0.01	0.625	0	0	0	0.3947	0	0	0	0.2414	0	0	0	0.1525
GGB13489_SGB15224|SGB15224	Yes	Yes	0	0	0.06	0.35	0	0	0.11	0.3947	0	0	0.03	0.4828	0	0	0.01	0.3898
Clostridium_sp_AF12_28|SGB4715	Yes	Yes	0	0	0.01	0.4	0	0	0	0.3421	0	0	0.01	0.4138	0	0	0.02	0.322
GGB34797_SGB14322|SGB14322	Yes	Yes	0	0	0.01	0.35	0	0	0	0.3421	0	0	0.1	0.4483	0	0	0.03	0.4746
Anaerobutyricum_hallii|SGB4532	Yes	Yes	0	0	0	0.5	0	0	0	0.5263	0.28	0.09	0.39	0.931	0.09	0.04	0.24	0.9153
Clostridium_SGB48024|SGB48024	Yes	Yes	0	0	0	0.225	0	0	0.02	0.4211	0	0	0	0.1379	0	0	0.03	0.3559
Slackia_isoflavoniconvertens|SGB14773	Yes	Yes	0	0	0	0.3	0	0	0.01	0.2895	0	0	0.04	0.4483	0	0	0.04	0.4407
GGB3321_SGB4394|SGB4394	Yes	Yes	0	0	0	0.375	0	0	0	0.3421	0	0	0.01	0.4483	0	0	0	0.3729
GGB9237_SGB14179|SGB14179	Yes	Yes	0	0	0.01	0.375	0	0	0.01	0.4737	0	0	0	0.2759	0	0	0	0.2203
Anaerotruncus_massiliensis|SGB14965	Yes	Yes	0	0	0.01	0.625	0	0	0	0.4211	0	0	0	0.2069	0	0	0	0.0508
GGB9531_SGB14932|SGB14932	Yes	Yes	0	0	0.02	0.55	0	0	0	0.3421	0	0	0.01	0.4138	0	0	0	0.1356
GGB3619_SGB4894|SGB4894	Yes	Yes	0	0	0	0.225	0	0	0.01	0.5263	0	0	0.01	0.4138	0	0	0.01	0.322
Streptococcus_salivarius|SGB8007_group	Yes	Yes	0	0	0.01	0.6	0	0	0	0.5	0.02	0.01	0.04	0.8276	0.01	0	0.06	0.7966
Oscillibacter_valericigenes|SGB15076	Yes	Yes	0.01	0	0.03	0.775	0	0	0	0.3158	0	0	0	0.2414	0	0	0	0.0678
Anaerostipes_hadrus|SGB4540	Yes	Yes	0	0	0.01	0.725	0	0	0.02	0.6579	0.22	0.11	0.79	1	0.17	0.07	0.35	0.9831
Blautia_wexlerae|SGB4831	Yes	Yes	0	0	0	0.35	0	0	0	0.2105	0.01	0	0.03	0.7241	0	0	0.02	0.5763
GGB2970_SGB3952|SGB3952	Yes	Yes	0	0	0.01	0.475	0	0	0.01	0.4474	0	0	0.05	0.3448	0	0	0	0.2034
Lawsonibacter_SGB15145|SGB15145	Yes	Yes	0.02	0	0.07	0.55	0.03	0.01	0.05	0.7632	0	0	0.01	0.5517	0	0	0.01	0.5593
GGB9563_SGB14975|SGB14975	Yes	Yes	0	0	0.01	0.475	0	0	0.01	0.4211	0	0	0.01	0.4483	0	0	0	0.3051
Blautia_glucerasea|SGB4804	Yes	Yes	0	0	0	0.25	0	0	0	0.2632	0	0	0.01	0.5172	0	0	0	0.3898
Anaerostipes_hadrus|SGB4547	Yes	Yes	0	0	0	0.225	0	0	0	0.3158	0.03	0	0.45	0.6897	0.01	0	0.23	0.6441
Lachnospiraceae_bacterium|SGB4782	Yes	Yes	0	0	0.01	0.525	0	0	0.02	0.6053	0.01	0	0.01	0.7586	0	0	0.02	0.5763
GGB2998_SGB3988|SGB3988	Yes	Yes	0	0	0.03	0.5	0	0	0.01	0.5263	0	0	0	0.4828	0	0	0.01	0.3898
GGB9616_SGB15052|SGB15052	Yes	Yes	0	0	0	0.175	0	0	0.04	0.4474	0	0	0	0.3793	0	0	0.03	0.4576
GGB9524_SGB14924|SGB14924	Yes	Yes	0	0	0.03	0.45	0	0	0.02	0.6053	0	0	0	0.3103	0	0	0.02	0.339
Segatella_copri|SGB1626	Yes	Yes	0	0	0.03	0.625	0.02	0	6.76	0.6316	0	0	0.01	0.2759	0	0	0.58	0.3898
Mediterraneibacter_butyricigenes|SGB25493	Yes	Yes	0	0	0	0.225	0	0	0	0.3947	0	0	0.01	0.7241	0	0	0.01	0.8136
Haemophilus_parainfluenzae|SGB9712	Yes	Yes	0	0	0	0.45	0	0	0	0.3947	0	0	0.01	0.5517	0	0	0.01	0.4915
Anaerosacchariphilus_sp_NSJ_68|SGB4772	Yes	Yes	0	0	0	0.425	0	0	0	0.4474	0	0	0	0.4138	0	0	0	0.3898
Anaerotignum_sp_MSJ_24|SGB5180	Yes	Yes	0	0	0	0.25	0	0	0	0.3684	0	0	0.01	0.3793	0	0	0.02	0.5254
Dorea_sp_AF36_15AT|SGB4552	Yes	Yes	0	0	0	0.525	0	0	0	0.4474	0.01	0.01	0.04	0.8276	0.01	0	0.01	0.7627
GGB58158_SGB79798|SGB79798	Yes	Yes	0	0	0	0.425	0	0	0	0.3421	0	0	0	0.4483	0	0	0	0.1186
Pseudoflavonifractor_capillosus|SGB15140	Yes	Yes	0	0	0.01	0.525	0	0	0.01	0.4211	0	0	0	0.4483	0	0	0	0.2373
Oliverpabstia_intestinalis|SGB4868	Yes	Yes	0	0	0	0.525	0	0	0	0.4474	0.08	0.02	0.18	0.7931	0.02	0	0.06	0.7458
Veillonella_parvula|SGB6939	Yes	Yes	0	0	0	0.35	0	0	0	0.2105	0	0	0.01	0.6552	0	0	0.04	0.6441
Colidextribacter_sp_210702_DFI_3_9|SGB15146	Yes	Yes	0	0	0.01	0.475	0	0	0.01	0.5263	0	0	0	0.3103	0	0	0	0.322
Coprobacter_fastidiosus|SGB1963	Yes	Yes	0	0	0.01	0.525	0	0	0.01	0.3421	0	0	0.04	0.5172	0	0	0.03	0.4915
Veillonella_rogosae|SGB6956	Yes	Yes	0	0	0	0.35	0	0	0	0.3158	0	0	0	0.4828	0	0	0	0.3898
Eubacteriaceae_bacterium|SGB3958	Yes	Yes	0	0	0	0.3	0	0	0	0.1842	0	0	0	0.5862	0	0	0	0.3729
TM7_phylum_sp_oral_taxon_352|SGB19860_group	Yes	Yes	0	0	0	0.45	0	0	0	0.2895	0	0	0.01	0.7241	0	0	0.01	0.5085
Enterocloster_hominis|SGB4721	Yes	Yes	0	0	0.03	0.575	0	0	0	0.3158	0.02	0	0.15	0.5862	0	0	0	0.1864
Rothia_mucilaginosa|SGB16971_group	Yes	Yes	0	0	0	0.425	0	0	0	0.3421	0	0	0	0.1724	0	0	0	0.2542
Blautia_luti|SGB4832	Yes	Yes	0	0	0	0.2	0	0	0	0.3158	0	0	0.03	0.5862	0.01	0	0.04	0.7288
Blautia_sp_OF03_15BH|SGB4779	Yes	Yes	0	0	0	0.325	0	0	0	0.2105	0	0	0.02	0.4828	0	0	0	0.3051
Streptococcus_australis|SGB8059_group	Yes	Yes	0	0	0	0.3	0	0	0	0.2632	0	0	0	0.3448	0	0	0	0.339
Ruminococcus_gnavus|SGB4571	Yes	Yes	0	0	0	0.2	0	0	0	0.0789	0	0	0.03	0.5172	0	0	0	0.4746
Streptococcus_thermophilus|SGB8002	Yes	Yes	0	0	0	0.5	0	0	0	0.2368	0.08	0.02	0.2	0.9655	0	0	0	0.1695
Roseburia_hominis|SGB4659	Yes	Yes	0	0	0	0.225	0	0	0	0.3421	0	0	0	0.2759	0	0	0.02	0.4237
Lentihominibacter_faecis|SGB3957	Yes	Yes	0	0	0	0.275	0	0	0	0.3158	0.01	0	0.03	0.7241	0	0	0.01	0.661
Actinomyces_sp_ICM47|SGB17167_group	Yes	Yes	0	0	0	0.275	0	0	0	0.1579	0	0	0.01	0.4138	0	0	0	0.4068
Evtepia_gabavorous|SGB15120	Yes	Yes	0	0	0.03	0.425	0	0	0.02	0.3947	0	0	0	0.1724	0	0	0.01	0.2881
Blautia_obeum|SGB4810	Yes	Yes	0	0	0	0.2	0	0	0	0.3158	0	0	0	0.3103	0.02	0	0.07	0.7119
GGB3480_SGB4648|SGB4648	Yes	Yes	0	0	0.03	0.475	0	0	0.01	0.3947	0	0	0.1	0.3103	0	0	0	0.2373
Ellagibacter_isourolithinifaciens|SGB14816_group	Yes	Yes	0	0	0.01	0.3	0	0	0	0.2632	0	0	0	0.2069	0	0	0.04	0.3898
GGB2982_SGB3964|SGB3964	Yes	Yes	0	0	0	0.475	0	0	0.01	0.5789	0	0	0.07	0.4828	0	0	0	0.2373
Anaerobutyricum_soehngenii|SGB4537	Yes	Yes	0	0	0	0.25	0	0	0	0.3158	0	0	0.01	0.6552	0	0	0.02	0.5085
Bacteroides_xylanisolvens|SGB1867	Yes	Yes	0.01	0	0.07	0.825	0.01	0	0.06	0.8158	0.06	0	0.23	0.7241	0.07	0	0.35	0.7288
Neobittarella_massiliensis|SGB7264	Yes	Yes	0	0	0	0.45	0	0	0	0.3684	0	0	0	0.3103	0	0	0	0.2542
Faecalibacillus_intestinalis|SGB6754	Yes	Yes	0	0	0	0.375	0	0	0	0.3947	0.17	0.11	0.25	0.9655	0.08	0.03	0.14	0.9153
GGB9708_SGB15233|SGB15233	Yes	Yes	0	0	0	0.4	0	0	0.09	0.5789	0	0	0.04	0.4483	0	0	0.04	0.4407
Enterocloster_asparagiformis|SGB4724	Yes	Yes	0	0	0	0.325	0	0	0	0.2368	0	0	0.01	0.3103	0	0	0	0.339
GGB51884_SGB49168|SGB49168	Yes	Yes	0	0	0	0.2	0	0	0.01	0.3684	0	0	0	0.2414	0	0	0.01	0.3559
Enterocloster_aldenensis|SGB4762	Yes	Yes	0	0	0	0.35	0	0	0	0.2368	0	0	0.01	0.4483	0	0	0	0.339
Eggerthella_lenta|SGB14809	Yes	Yes	0	0	0	0.5	0	0	0	0.5263	0	0	0.01	0.4138	0	0	0	0.2542
Bacteroides_fragilis|SGB1855	Yes	Yes	0	0	0.03	0.5	0	0	0	0.3421	0	0	0.02	0.3103	0	0	0.01	0.3051
Veillonella_atypica|SGB6936	Yes	Yes	0	0	0	0.225	0	0	0	0.1842	0	0	0.01	0.4138	0	0	0.01	0.5254
Enterocloster_bolteae|SGB4758	Yes	Yes	0	0	0	0.45	0	0	0	0.4211	0.01	0	0.03	0.5862	0	0	0.02	0.5085
Romboutsia_timonensis|SGB6148	Yes	Yes	0	0	0	0.175	0	0	0	0.0789	0.04	0.02	0.08	0.9655	0.02	0	0.07	0.7627
Roseburia_lenta|SGB4957	Yes	Yes	0	0	0	0.125	0	0	0.01	0.2632	0	0	0	0.2069	0.06	0	0.33	0.6271
GGB3288_SGB4342|SGB4342	Yes	Yes	0	0	0	0.2	0	0	0	0.3947	0	0	0	0.2759	0	0	0.02	0.4068
GGB9574_SGB14987|SGB14987	Yes	Yes	0	0	0	0.3	0	0	0	0.5526	0	0	0	0.2069	0	0	0	0.2542
Dorea_longicatena|SGB4582	Yes	Yes	0	0	0	0.275	0	0	0	0.3684	0.04	0.01	0.09	0.7586	0.01	0	0.05	0.678
Eubacterium_sp_AF34_35BH|SGB5051	Yes	Yes	0	0	0	0.225	0	0	0	0.2105	0.01	0	0.05	0.5862	0	0	0.01	0.3729
GGB9640_SGB15115|SGB15115	Yes	Yes	0	0	0	0.175	0	0	0	0.2105	0	0	0.01	0.3793	0	0	0.01	0.4746
Clostridiaceae_unclassified_SGB4771|SGB4771	Yes	Yes	0	0	0	0.275	0.01	0	0.03	0.6316	0	0	0.01	0.4483	0	0	0.03	0.6102
GGB9766_SGB15383|SGB15383	Yes	Yes	0	0	0	0.225	0	0	0.02	0.3947	0	0	0.01	0.4138	0	0	0.01	0.4068
Lachnospiraceae_bacterium_OM04_12BH|SGB4893	Yes	Yes	0	0	0	0.25	0	0	0	0.4737	0	0	0	0.2759	0	0	0.02	0.5424
Clostridium_SGB6173|SGB6173	Yes	Yes	0	0	0	0.1	0	0	0	0.1316	0	0	0.03	0.6207	0	0	0.04	0.4915
GGB9616_SGB15051|SGB15051	Yes	Yes	0	0	0	0.2	0	0	0.15	0.4211	0	0	0.01	0.4138	0	0	0.04	0.4746
Intestinibacter_bartlettii|SGB6140	Yes	Yes	0	0	0	0.05	0	0	0	0.0263	0.01	0	0.1	0.7241	0	0	0.02	0.6271

## Sheet: 3D
Supplementary Table 3. D) Metabolome composition in the IT and CZ cohorts.
	VG_CZ			VG_IT			omni_CZ			omni_IT
	median	Q1	Q3	median	Q1	Q3	median	Q1	Q3	median	Q1	Q3
2-hydroxybutyrate	9.50182e-06	8.08935e-06	1.12659e-05	8.3061e-06	7.02747e-06	9.32644e-06	1.21896e-05	1.01497e-05	1.38304e-05	9.05437e-06	8.19399e-06	1.04561e-05
2-oxoisocaproate	4.75631e-06	3.93412e-06	5.38432e-06	4.61902e-06	4.09252e-06	6.07343e-06	5.30195e-06	4.90946e-06	6.01449e-06	5.66145e-06	4.94847e-06	6.84017e-06
2-oxoisovalerate	5.52547e-06	4.74254e-06	6.38299e-06	4.85404e-06	4.35096e-06	5.84519e-06	6.29172e-06	5.54273e-06	6.92333e-06	5.27292e-06	4.44318e-06	6.48262e-06
2-propanol	2.7367e-06	2.52446e-06	2.90996e-06	2.67242e-06	2.50602e-06	2.94153e-06	2.6046e-06	2.48763e-06	2.77176e-06	2.63412e-06	2.39699e-06	2.93424e-06
3-hydroxybutyrate	1.45099e-05	9.28014e-06	2.40355e-05	8.39506e-06	6.97878e-06	1.03655e-05	1.42581e-05	9.46046e-06	2.15292e-05	7.99368e-06	6.09974e-06	9.38098e-06
3-hydroxyisobutyrate	3.17864e-06	2.40831e-06	4.0471e-06	3.59565e-06	2.63866e-06	4.42696e-06	3.7243e-06	3.13059e-06	4.44855e-06	4.09923e-06	3.25215e-06	5.15108e-06
3-methyl-2-oxovalerate	5.43931e-06	4.91506e-06	5.97193e-06	6.06472e-06	5.18637e-06	7.12141e-06	5.08881e-06	4.52519e-06	5.98934e-06	5.74458e-06	4.92951e-06	7.0733e-06
acetate	2.04128e-05	1.72374e-05	2.42742e-05	2.39884e-05	2.11119e-05	2.59642e-05	1.62439e-05	1.43434e-05	1.85971e-05	2.18791e-05	2.06171e-05	2.6089e-05
acetone	3.29213e-06	2.5837e-06	4.239e-06	1.35006e-06	8.88452e-07	2.08461e-06	3.40648e-06	2.92275e-06	4.85932e-06	1.36925e-06	8.83645e-07	2.21188e-06
alanine	0.00011075	9.43037e-05	0.000131394	0.000149038	0.000132849	0.000178406	0.000105288	9.35362e-05	0.000124215	0.000140922	0.000123828	0.000154087
asparagine	4.35618e-06	3.80654e-06	4.89054e-06	4.7554e-06	4.27376e-06	5.92173e-06	3.62334e-06	3.05044e-06	4.02588e-06	3.99094e-06	3.41527e-06	4.91333e-06
citrate	6.65089e-06	5.92656e-06	7.84805e-06	8.07606e-06	6.29378e-06	9.91473e-06	5.73421e-06	5.20728e-06	6.73205e-06	5.60769e-06	4.51253e-06	6.36448e-06
dimethylamine	2.08144e-06	1.58979e-06	5.11632e-06	2.0608e-06	1.58145e-06	4.96949e-06	2.91754e-06	1.56705e-06	3.87998e-06	2.14281e-06	1.46754e-06	3.55634e-06
ethanol	8.07957e-06	7.44164e-06	8.67355e-06	6.31287e-06	5.66962e-06	8.42836e-06	7.73206e-06	7.27824e-06	8.3292e-06	5.86225e-06	5.5457e-06	6.88554e-06
formate	1.30363e-06	1.18919e-06	1.43985e-06	3.16302e-06	3.05202e-06	3.34094e-06	1.23373e-06	1.17205e-06	1.36817e-06	3.02541e-06	2.81967e-06	3.24857e-06
glucose	0.000162439	0.000157703	0.000173117	0.000195162	0.000182706	0.000211099	0.000165504	0.000159225	0.000170641	0.000191321	0.000173956	0.000199616
glutamine	0.000166857	0.000157444	0.00017599	0.000151361	0.000137591	0.000164624	0.000150109	0.000141878	0.000157485	0.000141103	0.00013272	0.000151729
glycerol	6.60344e-06	5.55044e-06	8.03418e-06	5.36494e-06	4.50847e-06	7.18461e-06	6.53157e-06	5.77404e-06	7.71631e-06	4.25526e-06	3.58629e-06	4.82013e-06
glycine	5.01676e-05	4.43155e-05	5.73093e-05	4.85392e-05	4.39156e-05	5.3621e-05	3.50994e-05	3.06535e-05	4.12213e-05	4.00489e-05	3.46532e-05	4.69425e-05
histidine	8.26428e-06	7.67084e-06	8.77297e-06	9.04698e-06	8.23887e-06	9.75392e-06	8.74368e-06	8.01923e-06	9.80741e-06	9.28424e-06	8.55848e-06	1.00968e-05
isoleucine	1.38248e-05	1.25463e-05	1.53146e-05	1.44859e-05	1.31778e-05	1.67005e-05	1.4719e-05	1.39178e-05	1.58554e-05	1.55095e-05	1.40937e-05	1.75191e-05
lactate	5.58624e-05	4.866e-05	6.22205e-05	5.99223e-05	4.85459e-05	6.72921e-05	5.57444e-05	5.02665e-05	6.68912e-05	6.15896e-05	4.43463e-05	7.89823e-05
leucine	5.80268e-05	5.20243e-05	6.30684e-05	5.77513e-05	5.06068e-05	6.60594e-05	6.38261e-05	6.09241e-05	6.96152e-05	6.96825e-05	6.06964e-05	7.4617e-05
lysine	2.20525e-05	2.02918e-05	2.43428e-05	1.90378e-05	1.69293e-05	2.22776e-05	2.66017e-05	2.45252e-05	2.74421e-05	2.57391e-05	2.40776e-05	2.81916e-05
mannose	2.5578e-06	2.25948e-06	2.86492e-06	1.94028e-06	1.63272e-06	2.23124e-06	2.46692e-06	2.3454e-06	2.78443e-06	1.95671e-06	1.62053e-06	2.37492e-06
ornithine	1.402e-05	1.28657e-05	1.58112e-05	1.24716e-05	1.08546e-05	1.43845e-05	1.31922e-05	1.19016e-05	1.47487e-05	1.38926e-05	1.27531e-05	1.55376e-05
phenylalanine	1.21611e-05	1.15441e-05	1.27993e-05	1.32829e-05	1.25247e-05	1.42512e-05	1.28137e-05	1.24836e-05	1.39062e-05	1.39092e-05	1.28077e-05	1.58512e-05
proline	4.61002e-05	4.2228e-05	5.07754e-05	4.22547e-05	3.83528e-05	4.74014e-05	4.34554e-05	4.00549e-05	4.67803e-05	4.10424e-05	3.84148e-05	4.91132e-05
pyruvate	1.09195e-05	9.65115e-06	1.32103e-05	1.30049e-05	1.0968e-05	1.76108e-05	1.10914e-05	9.90351e-06	1.26403e-05	1.42992e-05	1.11411e-05	1.71473e-05
threonine	1.53177e-05	1.39177e-05	1.66192e-05	1.50712e-05	1.39081e-05	1.6711e-05	1.42591e-05	1.28892e-05	1.49957e-05	1.67825e-05	1.53342e-05	1.9691e-05
tryptophan	6.41531e-06	5.84037e-06	6.92206e-06	6.8621e-06	6.55124e-06	7.39007e-06	6.53827e-06	5.95773e-06	6.97817e-06	7.32578e-06	6.78178e-06	8.05197e-06
tyrosine	1.07629e-05	9.70712e-06	1.23434e-05	1.1968e-05	1.03947e-05	1.29519e-05	1.1499e-05	1.0407e-05	1.25877e-05	1.38635e-05	1.27163e-05	1.59844e-05
valine	6.11065e-05	5.53697e-05	6.79521e-05	5.8664e-05	5.33847e-05	6.82614e-05	7.29493e-05	6.44721e-05	7.65423e-05	7.34006e-05	6.62892e-05	8.06965e-05

## Sheet: 3E
Supplementary Table 3. E) Lipidome composition in the IT and CZ cohorts.
	VG_CZ			VG_IT			omni_CZ			omni_IT
	median	Q1	Q3	median	Q1	Q3	median	Q1	Q3	median	Q1	Q3
ACar 16:0	291912	233438	365315	334249	262653	372945	425576	366223	466286	407348	355846	470605
ACar 18:1	611172	462033	735949	766450	640655	978338	557250	494440	623872	533980	450029	733066
ACar 18:2	367404	290539	441807	340480	242845	419713	187616	158037	228646	156993	132791	211718
CE 16:1	598404	479758	888557	644975	506987	1.00053e+06	1724833	1.5636e+06	2.47384e+06	1573825	1.0604e+06	2268019
CE 20:3	1696527	1.29024e+06	2.01269e+06	2.62559e+06	2.16037e+06	3578083	1911940	1.60306e+06	2.54732e+06	3.09021e+06	2.49255e+06	3.69227e+06
CE 20:4	9390467	6.83423e+06	1.17372e+07	2.19271e+07	17920992	26308987	13442695	9.04553e+06	1.61301e+07	2.37708e+07	1.84503e+07	2.66056e+07
CE 22:6	565979	381320	839026	1479628	1.17837e+06	2.18459e+06	986265	657825	1153863	3490955	2879814	4.30764e+06
Cer 18:1_22:0;O2	417460	345480	480505	488295	394533	615773	586029	471779	686131	588796	526010	802588
Cer 18:1_23:0;O2	383486	331273	464216	502517	414597	601192	702623	628106	810854	655546	528638	792404
Cer 18:1_24:0;O2	1.45017e+06	1.237e+06	1.81678e+06	1.85623e+06	1.48566e+06	2.27087e+06	1.7238e+06	1.48307e+06	2.08549e+06	1.75371e+06	1.51472e+06	2.49672e+06
Cer 18:1_24:1;O2	468082	382052	553559	512750	456157	629682	672927	606179	739722	630386	504599	809039
DG 16:0_18:1	299284	243044	412447	422910	290829	538840	537440	422510	697319	525102	375935	850092
LPC 18:2/0:0	2.28407e+07	1.91948e+07	26904400	2.53474e+07	22687837	3.14307e+07	2.26435e+07	1.75774e+07	2.63798e+07	2.15368e+07	17849709	2.47697e+07
LPC 20:1/0:0	556248	456941	722090	592346	522705	667718	420460	363524	553680	338260	291124	410025
LPC 20:2/0:0	323570	270522	381534	341518	301448	402094	269338	215756	315084	222560	195100	293814
LPC 20:5/0:0	1768551	1.352e+06	2.0947e+06	2072122	1.76925e+06	2.86619e+06	1.63042e+06	1.16661e+06	2014014	1.62789e+06	1.22384e+06	1972295
LPC 22:6/0:0	629026	438160	913884	593710	469351	800453	1.00861e+06	724097	1.27408e+06	983221	803029	1.40659e+06
PC 12:0_16:0	317060	242292	778132	188566	89238	584495	673273	530899	973880	419896	318316	831154
PC 14:0_16:0	6.44958e+06	5.59679e+06	9.32526e+06	4358450	2.88217e+06	5.98377e+06	10254045	9398121	1.33515e+07	8.32982e+06	6282942	1.10638e+07
PC 14:0_17:0	501416	407364	617628	644456	499716	805615	1683897	1373930	2119636	1660684	1.34305e+06	1.96401e+06
PC 14:0_20:4	1.23822e+06	811735	2.26569e+06	2.01737e+06	1.48103e+06	2.88037e+06	1.47633e+06	1.033e+06	1.92189e+06	2.6576e+06	1.66651e+06	3.4011e+06
PC 14:0_22:6	338144	231898	579818	467676	389233	677804	405196	256886	575551	1162439	746357	1422962
PC 15:0_18:2	5969358	5.38072e+06	8.2899e+06	8015414	6527717	9.92334e+06	1.21171e+07	9.39912e+06	1.46599e+07	1.12629e+07	9.58471e+06	1.35695e+07
PC 15:0_20:3	776584	569268	966737	1131097	912426	1527773	1.61896e+06	1.20365e+06	1.99213e+06	2428689	1.92604e+06	2.7564e+06
PC 15:0_20:4	682763	516298	903552	1.31851e+06	1.14904e+06	1.86713e+06	1588886	1.22497e+06	1.89408e+06	2547058	1956433	2.9577e+06
PC 16:0_16:0	2.48388e+07	2.23032e+07	2.7008e+07	29859507	27507758	3.31198e+07	3.01299e+07	27659915	34732352	3.03193e+07	28150466	3.43019e+07
PC 16:0_16:1	1.64245e+07	1.34716e+07	2.19463e+07	18463539	1.5436e+07	24732446	28598835	24117780	38161085	2.9425e+07	23889991	3.76896e+07
PC 16:0_18:0	6097092	5276337	6.92397e+06	7723800	6705525	8520460	8230183	7035224	8.91623e+06	8.6429e+06	7.07306e+06	1.0074e+07
PC 16:0_18:1	205340985	1.87739e+08	2.29662e+08	2.69014e+08	2.3436e+08	2.90225e+08	266232538	2.45574e+08	301124684	271234242	2.51946e+08	3.17847e+08
PC 16:0_20:3 (2)	1804835	1.12812e+06	2.37262e+06	1.07992e+08	9.11508e+07	1.37647e+08	4209308	3452903	7.36212e+06	1.40997e+08	1.1174e+08	1.51049e+08
PC 16:0_20:5	11493235	8.65439e+06	1.80849e+07	1.35837e+07	9.88347e+06	2.01812e+07	17127596	1.09774e+07	2.2897e+07	2.38578e+07	21105412	3.06625e+07
PC 16:0_22:4	6475591	5111696	8.12038e+06	1.71246e+07	14141009	19303211	7651180	6.33393e+06	1.16273e+07	17079684	1.38554e+07	2.20875e+07
PC 16:0_22:6	63194249	4.90758e+07	8.15634e+07	8.95128e+07	7.88341e+07	1.11936e+08	8.53304e+07	6.8708e+07	9.61097e+07	139535046	126098099	1.64711e+08
PC 16:1_18:2	1.20704e+07	9776691	1.52962e+07	1.63622e+07	1.42597e+07	18067390	9.76578e+06	7.43497e+06	1.10837e+07	10315442	9.26615e+06	1.31789e+07
PC 17:0_18:1	4553941	3.74335e+06	5.49968e+06	8.47055e+06	7186303	9.5579e+06	7.70083e+06	6.90316e+06	8.89466e+06	1.36429e+07	1.14789e+07	1.58886e+07
PC 17:0_20:5 (2)	17054626	14755686	1.97068e+07	23891449	2.18407e+07	2.69327e+07	1.42581e+07	2.42768e+06	19248747	20621136	1.74197e+07	23537702
PC 18:0_18:1	6.1142e+07	5.45481e+07	7.07657e+07	8.85875e+07	74642553	9.89357e+07	81926190	69655013	85625801	9.03964e+07	7.36002e+07	1.09603e+08
PC 18:0_20:3	45594926	36308411	5.42978e+07	6.89282e+07	56381461	8.03835e+07	49144296	39765308	5.43882e+07	77144087	5.63959e+07	8.62908e+07
PC 18:0_22:5	8722726	6.69362e+06	1.11599e+07	14311953	1.20659e+07	1.67859e+07	7.40789e+06	6.22629e+06	8660922	1.23259e+07	1.06487e+07	1.39474e+07
PC 18:0_22:6	1.56075e+07	1.09347e+07	2.10919e+07	2.79638e+07	23199185	3.35434e+07	20402782	1.63529e+07	2.48356e+07	4.68164e+07	3.96404e+07	5.26352e+07
PC 18:1_18:1	5.07994e+07	41974063	5.91382e+07	7.53302e+07	60937431	8.71265e+07	3.80999e+07	3.25943e+07	4.6978e+07	46032206	3.82611e+07	5.74627e+07
PC 18:1_18:2	121231241	1.07379e+08	1.34743e+08	1.4108e+08	1.33219e+08	1.6003e+08	7.89833e+07	7.06392e+07	9.8995e+07	9.63749e+07	8.23185e+07	1.07059e+08
PC 18:1_20:3	15322090	1.19028e+07	1.76758e+07	2.97053e+07	2.4184e+07	3.43523e+07	1.07183e+07	8.302e+06	1.49689e+07	2.37807e+07	1.68429e+07	2.69107e+07
PC 18:1_20:4	4.5632e+07	3.80286e+07	5.71341e+07	7.47641e+07	6.94372e+07	84262528	4.18471e+07	3.82246e+07	4.89342e+07	6.21076e+07	5.45357e+07	6.81436e+07
PC 18:2_18:2	46074294	38356342	5.33213e+07	6.10875e+07	51035407	6.72946e+07	3.06002e+07	2.51811e+07	3.85931e+07	4.20341e+07	33536375	5.10097e+07
PC 18:2_18:3	2493009	1476658	3.55812e+06	2665899	2.03849e+06	3.41394e+06	940892	626112	1.43884e+06	1147495	951284	1.65625e+06
PC 33:1	2.94284e+06	2.4332e+06	3.49853e+06	4.25727e+06	3.31322e+06	4.97286e+06	8134193	6.82391e+06	9.24334e+06	8.61986e+06	6.9353e+06	10099028
PC 37:4	6380934	4.57158e+06	7706779	6220471	5.42689e+06	7.07519e+06	10780465	8.50531e+06	1.26627e+07	8.67207e+06	6331081	1.01214e+07
PC 37:6	216002	153127	354931	370454	308990	497440	557102	402524	794534	1.22993e+06	989032	1.5393e+06
PC 38:5	1.58341e+07	1.29768e+07	1.87877e+07	2.72833e+07	2.42988e+07	3.30667e+07	19867142	14275713	2.44618e+07	34226086	2.85544e+07	3.97368e+07
PC 42:5	391720	303748	515854	503272	393561	579257	303615	220293	413281	274042	226071	379217
SM 31:1;O2	109123	86477.8	137134	109268	76483	133423	309111	272480	342932	250614	214012	339216
SM 32:0;O2	310232	258250	402760	255168	175177	333880	520050	399681	605822	421895	321811	520834
SM 32:2;O2	737449	597865	993870	722578	557224	901547	1011538	809757	1.10803e+06	946182	792922	1.20595e+06
SM 33:1;O2	3376128	2.95715e+06	3945588	4.25902e+06	3.30762e+06	4.65212e+06	8335558	7.76101e+06	9.12871e+06	7.43336e+06	6.41559e+06	9.37333e+06
SM 35:2;O2	363828	303219	437117	516600	438900	574653	760139	674430	836671	693354	539885	864844
SM 36:0;O2	701134	620799	920015	824531	615975	1.01227e+06	1394434	990248	1668704	1.09302e+06	896700	1.61404e+06
SM 36:2;O2	9947012	8.49019e+06	10916791	1.27056e+07	1.10951e+07	1.38427e+07	15240395	1.392e+07	1.67195e+07	1.45466e+07	1.18664e+07	16651210
SM 38:1;O2	1.94652e+07	1.65261e+07	2.11404e+07	2.03122e+07	1.73037e+07	23649483	25191703	23389637	2.877e+07	24668768	2.01247e+07	3.09248e+07
SM 39:1;O2	4676716	3.91068e+06	5600681	5519433	4.22912e+06	6.2648e+06	9471524	7.88537e+06	9981783	8.46072e+06	6.70203e+06	1.01893e+07
SM 41:1;O2	1.71572e+07	1.51138e+07	1.95838e+07	19735600	1.62788e+07	2.20046e+07	23257076	2.10146e+07	2.63944e+07	21413627	1.72492e+07	2.39676e+07
SM 43:1;O2	193962	137663	321424	213056	137686	428790	1.41142e+06	1.06962e+06	1.85504e+06	1.0095e+06	759562	1210519
SM 43:2;O2	174907	97203.8	347172	665577	553442	775517	3005026	2.23467e+06	3.92225e+06	946835	744372	1123607
SM 43:2;O2 (2)	582808	500599	726729	259878	148292	740542	811042	637351	887316	2.27636e+06	1.82596e+06	3.17342e+06
TG 12:0_14:0_18:1	346650	235898	546749	2.17994e+06	1.95986e+06	2860658	528952	347169	991192	3.75018e+06	2.60208e+06	5522546
TG 12:0_14:0_18:2	124902	84423	233153	126543	71147.8	290702	165176	96549.2	382990	810667	329468	1.42395e+06
TG 12:0_16:0_18:1	1.175e+06	754447	2855792	3.40448e+06	2.36062e+06	7.75689e+06	2.77751e+06	1.43292e+06	5.93624e+06	9.35596e+06	5155992	1.2997e+07
TG 14:0_16:0_16:0	1448288	996718	2.03039e+06	2335267	1.98554e+06	3.32629e+06	2.47573e+06	1.74734e+06	4476721	5399110	3.39996e+06	7530684
TG 14:0_16:0_18:1	7114225	5.39074e+06	1.25815e+07	11495851	8.4478e+06	1.85809e+07	18936813	1.30247e+07	2.96903e+07	34082765	2.08551e+07	5.24215e+07
TG 14:0_16:0_18:2	6422221	4.54469e+06	12603885	1.26821e+07	9.01537e+06	21295832	1.31555e+07	8.51563e+06	1.97076e+07	28663346	1.68427e+07	4.40776e+07
TG 15:0_16:0_18:2	1840047	1.33467e+06	2.58325e+06	2.4913e+06	2.11356e+06	3.53537e+06	3.4626e+06	2.49963e+06	5.14701e+06	4677766	3.48551e+06	6.69912e+06
TG 15:0_18:1_18:2	3.36816e+06	2.37743e+06	4.29388e+06	5477847	4162601	7.87583e+06	6693840	5.39341e+06	8.18095e+06	9926545	7.58698e+06	1.22752e+07
TG 16:0_16:0_16:0	3.43858e+06	1.46479e+06	5283599	4583441	3.62866e+06	7.68329e+06	6.74833e+06	4.79413e+06	9858663	1.0986e+07	7732958	1.86238e+07
TG 16:0_16:0_18:0	1.90828e+06	806326	8.6922e+06	2.33015e+06	1.79641e+06	4865702	8.56241e+06	3.69501e+06	1.21648e+07	5.86575e+06	4.22827e+06	9.44817e+06
TG 16:0_16:0_18:1	21325704	1.62163e+07	3.50793e+07	47281776	3.16116e+07	7.45887e+07	61909484	48005731	7.44365e+07	84165654	6.05181e+07	1.10503e+08
TG 16:0_16:0_18:3	24186535	14543395	3.68025e+07	3.43742e+07	2.316e+07	5.04865e+07	2.65803e+07	2.11786e+07	3.17505e+07	3.88973e+07	1.89847e+07	5.82158e+07
TG 16:0_16:1_18:1	4.06952e+07	29048798	5.97202e+07	6.18722e+07	4.69009e+07	92634541	73096609	6.04928e+07	9.90944e+07	9.5485e+07	7.38028e+07	1.4083e+08
TG 16:0_17:0_18:1	488702	384458	657778	924790	681152	1462057	1.83832e+06	1.35337e+06	2.34188e+06	4.17583e+06	2.59523e+06	5813117
TG 16:0_18:0_18:1	4.58624e+06	3.6488e+06	8.36222e+06	1.46469e+07	9.06436e+06	2.36003e+07	1.78144e+07	1.30565e+07	2.68187e+07	2.54238e+07	2.00743e+07	41893555
TG 16:0_18:1_18:1	138981574	1.07073e+08	1.74578e+08	2.28188e+08	1.96459e+08	2.86385e+08	192003844	1.66027e+08	2.66791e+08	2.43241e+08	2.0784e+08	3.40895e+08
TG 16:0_18:1_20:4	3.32241e+06	1812160	5.63217e+06	18885172	13190757	2.3357e+07	6.44418e+06	3.62344e+06	7791441	2.22954e+07	1.5573e+07	29597538
TG 16:0_18:1_22:6	1.72345e+06	1.1284e+06	2.31459e+06	3.19435e+06	2.39844e+06	4249470	1895873	1296258	3.7067e+06	7.41631e+06	4.66175e+06	1.31383e+07
TG 16:0_18:2_18:2	81564279	5.79876e+07	1.10162e+08	1.25496e+08	95406486	1.58293e+08	48922346	3.52811e+07	5.88168e+07	98267564	6.8782e+07	1.20505e+08
TG 17:0_18:1_18:1	1557656	1.15952e+06	2128926	2490223	1.7566e+06	3.65063e+06	4.41929e+06	3.18308e+06	5476625	3973792	3.20777e+06	6.81479e+06
TG 18:0_18:1_20:4	2.63863e+06	1.65727e+06	3.91918e+06	1.26819e+07	1.04884e+07	16188795	3119167	2.25215e+06	4.93117e+06	1.40355e+07	9528945	19264010
TG 18:1_18:1_18:1	9.3894e+07	73629584	1.24618e+08	1.80741e+08	152261020	238517193	7.38228e+07	6.07614e+07	9.58543e+07	1.28949e+08	99088826	1.66062e+08
TG 18:1_18:1_18:2	91269376	7.43989e+07	110847921	1.65518e+08	1.43988e+08	2.10643e+08	40606927	33856020	5.1147e+07	9.79732e+07	6.88805e+07	1.32802e+08
TG 18:1_18:2_18:2	46011117	33059480	5.91271e+07	9.56065e+07	81611123	1.18894e+08	10083143	7.45436e+06	12671898	4.7873e+07	3.10463e+07	6.93063e+07
TG 18:1_18:2_18:3	9.64219e+06	5.52213e+06	14128029	1.6842e+07	1.26336e+07	2.68734e+07	1158622	691704	1.83977e+06	7.2667e+06	4.2169e+06	1.04809e+07
TG 18:1_18:2_20:4	2.39863e+06	1243004	3.46207e+06	9957090	8441671	1.27619e+07	1.25832e+06	786537	2.16737e+06	7.1705e+06	5.40434e+06	1.01845e+07
TG 18:2_18:2_18:3	1557758	770901	2799714	1651602	1116556	3.88449e+06	146334	104204	317190	542486	281948	1.03138e+06
TG 54:6	11648503	9.01113e+06	14153824	1.48339e+07	1.13437e+07	17607072	7.62734e+06	6.30823e+06	9.50427e+06	1.21028e+07	8.36353e+06	13709391
