# Supplementary material for: A vegan diet signature from a multi-omics study on different European populations is related to favorable metabolic outcomes
Source: Gut Microbes. 2025 Dec 4;17(1):2593050. doi: 10.1080/19490976.2025.2593050 (PMC12688234; doi:10.1080/19490976.2025.2593050)
Supplement: Supplementary material [file KGMI_A_2593050_SM5047.xlsx]

## Sheet: 5A
Supplementary Table 5. A) Fecal microbiome: result of linear models, modelling the CLR-transformed reads count of given bacterial taxa with Diet, Country and Diet:Country interaction as predictors.
	VGdiet_avg					VGdiet_inCZ					VGdiet_inIT					ITcountry_avg			diet_country_int
outcome	logFD	p-value	FDR	CI_L	CI_U	logFD	p-value	FDR	CI_L	CI_U	logFD	p-value	FDR	CI_L	CI_U	logFD	p-value	FDR	diet_country_int	p-value	FDR
Streptococcus thermophilus|SGB8002	-2.65237	1.45647e-13	4.35486e-11	-3.30103	-2.0037	-4.25893	2.17e-16	6.4883e-14	-5.1768	-3.34105	-1.0458	0.0256343	0.243335	-1.96264	-0.128967	-1.98925	9.41715e-09	6.40415e-08	3.21312	2.40293e-06	0.000718476
Ruminococcus torques|SGB4608	-2.99672	1.28251e-09	1.91735e-07	-3.91526	-2.07817	-4.00372	8.20869e-09	8.18133e-07	-5.30347	-2.70398	-1.98971	0.00287968	0.0961993	-3.28799	-0.691428	-2.54505	1.6656e-07	8.58644e-07	2.01402	0.0318587	0.571711
Roseburia lenta|SGB4957	1.74386	1.12491e-07	1.12116e-05	1.12378	2.36395	2.90969	7.33582e-10	1.09671e-07	2.03226	3.78712	0.578034	0.194635	0.677263	-0.298403	1.45447	-1.44336	8.60355e-06	3.62318e-05	-2.33166	0.000281685	0.0421119
Blautia obeum|SGB4810	1.82637	7.05174e-06	0.000527117	1.04964	2.60311	2.85835	7.98931e-07	5.97201e-05	1.75926	3.95744	0.794402	0.154958	0.617766	-0.303447	1.89225	-1.22275	0.00222063	0.00557956	-2.06395	0.00953148	0.474985
Lachnospiraceae bacterium|SGB4953	1.89963	1.74656e-05	0.000764963	1.05236	2.7469	2.00424	0.00118431	0.0208299	0.805339	3.20314	1.79502	0.0035391	0.0961993	0.597476	2.99257	-1.01105	0.019647	0.0376567	-0.209217	0.807687	0.992905
Ruminococcus sp AF41 9|SGB25497	1.78288	1.79088e-05	0.000764963	0.98659	2.57917	2.78324	2.54494e-06	0.000152187	1.65648	3.91	0.782519	0.171661	0.649704	-0.342967	1.908	-0.829903	0.041185	0.0707719	-2.00072	0.0141307	0.528134
Clostridiaceae unclassified SGB4771|SGB4771	2.13751	1.34104e-05	0.000764963	1.19764	3.07737	1.83286	0.00720949	0.0835575	0.502942	3.16278	2.44215	0.000379276	0.0567018	1.11373	3.77057	-0.0888094	0.852212	0.887845	0.60929	0.523026	0.992905
Lachnospiraceae bacterium OM04 12BH|SGB4893	1.67536	3.16692e-05	0.00118364	0.902689	2.44803	2.11788	0.00018618	0.00795255	1.02455	3.21122	1.23283	0.0271771	0.243335	0.140732	2.32494	-0.603733	0.124791	0.181129	-0.885049	0.259743	0.972431
Enterocloster hominis|SGB4721	-1.67355	4.36095e-05	0.00144881	-2.46004	-0.887055	-2.11546	0.000242502	0.00805645	-3.22836	-1.00257	-1.23163	0.0301117	0.243335	-2.34327	-0.11999	-0.461184	0.248595	0.319013	0.883834	0.268833	0.972431
Lawsonibacter asaccharolyticus|SGB15154	-1.52479	9.70801e-05	0.00237304	-2.27804	-0.771538	-1.93038	0.000459512	0.0105548	-2.99623	-0.86452	-1.1192	0.0394843	0.277561	-2.18385	-0.0545454	2.82499	6.75391e-12	1.06285e-10	0.811178	0.289232	0.972431
GGB9509 SGB14906|SGB14906	-1.65435	8.03515e-05	0.00237304	-2.46171	-0.846996	-1.57411	0.00722171	0.0835575	-2.71653	-0.431695	-1.73459	0.00311022	0.0961993	-2.87572	-0.593463	1.0818	0.00894847	0.0182013	-0.160478	0.844655	0.992905
GGB2653 SGB3574|SGB3574	-1.46916	9.20782e-05	0.00237304	-2.19243	-0.745877	-1.8429	0.000494202	0.0105548	-2.86635	-0.819449	-1.09541	0.0358765	0.268177	-2.11771	-0.0731223	0.011325	0.975372	0.975372	0.747482	0.309061	0.972431
GGB9616 SGB15052|SGB15052	1.56045	0.000103176	0.00237304	0.786511	2.33439	1.37783	0.013991	0.111473	0.282697	2.47297	1.74307	0.00196613	0.0961993	0.649172	2.83697	0.192288	0.624356	0.693986	0.365237	0.641875	0.992905
Clostridium SGB48024|SGB48024	1.88242	0.000134132	0.00270259	0.932347	2.8325	2.08589	0.00255933	0.0425134	0.741521	3.43026	1.67896	0.0145882	0.167172	0.336103	3.02181	0.349579	0.468524	0.560355	-0.406936	0.672926	0.992905
GGB9616 SGB15051|SGB15051	1.71515	0.000135581	0.00270259	0.848869	2.58143	1.53125	0.0146741	0.112502	0.305451	2.75705	1.89905	0.00256875	0.0961993	0.674635	3.12347	0.0491406	0.910948	0.929602	0.3678	0.675621	0.992905
Bacteroides clarus|SGB1832	-1.98525	0.000170065	0.00317808	-3.00365	-0.966844	-1.66749	0.0236093	0.15346	-3.10854	-0.226439	-2.303	0.00188641	0.0961993	-3.74242	-0.863578	1.91316	0.000284786	0.000843081	-0.635512	0.538667	0.992905
GGB3288 SGB4342|SGB4342	1.44706	0.00020039	0.00352451	0.696142	2.19798	1.94372	0.000404484	0.0100784	0.881154	3.00628	0.950407	0.078896	0.413858	-0.110953	2.01177	-0.304317	0.424726	0.518769	-0.993308	0.193382	0.95945
Oscillibacter valericigenes|SGB15076	-1.54558	0.000230997	0.00383712	-2.35581	-0.73534	-0.393903	0.498451	0.765561	-1.5404	0.752593	-2.69725	6.82237e-06	0.00203989	-3.84245	-1.55205	2.2693	1.2546e-07	6.82044e-07	-2.30335	0.00561677	0.335883
Agathobaculum butyriciproducens|SGB14991	1.82981	0.00031163	0.00490408	0.849214	2.8104	1.79182	0.0116982	0.111473	0.404264	3.17937	1.8678	0.00857041	0.134871	0.481814	3.25378	-0.279975	0.573661	0.649714	0.0759824	0.939111	0.992905
Phocea massiliensis|SGB14837	-1.11018	0.000400062	0.00581022	-1.71657	-0.503802	-1.06217	0.015577	0.116438	-1.9202	-0.20413	-1.1582	0.00839311	0.134871	-2.01527	-0.301133	0.489288	0.113021	0.169816	-0.0960339	0.875936	0.992905
GGB9531 SGB14932|SGB14932	-1.22204	0.000408075	0.00581022	-1.89054	-0.553533	-1.02678	0.0335676	0.200734	-1.97272	-0.080838	-1.41729	0.00351619	0.0961993	-2.36216	-0.472423	0.674115	0.0481296	0.0812355	-0.390516	0.564888	0.992905
GGB51884 SGB49168|SGB49168	1.2131	0.00046766	0.00635593	0.542356	1.88384	1.30674	0.00726587	0.0835575	0.357634	2.25586	1.11945	0.020944	0.208742	0.171415	2.06749	0.148907	0.661687	0.724704	-0.187291	0.783131	0.992905
GGB9707 SGB15229|SGB15229	1.08667	0.000819655	0.0106555	0.457408	1.71593	0.954897	0.0357238	0.205412	0.064488	1.84531	1.21844	0.00755532	0.132885	0.329033	2.10784	0.645282	0.0445093	0.0756152	0.26354	0.679776	0.992905
Escherichia coli|SGB10068	-1.60567	0.00104147	0.012456	-2.55512	-0.656215	-1.72123	0.0123629	0.111473	-3.06472	-0.377738	-1.49011	0.0297547	0.243335	-2.83208	-0.148138	0.261926	0.586664	0.660488	0.231118	0.810367	0.992905
Eubacterium ramulus|SGB4959	-1.30146	0.0010277	0.012456	-2.07013	-0.5328	-1.51548	0.00660976	0.0835575	-2.60315	-0.42781	-1.08745	0.0497902	0.325837	-2.17389	-0.00100881	-2.24326	4.06171e-08	2.53011e-07	0.428029	0.583208	0.992905
Lachnospiraceae bacterium AM48 27BH|SGB4706	1.26764	0.00128093	0.0147307	0.503908	2.03137	1.6523	0.00294493	0.0463439	0.571619	2.73299	0.882969	0.108201	0.490184	-0.196496	1.96243	-1.11313	0.00454026	0.0102071	-0.769336	0.32141	0.972431
Holdemania filiformis|SGB4046	-1.29952	0.00167305	0.0185275	-2.10235	-0.496695	-2.2054	0.000180424	0.00795255	-3.34141	-1.06939	-0.393649	0.494292	0.890557	-1.52838	0.74108	-0.871311	0.0335927	0.0590836	1.81175	0.0272454	0.571711
Blautia massiliensis|SGB4826	-1.74871	0.0019052	0.0203449	-2.84276	-0.654668	-1.66368	0.0353443	0.205412	-3.21177	-0.115593	-1.83375	0.0204108	0.208742	-3.38008	-0.287407	-3.90547	4.91632e-11	6.12492e-10	-0.170065	0.87821	0.992905
Anaeromassilibacillus senegalensis|SGB14894	-1.20169	0.00217202	0.0223943	-1.96334	-0.440031	-1.35372	0.0141471	0.111473	-2.43147	-0.275968	-1.04965	0.0559301	0.347489	-2.12619	0.026881	1.05875	0.00673483	0.0142817	0.304066	0.693973	0.992905
Youxingia wuxianensis|SGB82503	-1.06541	0.00278933	0.0278003	-1.75826	-0.372563	-1.72075	0.000676459	0.0126413	-2.70114	-0.74036	-0.410074	0.409504	0.805538	-1.38936	0.56921	0.283665	0.419998	0.518769	1.31068	0.0635956	0.748667
GGB9765 SGB15382|SGB15382	-1.04034	0.00289647	0.027937	-1.71958	-0.361103	-0.686828	0.16012	0.494962	-1.64796	0.274302	-1.39385	0.00469467	0.116976	-2.3539	-0.43381	0.972467	0.005288	0.011541	-0.707026	0.305599	0.972431
Hydrogenoanaerobacterium saccharovorans|SGB15350	-1.35829	0.00335823	0.0313785	-2.25929	-0.457289	-1.33298	0.0405517	0.209051	-2.60791	-0.0580527	-1.3836	0.0334061	0.256114	-2.65709	-0.110109	1.50115	0.00122912	0.00328132	-0.0506167	0.955834	0.992905
GGB45432 SGB63101|SGB63101	-0.795891	0.00406347	0.0368175	-1.33509	-0.256687	-0.898433	0.0212966	0.141504	-1.66141	-0.135453	-0.693349	0.0742736	0.399896	-1.45547	0.0687691	0.723226	0.00888078	0.0181874	0.205084	0.707752	0.992905
GGB9770 SGB15390|SGB15390	-1.1024	0.00420025	0.0369375	-1.85206	-0.352737	-1.1049	0.0413047	0.209324	-2.16567	-0.044118	-1.0999	0.0419905	0.285345	-2.15948	-0.0403184	1.13931	0.0031158	0.00733563	0.00499769	0.994756	0.995074
GGB9574 SGB14987|SGB14987	1.12881	0.00440979	0.0376722	0.356915	1.90071	0.849755	0.126414	0.430802	-0.24249	1.942	1.40787	0.011757	0.167172	0.316859	2.49888	0.697952	0.076044	0.123572	0.558116	0.476314	0.992905
Clostridium fessum|SGB4705	-1.10068	0.004802	0.0398833	-1.8608	-0.34057	-1.13684	0.0384349	0.206373	-2.21241	-0.0612713	-1.06453	0.0521082	0.331497	-2.13888	0.00983028	-1.61589	4.43041e-05	0.000157702	0.0723164	0.925276	0.992905
GGB58158 SGB79798|SGB79798	-0.924982	0.0051278	0.0414382	-1.5687	-0.281263	-1.24103	0.00788304	0.085802	-2.1519	-0.330156	-0.608938	0.188153	0.677263	-1.51878	0.300904	-0.0395133	0.903672	0.928515	0.632089	0.333732	0.972431
GGB6649 SGB9391|SGB9391	1.01404	0.00532026	0.041862	0.305251	1.72283	1.78031	0.000590029	0.0117612	0.777371	2.78326	0.247763	0.625942	0.945236	-0.754047	1.24957	0.23256	0.517952	0.600262	-1.53255	0.0342745	0.571711
Ruthenibacterium lactatiformans|SGB15271	-0.841475	0.00579143	0.044401	-1.43567	-0.247278	-1.54327	0.000387135	0.0100784	-2.38407	-0.702476	-0.139677	0.743018	0.968917	-0.979524	0.700169	0.903629	0.00309706	0.00733563	1.4036	0.0209147	0.571711
logFD prefix: implies estimated effects (regression coefficient), i.e. how much CLR-transformed reads count differ in vegans compared to omnivores, P: p-value, fdr: p-value after adjustment for multiple comparison,
CI_L and CI_U: lower and upper bounds of 95% confidence interval respectively. avg suffix shows effect averaged across subgroups, whereas inCZ and inIT shows effect in Czech or Italian cohort respectively.
All estimates in a single row are based on a single model

## Sheet: 5B
Supplementary Table 5B Serum non-lipid metabolome: the result of linear models, modeling the CLR-transformed reads count of given bacterial taxa with Diet, Country, and Diet:Country interaction as predictors.
Supplementary Table 5. B) Serum non-lipid metabolome: results of linear models, modelling the CLR-transformed serum concentration of non-lipid metabolites with Diet, Country, and Diet:Country interaction as predictors.
	VGdiet_avg					VGdiet_inCZ					VGdiet_inIT					ITcountry_avg			diet_country_int
outcome	logFD	p-value	FDR	CI_L	CI_U	logFD	p-value	FDR	CI_L	CI_U	logFD	p-value	FDR	CI_L	CI_U	logFD	p-value	FDR	logFD	p-value	FDR
lysine	-0.339207	4.09638e-19	1.35181e-17	-0.405384	-0.273031	-0.237629	7.43623e-07	1.22698e-05	-0.328848	-0.14641	-0.440786	2.88148e-16	9.50889e-15	-0.536682	-0.344889	-0.0777062	0.0216447	0.034013	-0.203157	0.00282847	0.0206291
valine	-0.25017	7.19739e-12	1.18757e-10	-0.317172	-0.183168	-0.211753	1.12904e-05	7.45163e-05	-0.30411	-0.119395	-0.288588	2.27529e-08	2.50282e-07	-0.385681	-0.191495	0.0182953	0.590567	0.628668	-0.0768351	0.259275	0.611147
glycine	0.384143	5.99607e-10	6.59567e-09	0.268706	0.49958	0.486074	1.00022e-08	3.30074e-07	0.326953	0.645196	0.282212	0.00106484	0.00439248	0.114931	0.449492	0.052611	0.369555	0.435548	-0.203863	0.0831272	0.316697
leucine	-0.220001	4.65648e-09	3.84159e-08	-0.290283	-0.149719	-0.188246	0.000176409	0.000831644	-0.285125	-0.0913673	-0.251755	2.44109e-06	2.0139e-05	-0.353601	-0.149908	0.0539532	0.131526	0.166937	-0.0635086	0.373702	0.725422
asparagine	0.293764	1.04313e-08	6.88463e-08	0.197466	0.390063	0.291714	2.46357e-05	0.000135496	0.158972	0.424455	0.295815	4.58118e-05	0.00021597	0.156267	0.435363	0.202238	5.34685e-05	0.000110279	0.00410149	0.966517	0.966517
citrate	0.350263	7.41309e-08	4.0772e-07	0.227418	0.473108	0.163689	0.0580469	0.106419	-0.00564368	0.333022	0.536837	1.47886e-08	2.44011e-07	0.358821	0.714852	0.0520531	0.404061	0.459794	0.373148	0.00312562	0.0206291
2-hydroxybutyrate	-0.237184	2.93595e-06	1.38409e-05	-0.333962	-0.140405	-0.315148	6.28489e-06	5.18504e-05	-0.448551	-0.181746	-0.159219	0.0263139	0.0578906	-0.299461	-0.0189764	-0.296533	9.1079e-09	3.33956e-08	0.15593	0.113627	0.352735
glutamine	0.11921	5.03263e-06	2.07596e-05	0.0692988	0.169122	0.162821	6.06367e-06	5.18504e-05	0.0940218	0.231621	0.0755991	0.0406035	0.0802104	0.00327187	0.147926	-0.117019	7.31181e-06	1.7235e-05	-0.0872223	0.0863718	0.316697
tyrosine	-0.17646	2.11936e-05	7.771e-05	-0.256084	-0.096837	-0.0757827	0.174679	0.283481	-0.185538	0.0339727	-0.277138	4.48375e-06	2.95928e-05	-0.392521	-0.161755	0.217245	2.38215e-07	7.86109e-07	-0.201355	0.0135152	0.0637147
2-oxoisocaproate	-0.242371	2.87581e-05	9.49017e-05	-0.353632	-0.13111	-0.258057	0.00109667	0.00452377	-0.411423	-0.104691	-0.226685	0.00613239	0.0183972	-0.387915	-0.065455	0.0644592	0.254368	0.310894	0.0313719	0.781111	0.954692
phenylalanine	-0.100612	0.000158837	0.000476511	-0.152015	-0.0492077	-0.0957169	0.0084039	0.0240306	-0.166574	-0.0248602	-0.105506	0.00577205	0.0183972	-0.179996	-0.0310163	0.114936	1.8043e-05	3.96947e-05	-0.00978929	0.851124	0.966517
3-hydroxyisobutyrate	-0.27723	0.000848911	0.00233451	-0.438327	-0.116132	-0.283467	0.0126634	0.0321455	-0.505529	-0.0614047	-0.270993	0.0231637	0.0578906	-0.504441	-0.0375444	0.164164	0.0458431	0.0657749	0.0124741	0.939168	0.966517
glycerol	0.228068	0.00206792	0.00524933	0.0841685	0.371967	-0.00651222	0.9484	0.9484	-0.204867	0.191843	0.462647	2.07723e-05	0.000114248	0.254122	0.671173	-0.47835	6.22353e-10	2.93395e-09	0.46916	0.00154697	0.0206291
isoleucine	-0.0953559	0.0049898	0.0117617	-0.161521	-0.0291909	-0.130424	0.00532889	0.0175853	-0.221628	-0.0392201	-0.0602878	0.216224	0.324336	-0.156168	0.0355927	0.0721086	0.0328621	0.0492931	0.0701363	0.29692	0.612397
histidine	-0.0754526	0.0071189	0.0156616	-0.130125	-0.0207801	-0.0925386	0.0164038	0.0386661	-0.167901	-0.0171763	-0.0583666	0.14771	0.232115	-0.137593	0.02086	0.102199	0.000301969	0.000586175	0.034172	0.538106	0.818124
formate	0.0725783	0.00910689	0.018783	0.0182748	0.126882	0.0739017	0.0529521	0.102789	-0.000952083	0.148755	0.071255	0.0756434	0.131381	-0.00743699	0.149947	1.27561	4.84984e-98	1.60045e-96	-0.00264674	0.961687	0.966517
2-oxoisovalerate	-0.136164	0.0110225	0.0213967	-0.240742	-0.0315857	-0.19373	0.00873839	0.0240306	-0.337884	-0.0495757	-0.0785983	0.307367	0.405724	-0.230144	0.0729474	-0.17281	0.00133801	0.00232391	0.115131	0.278737	0.612397

## Sheet: 5C
Supplementary table 5. C) Serum lipidome: results of linear models, modelling the log2-transformed level of given lipid, with Diet, Country and Diet:Country interaction as predictors.
	VGdiet_avg					VGdiet_inCZ					VGdiet_inIT					ITcountry_avg			diet_country_int
outcome	logFD	p-value	FDR	CI_L	CI_U	logFD	p-value	FDR	CI_L	CI_U	logFD	p-value	FDR	CI_L	CI_U	logFD	p-value	FDR	diet_country_int	p-value	FDR
ACar 16:0	-1.11626	2.17046e-46	1.99682e-44	-1.22323	-1.00929	-1.35443	2.62162e-39	1.20594e-37	-1.50503	-1.20382	-0.87809	2.53242e-22	1.16491e-20	-1.03004	-0.726144	0.0592394	0.275683	0.334377	0.476337	2.01396e-05	0.000370569
ACar 18:1	-1.53437	2.80345e-42	1.28959e-40	-1.69441	-1.37433	-1.78661	7.99709e-34	2.45244e-32	-2.01193	-1.56128	-1.28214	1.41127e-21	4.32789e-20	-1.50946	-1.05481	0.0885285	0.276224	0.334377	0.50447	0.00220198	0.0112546
ACar 18:2	-2.41084	3.239e-40	9.93292e-39	-2.67365	-2.14803	-2.76937	1.77392e-31	4.08001e-30	-3.13939	-2.39935	-2.05231	8.17677e-21	1.50453e-19	-2.42562	-1.679	-0.177636	0.183783	0.231617	0.717056	0.00781733	0.0256855
CE 16:1	-1.46647	5.41791e-37	1.24612e-35	-1.6382	-1.29473	-1.58811	1.42033e-26	2.17784e-25	-1.82991	-1.34632	-1.34482	6.77457e-21	1.50453e-19	-1.58876	-1.10088	-0.136677	0.117964	0.155442	0.24329	0.163752	0.274052
CE 20:3	-1.23844	8.80802e-35	1.62068e-33	-1.39111	-1.08578	-1.53675	1.07515e-29	1.97828e-28	-1.75169	-1.32181	-0.940134	9.85493e-15	1.13332e-13	-1.15699	-0.723281	0.24847	0.00158616	0.00251598	0.596616	0.000165831	0.00190705
CE 20:4	-2.19656	7.67044e-33	1.17613e-31	-2.48028	-1.91285	-3.88299	6.17939e-43	5.68504e-41	-4.28244	-3.48354	-0.51014	0.0134376	0.0179168	-0.91314	-0.10714	0.0616312	0.668446	0.706862	3.37285	3.2705e-23	3.00886e-21
CE 22:6	-0.852354	3.48787e-27	4.58405e-26	-0.979925	-0.724782	-1.03011	4.35542e-22	5.00873e-21	-1.20972	-0.850493	-0.6746	1.02433e-11	7.24914e-11	-0.85581	-0.49339	0.0132463	0.83776	0.856376	0.355506	0.00661984	0.0234856
Cer 18:1_22:0;O2	-1.50086	9.39576e-26	1.08051e-24	-1.7348	-1.26693	-1.37765	5.77532e-14	2.31013e-13	-1.70702	-1.04829	-1.62407	1.40087e-17	2.14801e-16	-1.95637	-1.29178	0.957239	1.63639e-13	6.54554e-13	-0.24642	0.299785	0.437781
Cer 18:1_23:0;O2	1.64751	2.61562e-25	2.67375e-24	1.38737	1.90765	2.10543	3.69155e-22	4.85175e-21	1.73917	2.47169	1.18959	2.1373e-09	1.0349e-08	0.82008	1.55911	1.59187	3.72072e-24	2.85255e-23	-0.915836	0.000656849	0.00503584
Cer 18:1_24:0;O2	-1.61905	0.0255782	1.25981e-23	2.36275e-14	-1.88795	-0.38576	9.65855e-23	0.0458682	-1.35016	-0.764352	-2.85235	0.0534162	2.17359e-31	-0.00716766	-3.2343	-2	0.327712	0.0172375	1.99971e-29	-2.46659	5.13642e-16
Cer 18:1_24:1;O2	-0.788739	5.86713e-24	5.39776e-23	-0.918409	-0.659069	-0.880569	3.03556e-17	2.14824e-16	-1.06314	-0.698002	-0.696908	5.23829e-12	4.01602e-11	-0.881099	-0.512717	0.825138	1.79965e-25	2.36525e-24	0.183661	0.163836	0.274052
DG 16:0_18:1	-1.79829	8.86532e-24	7.41463e-23	-2.09556	-1.50102	-1.7866	2.1395e-14	9.37307e-14	-2.20513	-1.36806	-1.80998	1.74064e-14	1.77932e-13	-2.23224	-1.38773	1.12251	5.69376e-12	2.0953e-11	-0.0233887	0.938161	0.957544
LPC 18:2/0:0	2.18905	3.21189e-23	2.27303e-22	1.82087	2.55723	2.8933	2.90694e-21	2.97153e-20	2.37492	3.41167	1.4848	9.08269e-08	3.09484e-07	0.961819	2.00778	1.65788	1.38032e-15	5.77224e-15	-1.4085	0.000224224	0.00206286
TG 18:1_18:2_18:3	2.18905	3.21189e-23	2.27303e-22	1.82087	2.55723	2.8933	2.90694e-21	2.97153e-20	2.37492	3.41167	3.09484e-07	0.961819	2.00778	1.4848	9.08269e-08	1.65788	1.38032e-15	5.77224e-15	-1.4085	0.000224224	0.00206286
LPC 20:1/0:0	0.895895	2.50544e-22	1.64643e-21	0.740891	1.0509	0.900599	1.09913e-13	4.21335e-13	0.682363	1.11884	0.891191	2.71064e-13	2.49379e-12	0.671014	1.11137	-0.175963	0.0263467	0.0367257	-0.00940819	0.952275	0.957544
LPC 20:2/0:0	0.552033	4.02301e-22	2.46745e-21	0.455886	0.64818	0.503949	1.02418e-11	3.24911e-11	0.36858	0.639318	0.600117	4.96027e-15	6.51921e-14	0.463544	0.736689	0.210961	2.61302e-05	5.34217e-05	0.0961676	0.324753	0.45341
LPC 20:5/0:0	-0.773062	1.85488e-21	1.06655e-20	-0.910669	-0.635454	-1.0648	8.34331e-21	7.67585e-20	-1.25855	-0.87106	-0.481321	2.78684e-06	6.92943e-06	-0.676786	-0.285855	0.095894	0.170635	0.218034	0.583482	4.69515e-05	0.000617077
LPC 22:6/0:0	1.01023	1.20442e-20	6.51805e-20	0.825416	1.19505	1.16721	1.69264e-15	9.7327e-15	0.907	1.42742	0.853254	1.55877e-09	7.96706e-09	0.59073	1.11578	1.08632	7.44387e-23	4.89169e-22	-0.313958	0.0953956	0.185972
PC 12:0_16:0	-1.34511	6.22387e-20	3.18109e-19	-1.59736	-1.09286	-1.66397	1.58612e-16	1.04231e-15	-2.01913	-1.30882	-1.02626	7.15602e-08	2.63342e-07	-1.38457	-0.667945	-0.114091	0.373015	0.439966	0.637718	0.0135675	0.0416069
PC 14:0_16:0	-0.994507	2.0236e-19	9.79848e-19	-1.18444	-0.804577	-1.08624	2.29895e-13	8.46013e-13	-1.35365	-0.818832	-0.902772	5.77242e-10	3.54042e-09	-1.17256	-0.632986	0.628427	8.52296e-10	2.45035e-09	0.18347	0.341533	0.46897
PC 14:0_17:0	2.55846	3.35067e-19	1.54131e-18	2.06597	3.05095	3.12746	1.26475e-15	7.75712e-15	2.43406	3.82086	1.98945	8.68216e-08	3.07215e-07	1.28989	2.68901	1.00264	8.98689e-05	0.000172249	-1.13801	0.0238307	0.0644832
TG 18:2_18:2_18:3	2.55846	3.35067e-19	1.54131e-18	2.06597	3.05095	3.12746	1.26475e-15	7.75712e-15	2.43406	3.82086	3.07215e-07	1.28989	2.68901	1.98945	8.68216e-08	1.00264	8.98689e-05	0.000172249	-1.13801	0.0238307	0.0644832
PC 14:0_20:4	-0.981083	3.55634e-18	1.55801e-17	-1.17727	-0.784899	-1.21488	4.72269e-15	2.41382e-14	-1.4911	-0.938665	-0.747284	3.94766e-07	1.10056e-06	-1.02596	-0.468613	0.898391	5.59122e-16	2.44949e-15	0.467597	0.0198181	0.0569771
PC 14:0_22:6	-0.431766	7.83254e-17	3.27543e-16	-0.522774	-0.340757	-0.679201	9.18759e-20	7.68417e-19	-0.807335	-0.551067	-0.18433	0.00548187	0.00741665	-0.313603	-0.0550568	0.119257	0.0105528	0.0159157	0.494871	2.80265e-07	6.4461e-06
PC 15:0_18:2	1.19304	1.63423e-16	6.53691e-16	0.938262	1.44781	1.34687	7.20135e-12	2.36616e-11	0.988162	1.70558	1.0392	6.66771e-08	2.55596e-07	0.677307	1.4011	0.269311	0.0384234	0.0527605	-0.307667	0.234803	0.360031
PC 15:0_20:3	-0.681305	5.81574e-16	2.22937e-15	-0.830191	-0.532419	-0.885966	3.48779e-14	1.45853e-13	-1.09559	-0.676343	-0.476643	1.61361e-05	3.45237e-05	-0.68813	-0.265157	0.0492171	0.514738	0.582715	0.409323	0.00736893	0.0251089
PC 15:0_20:4	-0.631254	7.74577e-16	2.85044e-15	-0.769936	-0.492572	-0.866063	3.05209e-15	1.65172e-14	-1.06132	-0.670807	-0.396445	0.000107239	0.000182703	-0.593437	-0.199454	0.110278	0.118271	0.155442	0.469618	0.00103259	0.00678558
PC 16:0_16:0	-0.617068	1.29533e-15	4.58347e-15	-0.753941	-0.480195	-0.822849	2.10974e-14	9.37307e-14	-1.01556	-0.63014	-0.411286	4.86982e-05	9.95607e-05	-0.605709	-0.216864	-0.128285	0.0660093	0.0893067	0.411563	0.00345193	0.0158789
PC 16:0_16:1	-1.09116	3.2514e-15	1.10789e-14	-1.33747	-0.84486	-1.49907	1.14082e-14	5.52395e-14	-1.84585	-1.15229	-0.683258	0.000167181	0.000274655	-1.03312	-0.333392	0.434674	0.000637013	0.00110576	0.815814	0.00131789	0.00771772
PC 16:0_18:0	-0.808515	1.49673e-14	4.91782e-14	-0.996566	-0.620465	-0.726985	2.18297e-07	4.5644e-07	-0.991749	-0.462221	-0.890046	6.69294e-10	3.84844e-09	-1.15716	-0.622928	-0.67341	4.7885e-11	1.63164e-10	-0.163061	0.393092	0.524123
PC 16:0_18:1	-0.7469	2.36557e-14	7.50457e-14	-0.922227	-0.571572	-0.720984	4.15739e-08	9.562e-08	-0.967835	-0.474133	-0.772815	6.91947e-09	3.03139e-08	-1.02186	-0.52377	-0.385618	2.50508e-05	5.23789e-05	-0.0518311	0.770696	0.854266
PC 16:0_20:3(2)	-0.871028	6.31064e-97	1.06016e-13	3.81515e-07	-1.08194	3.25115e-13	-1.51307	1.12786e-18	-0.660118	-1.81002	-0.228989	8.64695e-18	0.133117	-1.21612	-0.528578	-2	5.3259e-16	6.85939e-99	0.157009	1.28408	1.24407e-08
PC 16:0_20:5	0.574282	2.0738e-13	6.15449e-13	0.43322	0.715343	0.341064	0.000878939	0.00128353	0.142457	0.53967	0.807499	3.31114e-13	2.76932e-12	0.607128	1.00787	-0.163321	0.0235411	0.0333197	0.466436	0.00134221	0.00771772
PC 16:0_22:4	-1.07688	6.87815e-13	1.97747e-12	-1.34845	-0.805312	-1.39669	2.19905e-11	6.74374e-11	-1.77904	-1.01433	-0.757078	0.000155649	0.000260359	-1.14283	-0.371324	0.726836	4.1393e-07	9.7645e-07	0.639608	0.0212991	0.0593794
PC 16:0_22:6	-0.712189	1.22496e-12	3.41504e-12	-0.894145	-0.530234	-0.87197	3.16359e-10	9.38873e-10	-1.12815	-0.615788	-0.552408	4.10271e-05	8.57839e-05	-0.810868	-0.293948	0.0226561	0.806042	0.833212	0.319562	0.0847929	0.173354
PC 16:1_18:2	-1.26637	2.04072e-12	5.52195e-12	-1.59372	-0.939012	-1.73554	6.39422e-12	2.17877e-11	-2.19644	-1.27465	-0.797191	0.000896065	0.00135144	-1.26219	-0.332196	1.11761	2.83737e-10	8.70126e-10	0.938354	0.00525124	0.0219597
PC 17:0_18:1	-0.517585	2.39037e-12	6.28326e-12	-0.651873	-0.383297	-0.404088	4.10464e-05	7.12504e-05	-0.593158	-0.215018	-0.631083	8.55136e-10	4.62779e-09	-0.821833	-0.440333	0.683968	1.15682e-18	7.09518e-18	-0.226995	0.0970291	0.185972
PC 17:0_20:5(2)	0.463721	3.37504e-12	8.62511e-12	0.342433	0.58501	0.291063	0.000957798	0.00137683	0.120296	0.46183	0.63638	1.40739e-11	9.24857e-11	0.464095	0.808665	0.403157	7.2794e-10	2.16034e-09	0.345317	0.00555801	0.022232
PC 18:0_18:1	-1.27896	3.88615e-12	9.66286e-12	-1.61459	-0.943325	-1.2609	4.45935e-07	9.1169e-07	-1.73345	-0.788346	-1.29702	2.75889e-07	8.18769e-07	-1.77377	-0.820266	0.623973	0.000329816	0.000583521	-0.0361208	0.915489	0.946348
PC 18:0_20:3	-0.864669	5.03134e-12	1.21811e-11	-1.09298	-0.636359	-0.986517	9.72254e-09	2.62965e-08	-1.30796	-0.665071	-0.74282	1.19368e-05	2.61472e-05	-1.06712	-0.418516	0.710544	6.31732e-09	1.66055e-08	0.243698	0.293416	0.435391
PC 18:0_22:5	-0.939394	5.86084e-12	1.38256e-11	-1.18834	-0.690447	-0.746506	4.35144e-05	7.41357e-05	-1.09701	-0.396002	-1.13228	2.55135e-09	1.17362e-08	-1.4859	-0.778663	1.73784	8.60864e-29	1.31999e-27	-0.385776	0.127923	0.230763
PC 18:0_22:6	-0.386732	3.53049e-11	8.12012e-11	-0.493883	-0.279581	-0.478084	3.5653e-09	1.02502e-08	-0.628947	-0.327222	-0.29538	0.000182907	0.000295218	-0.447583	-0.143176	0.00237279	0.965166	0.965166	0.182705	0.0941728	0.185972
PC 18:1_18:1	-0.708261	7.43238e-11	1.66775e-10	-0.908329	-0.508194	-0.838515	2.41157e-08	5.99633e-08	-1.1202	-0.556832	-0.578007	9.1218e-05	0.00016455	-0.862195	-0.29382	-0.0111866	0.912197	0.922221	0.260508	0.200344	0.317788
PC 18:1_18:2	0.490202	2.38261e-10	5.21906e-10	0.347311	0.633092	0.514157	1.22946e-06	2.4066e-06	0.312976	0.715339	0.466246	1.13021e-05	2.53608e-05	0.263276	0.669215	0.41613	4.51213e-08	1.09241e-07	-0.0479116	0.740968	0.849286
PC 18:1_20:3	-0.467412	3.26758e-10	6.83221e-10	-0.60486	-0.329963	-0.537723	1.60636e-07	3.60452e-07	-0.731242	-0.344203	-0.397101	9.12092e-05	0.00016455	-0.59234	-0.201861	0.0360313	0.605325	0.647557	0.140622	0.313846	0.451154
PC 18:1_20:4	-0.685805	3.24347e-10	6.83221e-10	-0.887433	-0.484176	-0.639954	1.60665e-05	2.89828e-05	-0.923835	-0.356073	-0.731655	1.24121e-06	3.35856e-06	-1.01806	-0.445251	-0.0606988	0.552942	0.598478	-0.0917013	0.653922	0.771293
PC 18:2_18:2	-1.11945	4.42357e-10	9.04374e-10	-1.45145	-0.787437	-1.28531	2.1064e-07	4.50671e-07	-1.75275	-0.817858	-0.953584	9.98174e-05	0.0001766	-1.42519	-0.48198	0.830195	1.99994e-06	4.40055e-06	0.331722	0.325272	0.45341
PC 18:2_18:3	0.445982	6.40715e-10	1.28143e-09	0.312304	0.579661	0.304477	0.00168962	0.00232008	0.116266	0.492689	0.587487	7.58505e-09	3.17193e-08	0.397603	0.777372	-0.0412361	0.543198	0.594931	0.28301	0.0381549	0.0973916
PC 33:1	-0.91842	1.08635e-09	2.12647e-09	-1.19798	-0.638864	-1.02138	8.65783e-07	1.73157e-06	-1.41498	-0.627783	-0.815459	7.8539e-05	0.000147461	-1.21256	-0.418361	0.45881	0.00145212	0.00234378	0.205923	0.468007	0.598009
PC 37:4	-0.477773	1.12331e-09	2.153e-09	-0.623345	-0.332201	-0.56403	2.06132e-07	4.50671e-07	-0.768987	-0.359073	-0.391515	0.000257988	0.000409222	-0.598294	-0.184736	0.1739	0.0195285	0.0280869	0.172515	0.243609	0.36741
PC 37:6	-0.244782	3.40986e-09	6.40218e-09	-0.321918	-0.167647	-0.410063	5.70986e-12	2.02041e-11	-0.518665	-0.30146	-0.0795021	0.153782	0.179088	-0.18907	0.0300653	0.201597	7.32632e-07	1.68505e-06	0.33056	3.93123e-05	0.000602788
PC 38:5	-0.933441	5.01326e-09	9.22441e-09	-1.23117	-0.635715	-0.884879	5.04203e-05	8.43393e-05	-1.30406	-0.465698	-0.982003	9.19172e-06	2.22536e-05	-1.40491	-0.559095	0.892452	1.96829e-08	5.03009e-08	-0.097124	0.747741	0.849286
PC 42:5	-0.549091	9.76375e-09	1.7613e-08	-0.728031	-0.37015	-0.38775	0.00277428	0.00364619	-0.639687	-0.135813	-0.710431	1.37743e-07	4.52584e-07	-0.964608	-0.456254	1.05816	4.78392e-23	3.38554e-22	-0.322681	0.0768573	0.160702
SM 31:1;O2	0.453582	1.0694e-08	1.89202e-08	0.305324	0.60184	0.341578	0.00149818	0.0021205	0.132839	0.550317	0.565586	3.80331e-07	1.09345e-06	0.354991	0.77618	0.30259	8.64465e-05	0.000169214	0.224007	0.137651	0.243536
SM 32:0;O2	0.520734	1.48731e-08	2.58174e-08	0.348651	0.692818	0.359222	0.0039147	0.00493359	0.116938	0.601505	0.682247	1.42932e-07	4.5344e-07	0.43781	0.926684	0.0834444	0.339631	0.405793	0.323025	0.0656349	0.143772
SM 32:2;O2	-0.73282	4.23878e-08	7.22162e-08	-0.983896	-0.481743	-0.898504	1.39149e-06	2.66703e-06	-1.252	-0.545003	-0.567136	0.00201406	0.00294116	-0.923779	-0.210493	0.542439	3.41759e-05	6.83519e-05	0.331368	0.194331	0.313657
SM 33:1;O2	-0.7166	5.10451e-08	8.53845e-08	-0.963752	-0.469447	-0.547398	0.00224389	0.00299186	-0.895375	-0.199422	-0.885801	1.63958e-06	4.2018e-06	-1.23687	-0.534731	0.475268	0.000208214	0.000383114	-0.338403	0.178241	0.292824
SM 35:2;O2	-0.406746	5.43846e-08	8.93461e-08	-0.547352	-0.266141	-0.580116	3.78572e-08	8.93043e-08	-0.77808	-0.382152	-0.233377	0.0223059	0.0281116	-0.433101	-0.0336532	0.0452716	0.525711	0.582715	0.346739	0.0159948	0.0474684
SM 36:0;O2	-0.290215	8.7126e-08	1.40624e-07	-0.392278	-0.188152	-0.440599	1.00041e-08	2.62965e-08	-0.584298	-0.2969	-0.139831	0.058596	0.0718778	-0.284808	0.00514523	0.196857	0.000199584	0.000374728	0.300768	0.00413726	0.0181252
SM 36:2;O2	0.446912	4.73492e-07	7.51057e-07	0.279008	0.614817	0.494814	5.79204e-05	9.5155e-05	0.258414	0.731214	0.399011	0.00117976	0.00175061	0.16051	0.637512	1.03671	1.87979e-24	1.92157e-23	-0.0958032	0.573883	0.703963
SM 38:1;O2	-0.752122	5.50993e-07	8.31765e-07	-1.03647	-0.467771	-0.322438	0.113662	0.125986	-0.722788	0.077912	-1.18181	3.95358e-08	1.58143e-07	-1.58571	-0.777898	0.906395	2.95324e-09	7.99113e-09	-0.859368	0.00329457	0.0158789
SM 39:1;O2	-0.277912	5.46787e-07	8.31765e-07	-0.382948	-0.172877	-0.459557	6.6183e-09	1.8451e-08	-0.607441	-0.311673	-0.0962675	0.204375	0.235031	-0.245466	0.0529309	-0.0339174	0.524508	0.582715	0.36329	0.000810331	0.00573465
SM 41:1;O2	-1.19222	5.51496e-07	8.31765e-07	-1.64298	-0.741468	-1.39133	2.65144e-05	4.69102e-05	-2.02597	-0.756696	-0.993113	0.00257537	0.00364514	-1.63339	-0.352835	0.192984	0.399022	0.464684	0.39822	0.384257	0.519878
SM 43:1;O2	-0.4264	1.30838e-06	1.94147e-06	-0.593702	-0.259098	-0.415911	0.000633055	0.000954771	-0.651463	-0.18036	-0.436888	0.000381878	0.00059547	-0.674533	-0.199243	-0.0971652	0.253054	0.314608	-0.0209765	0.901608	0.94259
SM 43:2;O2	-0.980669	1.41691e-06	2.06914e-06	-1.36681	-0.594531	-0.856368	0.00221443	0.00299186	-1.40003	-0.312708	-1.10497	0.000105588	0.000182703	-1.65346	-0.556477	-0.734523	0.000242059	0.000436655	-0.248601	0.5258	0.653697
SM 43:2;O2(2)	0.4623	1.99953e-06	2.87432e-06	0.277421	0.64718	0.319026	0.0166289	0.0196135	0.0587258	0.579325	0.605575	1.05052e-05	2.47816e-05	0.342961	0.868189	0.926467	3.13647e-18	1.80347e-17	0.286549	0.127851	0.230763
TG 12:0_14:0_18:1	0.439711	2.09382e-06	2.96356e-06	0.263494	0.615928	0.482715	0.000176404	0.000275071	0.234612	0.730818	0.396707	0.00208324	0.00299466	0.146398	0.647016	0.410856	8.49117e-06	1.81672e-05	-0.0860079	0.630447	0.763173
TG 54:6	0.439711	2.09382e-06	2.96356e-06	0.263494	0.615928	0.482715	0.000176404	0.000275071	0.234612	0.730818	0.00299466	0.146398	0.647016	0.396707	0.00208324	0.410856	8.49117e-06	1.81672e-05	-0.0860079	0.630447	0.763173
TG 12:0_14:0_18:2	-0.847724	3.5565e-06	4.95754e-06	-1.19598	-0.499467	-0.79842	0.00157814	0.00219983	-1.28875	-0.308094	-0.897028	0.000455348	0.0006982	-1.39171	-0.402343	1.02519	3.32602e-08	8.2701e-08	-0.0986079	0.780118	0.854415
TG 12:0_16:0_18:1	-0.624086	3.629e-06	4.9831e-06	-0.880716	-0.367455	-0.867231	4.75882e-06	8.93493e-06	-1.22855	-0.50591	-0.38094	0.0406557	0.0505449	-0.745473	-0.0164067	0.306545	0.0195387	0.0280869	0.486292	0.063149	0.1417
TG 14:0_16:0_16:0	0.665195	5.55551e-06	7.51627e-06	0.38593	0.944459	0.731195	0.000328502	0.000503704	0.338007	1.12438	0.599194	0.00330657	0.00460917	0.20251	0.995877	2.37195	9.29717e-37	4.2767e-35	-0.132002	0.641269	0.766192
TG 18:1_18:2_20:4	0.665195	5.55551e-06	7.51627e-06	0.38593	0.944459	0.731195	0.000328502	0.000503704	0.338007	1.12438	0.00460917	0.20251	0.995877	0.599194	0.00330657	2.37195	9.29717e-37	4.2767e-35	-0.132002	0.641269	0.766192
TG 14:0_16:0_18:1	-0.17194	9.4071e-06	1.25428e-05	-0.246076	-0.0978037	-0.306476	3.5803e-08	8.66811e-08	-0.410855	-0.202096	-0.0374039	0.483975	0.530067	-0.142711	0.0679032	0.107307	0.00482974	0.0074056	0.269072	0.000450971	0.00377176
TG 14:0_16:0_18:2	-1.15635	1.04659e-05	1.37552e-05	-1.65771	-0.654985	-0.336173	0.348308	0.352136	-1.04206	0.369718	-1.97652	1.65638e-07	5.07958e-07	-2.68869	-1.26436	0.862601	0.000860117	0.00146538	-1.64035	0.00150306	0.00813421
TG 15:0_16:0_18:2	-0.239426	1.47574e-05	1.91223e-05	-0.345147	-0.133705	-0.443856	2.29388e-08	5.86215e-08	-0.592705	-0.295007	-0.0349965	0.645923	0.683044	-0.185168	0.115175	0.339899	2.23294e-09	6.22517e-09	0.408859	0.000192559	0.00196838
TG 15:0_18:1_18:2	0.399466	2.43378e-05	3.10983e-05	0.218139	0.580793	0.207115	0.111072	0.124617	-0.0481836	0.462413	0.591818	1.12466e-05	2.53608e-05	0.33425	0.849385	0.13388	0.146734	0.190135	0.384703	0.0377524	0.0973916
TG 16:0_16:0_16:0	-0.70877	2.68689e-05	3.38621e-05	-1.03231	-0.385229	-0.25811	0.26476	0.273684	-0.713635	0.197416	-1.15943	1.64418e-06	4.2018e-06	-1.619	-0.699854	1.57236	1.95345e-17	9.98428e-17	-0.90132	0.00663723	0.0234856
TG 16:0_16:0_18:0	-0.960787	5.2291e-05	6.50104e-05	-1.41694	-0.504636	-0.973101	0.00321355	0.00416404	-1.61533	-0.330866	-0.948474	0.00438204	0.00601713	-1.59642	-0.300531	1.5954	1.17167e-10	3.84978e-10	0.0246268	0.957544	0.957544
TG 16:0_16:0_18:1	0.543529	5.51136e-05	6.76061e-05	0.284647	0.80241	0.642061	0.000651334	0.000966496	0.277571	1.00655	0.444997	0.018026	0.0230332	0.0772665	0.812727	0.944657	2.29336e-11	8.11495e-11	-0.197064	0.453299	0.587373
TG 16:0_16:0_18:3	0.272664	0.000117123	0.00014178	0.136385	0.408944	0.136695	0.161345	0.174633	-0.0551785	0.328569	0.408633	5.04351e-05	0.00010087	0.215054	0.602212	0.0453058	0.512355	0.582715	0.271938	0.0505184	0.116192
TG 16:0_16:1_18:1	-0.359925	0.000150101	0.000179341	-0.54286	-0.176989	-0.600902	8.38521e-06	1.54288e-05	-0.858465	-0.34334	-0.118947	0.36729	0.412081	-0.378799	0.140905	0.635489	1.50753e-10	4.78252e-10	0.481955	0.0101606	0.0322336
TG 16:0_17:0_18:1	0.200314	0.000184313	0.000217395	0.0970405	0.303587	0.0968305	0.190294	0.20357	-0.0485724	0.242233	0.303797	6.87361e-05	0.000132024	0.157102	0.450493	0.634128	2.86989e-24	2.40027e-23	0.206967	0.0495415	0.116192
TG 16:0_18:0_18:1	0.299823	0.000217345	0.000253111	0.143427	0.456219	0.139641	0.212205	0.224401	-0.0805558	0.359837	0.460006	6.88822e-05	0.000132024	0.237852	0.682159	0.260803	0.00122246	0.00200833	0.320365	0.0447693	0.108389
TG 16:0_18:1_18:1	0.262657	0.000473844	0.000544921	0.117352	0.407962	0.272778	0.00929533	0.0111061	0.0681967	0.477359	0.252536	0.0168104	0.0217825	0.0461368	0.458936	0.709339	1.50119e-17	8.12408e-17	-0.0202414	0.890749	0.941941
TG 16:0_18:1_20:4	-0.52617	0.000640275	0.000727226	-0.824447	-0.227894	-0.840247	0.000117098	0.000185742	-1.2602	-0.420291	-0.212094	0.324289	0.368329	-0.635783	0.211595	2.27117	3.63372e-32	8.35756e-31	0.628153	0.0391684	0.0973916
TG 16:0_18:1_22:6	-0.311816	0.000859453	0.000964265	-0.493039	-0.130594	-0.382311	0.00355997	0.00454886	-0.637463	-0.12716	-0.241322	0.0659502	0.0798345	-0.498741	0.0160979	0.873721	3.1094e-17	1.5056e-16	0.14099	0.443424	0.582786
TG 16:0_18:2_18:2	-0.618282	0.00219897	0.00243741	-1.01052	-0.226047	-0.534058	0.0579376	0.0666283	-1.0863	0.0181869	-0.702506	0.0137998	0.0181369	-1.25966	-0.145353	2.44146	1.00942e-24	1.16083e-23	-0.168448	0.67204	0.782629
TG 17:0_18:1_18:1	-0.247652	0.00577042	0.00631998	-0.422411	-0.0728923	-0.493781	0.000111917	0.000180637	-0.739832	-0.24773	-0.00152212	0.990352	0.990352	-0.24976	0.246716	1.07314	2.85587e-24	2.40027e-23	0.492259	0.00606978	0.0232675
TG 18:0_18:1_20:4	-0.212777	0.0143419	0.015523	-0.382502	-0.0430517	-0.333394	0.00655138	0.00793061	-0.572357	-0.0944304	-0.0921602	0.451333	0.500273	-0.333248	0.148927	0.644138	4.60956e-12	1.767e-11	0.241233	0.162379	0.274052
TG 18:1_18:1_18:1	-0.169125	0.0178553	0.0191011	-0.308673	-0.0295773	-0.278995	0.0056738	0.00695986	-0.47547	-0.0825196	-0.0592553	0.555722	0.596992	-0.257477	0.138966	0.212167	0.00311267	0.00485366	0.21974	0.121925	0.228921
TG 18:1_18:1_18:2	-0.302584	0.0304554	0.0322057	-0.576252	-0.0289165	-0.280375	0.152622	0.167157	-0.665683	0.104933	-0.324793	0.100876	0.120527	-0.713526	0.0639401	0.684172	2.00894e-06	4.40055e-06	-0.0444178	0.872852	0.933749
TG 18:1_18:2_18:2	-0.188785	0.0327772	0.0342671	-0.361909	-0.0156614	-0.349744	0.00520134	0.00646653	-0.593492	-0.105996	-0.0278261	0.82343	0.841729	-0.273741	0.218089	1.22974	1.9024e-29	3.50041e-28	0.321918	0.0681883	0.145891

## Sheet: 5D
Supplementary Table 5. D) Pathway abundance: results of linear models, modelling the enriched pathways with Diet, Country, and Diet:Country interaction as predictors.
		VGdiet_avg					VGdiet_inCZ					VGdiet_inIT					ITcountry_avg			diet_country_int
outcome	Description	logFD	p-value	FDR	CI_L	CI_U	logFD	p-value	FDR	CI_L	CI_U	logFD	p-value	FDR	CI_L	CI_U	logFD	p-value	FDR	logFD	p-value	FDR
PWY-5367	petroselinate biosynthesis	-0.822939	4.36592e-06	0.00152807	-1.16473	-0.481148	-1.30003	3.59973e-07	0.000125991	-1.78367	-0.816387	-0.345851	0.159363	0.985817	-0.828944	0.137241	-0.176338	0.309816	0.417061	0.954175	0.00651464	0.267297
PWY-5104	L-isoleucine biosynthesis IV	-0.887011	1.46351e-05	0.00185025	-1.27886	-0.495161	-0.873579	0.00220261	0.0446191	-1.42805	-0.319107	-0.900443	0.00159803	0.279656	-1.45429	-0.346597	-0.00297798	0.988045	0.996587	-0.0268642	0.946115	0.97142
PWY-6284	superpathway of unsaturated fatty acids biosynthesis (E. coli)	-0.717024	2.11457e-05	0.00185025	-1.04022	-0.393828	-1.14722	1.81733e-06	0.000225565	-1.60455	-0.689891	-0.286831	0.216798	0.985817	-0.743641	0.16998	-0.0763172	0.641631	0.717479	0.860388	0.00940221	0.267297
PWY-6293	superpathway of L-cysteine biosynthesis (fungi)	-0.797991	2.04047e-05	0.00185025	-1.15697	-0.439011	-1.25082	2.72139e-06	0.000225565	-1.75878	-0.74286	-0.345161	0.18104	0.985817	-0.852548	0.162226	-0.399188	0.0295207	0.0743327	0.90566	0.0137467	0.267297
HEXITOLDEGSUPER-PWY	superpathway of hexitol degradation (bacteria)	-0.908678	3.36951e-05	0.00196554	-1.32927	-0.488088	-1.2011	0.000101679	0.00355877	-1.79624	-0.605956	-0.616259	0.0422636	0.985817	-1.21073	-0.0217911	-0.634515	0.00333583	0.0122899	0.584837	0.17167	0.52469
PWY-801	homocysteine and cysteine interconversion	-0.796075	3.09402e-05	0.00196554	-1.16273	-0.429422	-1.25452	3.99645e-06	0.000225565	-1.77334	-0.735697	-0.337635	0.200087	0.985817	-0.855868	0.180598	-0.400014	0.0326876	0.0817191	0.916881	0.0145845	0.268663
GALACTITOLCAT-PWY	galactitol degradation	-0.980769	4.54098e-05	0.00227049	-1.4428	-0.518733	-1.30529	0.000119725	0.00380945	-1.95907	-0.651502	-0.656249	0.0489003	0.985817	-1.3093	-0.00320206	-0.704922	0.00300455	0.0114303	0.649038	0.167354	0.52469
NONOXIPENT-PWY	pentose phosphate pathway (non-oxidative branch) I	0.329368	0.000108541	0.00474868	0.165465	0.493271	0.366083	0.00216211	0.0446191	0.134158	0.598007	0.292654	0.013612	0.985817	0.0609913	0.524317	-0.10793	0.195329	0.306571	-0.0734285	0.658836	0.803459
PWY-8178	pentose phosphate pathway (non-oxidative branch) II	0.318158	0.000203928	0.00793053	0.152852	0.483464	0.362228	0.00260754	0.0446191	0.128318	0.596138	0.274087	0.0217826	0.985817	0.0404415	0.507733	-0.0688124	0.412273	0.519722	-0.0881408	0.59929	0.746447
TRPSYN-PWY	L-tryptophan biosynthesis	0.312061	0.000273227	0.00956296	0.146454	0.477668	0.361895	0.00267715	0.0446191	0.127559	0.596231	0.262227	0.028348	0.985817	0.0281564	0.496298	-0.295069	0.000563545	0.00281772	-0.0996675	0.553192	0.725158
PWY-5971	palmitate biosynthesis (type II fatty acid synthase)	-0.749265	0.000368924	0.0117385	-1.15597	-0.342565	-1.22739	4.19531e-05	0.00163151	-1.80287	-0.651901	-0.271143	0.353007	0.985817	-0.84598	0.303693	0.285147	0.168104	0.273657	0.956244	0.0215055	0.351686
CALVIN-PWY	Calvin-Benson-Bassham cycle	0.261322	0.00106271	0.0250528	0.106521	0.416124	0.332625	0.00313999	0.0456284	0.113579	0.551671	0.19002	0.0882619	0.985817	-0.0287793	0.408818	-0.0296002	0.706227	0.775681	-0.142606	0.364402	0.598843
PWY-5747	2-methylcitrate cycle II	-0.872405	0.00107369	0.0250528	-1.38967	-0.355136	-0.897825	0.0165274	0.0736276	-1.62977	-0.165885	-0.846984	0.0234498	0.985817	-1.5781	-0.11587	0.380113	0.148682	0.251357	0.0508415	0.92281	0.96992
PWY-7237	myo-, chiro- and scyllo-inositol degradation	0.38202	0.000948866	0.0250528	0.157977	0.606064	0.512512	0.00169526	0.0423814	0.195487	0.829536	0.251528	0.118711	0.985817	-0.0651378	0.568195	-0.238267	0.0372708	0.0893478	-0.260983	0.251776	0.564054
PWY0-42	2-methylcitrate cycle I	-0.543377	0.000927605	0.0250528	-0.86142	-0.225334	-0.488	0.0337446	0.107275	-0.938035	-0.0379654	-0.598754	0.00935492	0.985817	-1.04828	-0.149227	0.39429	0.0154267	0.0440852	-0.110754	0.731418	0.851207
PWY-6629	superpathway of L-tryptophan biosynthesis	0.241082	0.00171346	0.037482	0.0918025	0.390362	0.312875	0.00393984	0.049248	0.101642	0.524108	0.16929	0.115053	0.985817	-0.0417044	0.380284	-0.149153	0.0501929	0.114075	-0.143585	0.343683	0.586615
PWY0-1586	peptidoglycan maturation (meso-diaminopimelate containing)	0.268183	0.00183596	0.0377992	0.101007	0.435359	0.357143	0.00331286	0.0456284	0.120587	0.593699	0.179222	0.136133	0.985817	-0.0570671	0.415511	0.0341764	0.686967	0.760881	-0.177921	0.294906	0.568995
HSERMETANA-PWY	L-methionine biosynthesis III	0.247373	0.0021839	0.0388779	0.0904967	0.404249	0.347393	0.00235377	0.0446191	0.125411	0.569375	0.147353	0.191273	0.985817	-0.0743785	0.369084	0.0746296	0.348915	0.450438	-0.200041	0.209831	0.528353
PROPFERM-PWY	superpathway of L-alanine fermentation (Stickland reaction)	-0.545281	0.00233267	0.0388779	-0.893392	-0.197169	-1.18412	4.5113e-06	0.000225565	-1.6767	-0.691536	0.0935574	0.70779	0.985817	-0.398468	0.585583	-1.17339	4.13653e-10	1.03413e-08	1.27768	0.000388055	0.0445874
PWY-8188	L-alanine degradation VI (reductive Stickland reaction)	-0.545281	0.00233267	0.0388779	-0.893392	-0.197169	-1.18412	4.5113e-06	0.000225565	-1.6767	-0.691536	0.0935574	0.70779	0.985817	-0.398468	0.585583	-1.17339	4.13653e-10	1.03413e-08	1.27768	0.000388055	0.0445874
PWY-8189	L-alanine degradation V (oxidative Stickland reaction)	-0.545281	0.00233267	0.0388779	-0.893392	-0.197169	-1.18412	4.5113e-06	0.000225565	-1.6767	-0.691536	0.0935574	0.70779	0.985817	-0.398468	0.585583	-1.17339	4.13653e-10	1.03413e-08	1.27768	0.000388055	0.0445874
PWY-1269	CMP-3-deoxy-D-manno-octulosonate biosynthesis	0.400223	0.00244623	0.0389173	0.143474	0.656971	0.368689	0.046737	0.123794	0.00538703	0.731992	0.431756	0.0200073	0.985817	0.0688638	0.794648	0.249444	0.0568017	0.123482	0.0630665	0.808676	0.898529
